# Supplementary material for: Comparative Analysis of mRNA Targets for Human PUF-Family Proteins Suggests Extensive Interaction with the miRNA Regulatory System
Source: PLoS One. 2008 Sep 8;3(9):e3164. doi: 10.1371/journal.pone.0003164 (PMC2522278; doi:10.1371/journal.pone.0003164)
Supplement: Table S1 — mRNA specifically associated with PUM1 and PUM2. Columns indicate the following (from left to right): total number of transcripts (including replicates); total number of unique transcripts; total number of transcripts with ENSEMBL gene IDs; all listed according to FDRs determined by SAM. (0.02 MB XLS) [file pone.0003164.s003.xls]

## Sheet: Table S1
Table S1. mRNAs specifically associated with PUM1 and PUM2
	FDR (%)	Total transcripts	Unique transcripts	ENSEMBL genes
PUM1	<0.1	1174	835	680
	<1	1674	1266	1026
	<5	2196	1766	1424
PUM2	<0.1	169	121	94
	<1	400	307	240
	<5	889	751	575
