# Supplementary material for: Comparative Analysis of mRNA Targets for Human PUF-Family Proteins Suggests Extensive Interaction with the miRNA Regulatory System
Source: PLoS One. 2008 Sep 8;3(9):e3164. doi: 10.1371/journal.pone.0003164 (PMC2522278; doi:10.1371/journal.pone.0003164)
Supplement: Table S2 — List of PUM1 target mRNAs in HeLa S3 cells. Columns indicate the following (from left to right): Clone_ID (IMAGE); gene name; gene description; average log2 ratio in PUM1 affinity isolations; average log2 ratio in mock affinity isolations; SAM score; FDR; Ensembl_Gene_ID; Ensembl_Gene (+); RefseqRNA; EntrezGene; GenBank accession number; PUM2 target (+); PUM2 affinity isolation FDR; 3′-UTR information available (+); 3′-UTR information available from ENSEMBL, ENSG (+); PUF motif within 3′-UTR (+); PUF motif within 3′-UTR from ENSG sequence (+); number of motifs within 3′-UTR; CDS information available (+); CDS information available from ENSEMBL, ENSG (+); PUF motif within CDS (+); PUF motif within CDS from ENSG sequence (+); number of motifs within CDS; 5′-UTR information available (+); 5′-UTR information available from ENSEMBL, ENSG (+); PUF motif within 5′-UTR (+); PUF motif within 5′-UTR from ENSG sequence (+); number of motifs within 5′-UTR; miRNA binding site close (within 50 nts) to 3′-UTR PUF motif (+); distance between PUF and miRNA sites (nts). (0.78 MB XLS) [file pone.0003164.s004.xls]

## Sheet: Table S2
Table S2. List of PUM1 target mRNAs in HeLa S3 cells
Clone_ID	Gene Name	Description	PUM1 RIP (average log2 ratio)	MOCK RIP (average log2 ratio)	SAM score	FDR	Ensembl_Gene	Esembl_Gene	RefseqRNA	EntrezGene	GenBank Acc.	PUM2 target	PUM2 FDR	3'-UTR	ENSG	3'-UTR motif	ENSG	# motifs	CDS	ENSG	CDS motif	ENSG	# motifs	5'-UTR	ENSG	5'-UTR motif	ENSG	# motifs	miRNA site	distance (nts)
IMAGE:356863	PNRC2	Proline-rich nuclear receptor coactivator 2	2.10667	-2.14417	4.12247	0	ENSG00000189266|ENSG00000215700	+	NM_017761	55629	W84627	+	0	+	+	+	+	1	+	+				+	+
IMAGE:502067	LBA1	Lupus brain antigen 1	4.84167	-1.42083	3.86163	0	ENSG00000168016	+	NM_014831.1	9881	AA126869	+	0	+	+				+	+				+	+
IMAGE:81357	KLF9	Kruppel-like factor 9	4.44	-0.525	3.83575	0	ENSG00000119138	+	NM_001206	687	T63779	+	0.259044	+	+	+	+	3	+	+				+	+				+	33,41
IMAGE:25004	CHM	Choroideremia (Rab escort protein 1)	3.17833	-1.51417	3.7298	0	ENSG00000188419|ENSG00000174808	+	NM_001729	1121	T80449		ND	+	+	+	+	2	+	+				+	+
IMAGE:869234		CDNA FLJ43545 fis, clone PROST2011631	3.86667	-1.029	3.72505	0					AA679853	+	0
IMAGE:502486	TANK	TRAF family member-associated NFKB activator	3.39	-0.970833	3.57565	0	ENSG00000136560	+	NM_004180,NM_133484.1	10010	AA134814	+	3.49955	+	+	+	+	1	+	+	+	+	1	+	+
IMAGE:701532		Transcribed locus, strongly similar to XP_529495.1 PREDICTED: hypothetical protein XP_529495 [Pan troglodytes]	3.56167	-1.2475	3.50708	0					AA284338	+	1.23884
IMAGE:1505893		Transcribed locus	3.86167	-1.06083	3.49181	0					AA907721	+	0
IMAGE:712872	C22orf30	Chromosome 22 open reading frame 30	3.72167	-0.682	3.49026	0	ENSG00000183530	+	NM_173566	253143	CR743684	+	0	+	+	+	+	1	+	+				+	+
IMAGE:1417985		Transcribed locus	2.82	-1.5975	3.47631	0					BX099505	+	3.49955
IMAGE:491066	ACVR1	Activin A receptor, type I	3.65167	-0.609	3.47568	0	ENSG00000115170	+	NM_001105	90	AA136910	+	0	+	+				+	+				+	+
IMAGE:259953	KIAA1600	KIAA1600	3.985	-1.13417	3.42932	0	ENSG00000151553	+	NM_020940	57700	N32594	+	0	+	+	+	+	3	+	+	+	+	1	+	+
IMAGE:460106	SMPDL3A	Sphingomyelin phosphodiesterase, acid-like 3A	3.285	-0.704167	3.37027	0	ENSG00000172594	+	NM_006714	10924	AA676836	+	0	+	+	+	+	2	+	+				+	+
IMAGE:1759218	HBXIP	Hepatitis B virus x interacting protein	3.57667	-1.91083	3.3607	0	ENSG00000134248	+	NM_006402	10542	AI218994	+	0	+	+	+	+	1	+	+				+	+
IMAGE:1410444	AREG	Amphiregulin (schwannoma-derived growth factor)	3.44833	-1.13583	3.35351	0	ENSG00000205595|ENSG00000109321	+	NM_001657	374	AA857163	+	0.259044	+	+	+	+	2	+	+				+	+
IMAGE:788530	C21orf66	Chromosome 21 open reading frame 66	3.335	-0.473	3.33302	0	ENSG00000159086	+	NM_013329,NM_016631,NM_058191	94104	AA452804	+	0.259044	+	+	+	+	2	+	+				+	+
IMAGE:1627973	SELI	Selenoprotein I	3.95833	-0.259	3.31714	0	ENSG00000138018	+	NM_033505.2	85465	AI017224	+	0	+	+	+	+	2	+	+				+	+				+	3
IMAGE:487553	MAP4K3	Mitogen-activated protein kinase kinase kinase kinase 3	2.95167	-1.31083	3.27828	0	ENSG00000011566	+	NM_003618	8491	AA043536	+	0	+	+	+	+	4	+	+				+	+				+	3,17
IMAGE:773345	INTS8	Integrator complex subunit 8	3.39	-0.7725	3.26276	0	ENSG00000164941	+	NM_017864	55656	AA425641	+	0	+	+				+	+				+	+
IMAGE:154657	C1orf52	Chromosome 1 open reading frame 52	3.80833	-0.611	3.25635	0	ENSG00000162642	+	NM_198077	148423	BX112822	+	0	+	+	+	+	1	+	+				+	+				+	11
IMAGE:773293		Full length insert cDNA clone ZE05E03	2.95	-1.2475	3.25218	0					AA425214	+	0.259044
IMAGE:811956	RAN	RAN, member RAS oncogene family	3.11	-2.3875	3.21495	0	ENSG00000132341	+	NM_006325	5901	AA458549	+	0	+	+	+	+	2	+	+				+	+
IMAGE:513200	C15orf15	Chromosome 15 open reading frame 15	3.025	-1.01	3.21016	0	ENSG00000137876	+	NM_016304	51187	AA063398	+	0	+	+	+	+	1	+	+				+	+
IMAGE:2512070	BNIP2	BCL2/adenovirus E1B 19kDa interacting protein 2	4.555	-1.44583	3.17465	0	ENSG00000140299	+	NM_004330	663	AI963389	+	0	+	+	+	+	3	+	+				+	+
IMAGE:366713	GSK3A	Glycogen synthase kinase 3 alpha	3.386	-1.10875	3.16759	0	ENSG00000105723	+	NM_019884	2931	AA029383	+	0.462398	+	+	+	+	2	+	+				+	+
IMAGE:504300	FLT1	Fms-related tyrosine kinase 1 (vascular endothelial growth factor/vascular permeability factor receptor)	3.05	-0.540833	3.16534	0	ENSG00000102755	+	NM_002019	2321	AA149640	+	1.23884	+	+				+	+				+	+
IMAGE:796114	SIRT1	Sirtuin (silent mating type information regulation 2 homolog) 1 (S. cerevisiae)	2.06167	-1.25417	3.14529	0	ENSG00000096717	+	NM_012238	23411	AA461259	+	1.02867	+	+	+	+	2	+	+	+	+	1	+	+
IMAGE:949983			4.02833	-1.20417	3.13951	0						+	0
IMAGE:824694	PTP4A1	Protein tyrosine phosphatase type IVA, member 1	2.71167	-0.987	3.12082	0	ENSG00000112245	+	NM_003463	7803	AA482287	+	1.77105	+	+	+	+	1	+	+				+	+
IMAGE:565624	PRRC1	Proline-rich coiled-coil 1	3.21167	-0.899167	3.09292	0	ENSG00000164244	+	NM_130809	133619	AA127419	+	0	+	+	+	+	3	+	+				+	+
IMAGE:377261		Transcribed locus, strongly similar to XP_913323.1 PREDICTED: similar to HESB like domain containing 1 isoform 5 [Mus musculus]	2.77167	-1.06083	3.09242	0	ENSG00000165898	+	NM_194279		AA055413	+	0	+	+	+	+	1	+	+				+	+
IMAGE:51362	GTF2B	General transcription factor IIB	3.00667	-0.9775	3.08349	0	ENSG00000137947	+	NM_001514	2959	H22698	+	0	+	+	+	+	2	+	+				+	+
IMAGE:1472542	CCDC61	Coiled-coil domain containing 61	3.50333	-0.7125	3.08111	0	ENSG00000104983	+	NM_001080402.1	729440	AA872273	+	0	+		+		1	+	+
IMAGE:627509	CDKN1B	Cyclin-dependent kinase inhibitor 1B (p27, Kip1)	2.06167	-1.86417	3.05492	0	ENSG00000111276	+	NM_004064	1027	AA192724	+	0	+	+	+	+	2	+	+				+	+				+	8
IMAGE:131316	FAM72B	Family with sequence similarity 72, member B	3.14333	-1.333	3.03848	0	ENSG00000188610	+		653820	R22949	+	0	+	+	+	+	2	+	+				+	+
IMAGE:1519341	KIAA0907	KIAA0907	2.725	-0.719	3.01275	0	ENSG00000132680	+	NM_014949	22889	AA902459		10.2631	+	+	+	+	1	+	+				+	+				+	15
IMAGE:259633	HERC4	Hect domain and RLD 4	2.435	-1.81583	3.01159	0	ENSG00000148634|ENSG00000183665	+	NM_015601,NM_022079.2,NM_017956	26091	BX101413		10.2631	+	+	+	+	1	+	+	+	+	1	+	+
IMAGE:26314	STXBP3	Syntaxin binding protein 3	2.65333	-1.223	3.00326	0	ENSG00000116266	+	NM_007269	6814	R20770	+	0.259044	+	+	+	+	2	+	+				+	+
IMAGE:784282	GLI3	GLI-Kruppel family member GLI3 (Greig cephalopolysyndactyly syndrome)	3.63	-0.430833	2.99475	0	ENSG00000106571	+	NM_000168	2737	BX100147	+	0	+	+	+	+	1	+	+				+	+
IMAGE:823577	CCDC12	Coiled-coil domain containing 12	2.97167	-0.904167	2.9711	0	ENSG00000160799	+	NM_144716	151903	BX098833	+	0	+	+	+	+	3	+	+				+	+
IMAGE:1585296	C14orf102	Chromosome 14 open reading frame 102	3.035	-0.735833	2.95793	0	ENSG00000119720	+		55051	AA973975	+	2.83507	+	+	+	+	2	+	+				+	+
IMAGE:815772	ESF1	ESF1, nucleolar pre-rRNA processing protein, homolog (S. cerevisiae)	2.17833	-1.9775	2.92676	0	ENSG00000089048	+	NM_016649	51575	AA485140	+	1.8516	+	+	+	+	1	+	+				+	+
IMAGE:1882505		Transcribed locus	2.355	-1.48917	2.91349	0					AI279845	+	0
IMAGE:755881	AQP5	Aquaporin 5	2.43833	-0.929167	2.91349	0	ENSG00000004455|ENSG00000161798	+	NM_001625,NM_013411	362	BX095029	+	0	+	+				+	+				+	+
IMAGE:2440172	PFDN1	Prefoldin subunit 1	2.63167	-1.05917	2.88425	0	ENSG00000113068	+	NM_002622	5201	AI872406		55.9415	+	+				+	+				+	+
IMAGE:1435577	TIFA	TRAF-interacting protein with a forkhead-associated domain	2.99667	-1.44583	2.87708	0	ENSG00000145365	+	NM_052864	92610	AA857917	+	0.462398	+	+	+	+	2	+	+				+	+
IMAGE:2436784	MTAP	Methylthioadenosine phosphorylase	2.51333	-1.24583	2.87614	0	ENSG00000099810|ENSG00000136928	+	NM_002451,NM_005458	4507	AI859912	+	0	+	+	+	+	3	+	+				+	+
IMAGE:753917	TM9SF2	Transmembrane 9 superfamily member 2	3.20833	-0.537	2.8757	0	ENSG00000125304	+	NM_004800	9375	AA479252	+	1.23884	+	+	+	+	2	+	+				+	+
IMAGE:742685	DAB2	Disabled homolog 2, mitogen-responsive phosphoprotein (Drosophila)	2.65667	-1.01583	2.86952	0	ENSG00000153071	+	NM_001343	1601	AA400292		15.802	+	+				+	+				+	+
IMAGE:344373	C9orf93	Chromosome 9 open reading frame 93	1.89667	-1.387	2.86072	0	ENSG00000164989	+	NM_173550	203238	BX109149	+	0.259044	+	+				+	+				+	+
IMAGE:1642521		Transcribed locus	2.70167	-1.095	2.83761	0					CR745652		53.0493
IMAGE:784052	KIAA1143	KIAA1143	3.24167	-1.6675	2.83274	0	ENSG00000163807	+	NM_020696	57456	AA431932	+	0	+	+	+	+	2	+	+				+	+
IMAGE:884718	SLBP	Stem-loop (histone) binding protein	2.16333	-1.273	2.82585	0	ENSG00000163950	+	NM_006527	7884	AA629558		20.2294	+	+	+	+	1	+	+				+	+
IMAGE:454048	TEC	Tec protein tyrosine kinase	3.025	-0.48875	2.81829	0	ENSG00000135605	+	NM_003215	7006	BX092226		5.02059	+	+	+	+	2	+	+				+	+
IMAGE:701625	NPAT	Nuclear protein, ataxia-telangiectasia locus	2.34833	-1.1775	2.81409	0	ENSG00000149308	+	NM_002519.2	4863	AA292597	+	0	+	+	+	+	2	+	+	+	+	1	+	+
IMAGE:731339		Full length insert cDNA clone YY93G09	2.54167	-1.1275	2.80241	0					AA416783	+	4.39947
IMAGE:258761	DEPDC1B	DEP domain containing 1B	2.53	-1.43917	2.79518	0	ENSG00000035499	+	NM_018369	55789	N30185	+	0	+	+	+	+	2	+	+	+	+	1	+	+
IMAGE:361456	DDIT3	DNA-damage-inducible transcript 3	2.39	-1.10917	2.79352	0	ENSG00000175197	+	NM_004083	1649	AA015891	+	1.8516	+	+	+	+	1	+	+				+	+
IMAGE:253884	AMIGO2	Adhesion molecule with Ig-like domain 2	2.41333	-0.941	2.77741	0	ENSG00000139211	+	NM_181847	347902	N22620	+	0.259044	+	+	+	+	1	+	+				+	+
IMAGE:279443	ZNF585A	Zinc finger protein 585A	2.61167	-0.39125	2.77731	0	ENSG00000196967	+	NM_152655,NM_199126	199704	N45579		6.90497	+	+	+	+	1	+	+				+	+
IMAGE:1506605	AXIN1	Axin 1	3.73667	-0.449167	2.77524	0	ENSG00000103126	+		8312	AA905588	+	0.259044	+	+	+	+	1	+	+				+	+
IMAGE:137387		Transcribed locus	3.30667	-0.629	2.76172	0					R38044	+	0.462398
IMAGE:2445606	CALCOCO2	Calcium binding and coiled-coil domain 2	2.49	-1.02417	2.76146	0	ENSG00000136436	+	NM_005831	10241	AI886127	+	1.23884	+	+	+	+	1	+	+				+	+
IMAGE:730768	ACVR1B	Activin A receptor, type IB	3.055	-0.659167	2.74637	0	ENSG00000196177|ENSG00000135503	+	NM_001609	91	AA436008	+	0	+	+	+	+	1	+	+				+	+				+	9
IMAGE:51391		CDNA FLJ42315 fis, clone TRACH2019661	2.48333	-0.628333	2.74286	0					H19359		55.9415
IMAGE:796680	SLC35A1	Solute carrier family 35 (CMP-sialic acid transporter), member A1	3.29167	-1.013	2.73312	0	ENSG00000164414	+	NM_006416	10559	AA460679	+	4.39947	+	+	+	+	2	+	+				+	+
IMAGE:283382	FGFR1OP2	FGFR1 oncogene partner 2	3.902	0.466667	2.72122	0	ENSG00000111790	+	NM_015633	26127	N57585	+	4.39947	+	+	+	+	1	+	+				+	+
IMAGE:1704803			3.094	-0.465	2.70648	0						+	2.33627
IMAGE:795453		Transcribed locus	2.46833	-0.879167	2.70329	0					AA454192	+	0
IMAGE:769012	WDR44	WD repeat domain 44	2.28833	-1.62083	2.694	0	ENSG00000131725	+	NM_019045	54521	BX090858	+	0.259044	+	+	+	+	2	+	+				+	+				+	3
IMAGE:340734	NFKBIA	Nuclear factor of kappa light polypeptide gene enhancer in B-cells inhibitor, alpha	3.31333	-0.724167	2.69337	0	ENSG00000100906|ENSG00000124578	+	NM_020529,NM_003547	4792	W56300	+	0	+	+	+	+	1	+	+				+	+
IMAGE:309288	RFC4	Replication factor C (activator 1) 4, 37kDa	3.09833	-0.777	2.69239	0	ENSG00000163918	+	NM_002916,NM_181573	5984	W40404	+	0	+	+	+	+	1	+	+				+	+
IMAGE:279302	DEPDC7	DEP domain containing 7	2.84333	-1.3875	2.69011	0	ENSG00000121690	+	NM_001077242.1,NM_139160.2	91614	BX118181	+	0	+	+	+	+	1	+	+	+	+	2	+	+
IMAGE:2472002	H1F0	H1 histone family, member 0	3.07667	-1.03083	2.68885	0	ENSG00000000419|ENSG00000189060	+	NM_003859,NM_005318	3005	AI949511	+	0.259044	+	+	+	+	2	+	+				+	+
IMAGE:809488		Transcribed locus	2.67667	-0.869167	2.68448	0					AA443116	+	0.788645
IMAGE:1035759	TSGA14	Testis specific, 14	2.53167	-0.754	2.67951	0	ENSG00000106477	+	NM_018718	95681	AA629116	+	2.83507	+	+	+	+	2	+	+				+	+
IMAGE:767277	PPIH	Peptidylprolyl isomerase H (cyclophilin H)	2.22	-0.921	2.67347	0	ENSG00000171960	+	NM_006347	10465	AA418410	+	3.21339	+	+	+	+	1	+	+				+	+
IMAGE:755752	PUM2	Pumilio homolog 2 (Drosophila)	2.19167	-0.819	2.66921	0	ENSG00000055917	+	NM_015317	23369	AA496327	+	0	+	+	+	+	2	+	+				+	+				+	2
IMAGE:252349	RAB22A	RAB22A, member RAS oncogene family	2.43667	-0.899	2.66551	0	ENSG00000124209	+	NM_020673	57403	H87704	+	2.33627	+	+	+	+	1	+	+				+	+
IMAGE:1521977	LOC728115	Similar to Protein FAM60A (Tera protein)	2.285	-1.28083	2.6618	0				728115	AA906997		ND
IMAGE:360155	TRIB2	Tribbles homolog 2 (Drosophila)	2.09167	-1.1775	2.65426	0	ENSG00000071575	+	NM_021643	28951	AA013260	+	0.199377	+	+				+	+				+	+
IMAGE:594500	ZNF812	Zinc finger protein 812	1.995	-0.881	2.65358	0	ENSG00000171466	+	NM_017656	729648	AA180031	+	3.21339	+	+	+	+	1	+	+				+	+
IMAGE:240752	STX12	Syntaxin 12	2.555	-0.907	2.64925	0	ENSG00000117758	+	NM_177424	23673	H91046	+	1.8516	+	+	+	+	2	+	+				+	+
IMAGE:262864	LOC646766	Similar to 60S ribosomal protein L35	2.56333	-1.4475	2.64536	0				646766	N24437	+	0
IMAGE:897153	TRAPPC4	Trafficking protein particle complex 4	2.45333	-0.961	2.64403	0	ENSG00000196655	+	NM_016146	51399	AA676961	+	1.23884	+	+	+	+	1	+	+				+	+
IMAGE:1587429	TAF5	TAF5 RNA polymerase II, TATA box binding protein (TBP)-associated factor, 100kDa	2.35667	-0.729	2.64261	0	ENSG00000148835	+	NM_006951	6877	AA977222		9.15846	+	+	+	+	1	+	+				+	+				+	13
IMAGE:1568586		Transcribed locus	4.19167	-0.089	2.62913	0					AA932375		ND
IMAGE:304908	E2F3	E2F transcription factor 3	2.795	-1.3875	2.62566	0	ENSG00000112242	+	NM_001949	1871	W38841	+	0.462398	+	+	+	+	2	+	+				+	+				+	14, 19
IMAGE:950395	LOC728554	Similar to THO complex 3	2.205	-1.1025	2.61847	0	ENSG00000051596	+	NM_032361	728554	AA599058	+	0.259044	+	+				+	+				+	+
IMAGE:2445159	SEMA3C	Sema domain, immunoglobulin domain (Ig), short basic domain, secreted, (semaphorin) 3C	2.82833	-0.600833	2.61359	0	ENSG00000075223	+	NM_006379	10512	AI866867		28.4069	+	+	+	+	1	+	+	+	+	1	+	+
IMAGE:462298		Transcribed locus	2.49667	-0.5425	2.60845	0					BX113698		38.6315
IMAGE:771911		MRNA; cDNA DKFZp564G0462 (from clone DKFZp564G0462)	2.55167	-0.571	2.60757	0					AI732714		55.9415
IMAGE:841281		Transcribed locus	2.49	-0.7575	2.60442	0					AA487203	+	2.33627
IMAGE:220700	RPS20	Ribosomal protein S20	2.63	-1.2425	2.60245	0	ENSG00000008988|ENSG00000130037	+	NM_001023,NM_002234	6224	H93423	+	4.39947	+	+				+	+				+	+
IMAGE:841307	SS18L2	Synovial sarcoma translocation gene on chromosome 18-like 2	2.22167	-1.18417	2.6017	0	ENSG00000008324	+	NM_016305	51188	AA487223	+	0	+	+	+	+	1	+	+				+	+
IMAGE:770983	C1orf149	Chromosome 1 open reading frame 149	2.43	-0.31	2.5973	0	ENSG00000163875	+	NM_022756	64769	BX114026	+	0.462398	+	+	+	+	1	+	+				+	+
IMAGE:813845	SNUPN	Snurportin 1	2.21167	-0.940833	2.59526	0	ENSG00000169371	+	NM_001042581.1,NM_001042588.1,NM_005701	10073	AA453730		38.6315	+	+	+	+	1	+	+				+	+
IMAGE:279670	BCAR3	Breast cancer anti-estrogen resistance 3	2.45667	-0.661	2.59365	0	ENSG00000137936	+	NM_003567	8412	N48319		49.1966	+	+	+	+	2	+	+				+	+
IMAGE:172721	CCDC43	Coiled-coil domain containing 43	1.91	-1.6325	2.59219	0	ENSG00000180329	+	NM_001099225.1,NM_144609.2	124808	H19667	+	0.788645	+	+	+	+	2	+	+				+	+
IMAGE:950897	PAQR3	Progestin and adipoQ receptor family member III	2.54667	-1.1525	2.59132	0	ENSG00000163291	+	NM_001040202	152559	AA608718		6.03213	+	+	+	+	2	+	+				+	+
IMAGE:781047	BUB1	BUB1 budding uninhibited by benzimidazoles 1 homolog (yeast)	2.70333	-1.01917	2.59069	0	ENSG00000169679	+	NM_004336	699	BX101106		52.1496	+	+	+	+	1	+	+				+	+
IMAGE:1535156	NUDT4	Nudix (nucleoside diphosphate linked moiety X)-type motif 4	2.99167	-0.823	2.58761	0	ENSG00000173598	+	NM_019094.4,NM_199040,NR_002212.1	11163	AA937029	+	4.39947	+	+	+	+	2	+	+				+	+
IMAGE:365423	LOC144874	Hypothetical protein LOC144874	2.96833	-0.4325	2.5876	0				144874	AA025794	+	1.02867
IMAGE:156473	EPHX2	Epoxide hydrolase 2, cytoplasmic	2.28	-0.5525	2.58652	0	ENSG00000120915	+	NM_001979	2053	R73525	+	0.788645	+	+				+	+	+	+	1	+	+
IMAGE:796181	GAS6	Growth arrest-specific 6	1.46667	-1.37583	2.57732	0	ENSG00000165841|ENSG00000183087	+	NM_000769,NM_000820	2621	AA461110		12.6405	+	+	+	+	1	+	+				+	+
IMAGE:781341	TULP4	Tubby like protein 4	2.445	-1.291	2.57135	0	ENSG00000130338	+	NM_001007466,NM_020245	56995	AA448395	+	3.21339	+	+	+	+	1	+	+				+	+
IMAGE:257323	FAM108C1	Family with sequence similarity 108, member C1	2.58167	-0.799	2.57096	0	ENSG00000136379	+	NM_021214.1	58489	BX091875	+	0.259044	+	+	+	+	1	+	+				+	+
IMAGE:811607	STAMBP	STAM binding protein	2.13667	-1.14917	2.56798	0	ENSG00000124356	+	NM_006463,NM_201647,NM_213622	10617	AA454618		38.6315	+	+	+	+	1	+	+				+	+
IMAGE:137017	EGFR	Epidermal growth factor receptor (erythroblastic leukemia viral (v-erb-b) oncogene homolog, avian)	2.25167	-0.19	2.5644	0	ENSG00000120903|ENSG00000146648	+	NM_000742,NM_005228,NM_201282,NM_201283.1,NM_201284	1956	R35776		55.9415	+	+				+	+				+	+
IMAGE:563451	TLK1	Tousled-like kinase 1	2.48667	-0.791	2.55988	0	ENSG00000198586	+	NM_012290	9874	AA113429		10.2631	+	+	+	+	2	+	+				+	+
IMAGE:292624	C6orf136	Chromosome 6 open reading frame 136	2.89167	-0.524167	2.55349	0	ENSG00000204564|ENSG00000206400|ENSG00000206487	+	NM_145029	221545	N62675	+	1.77105	+	+	+	+	1	+	+				+	+
IMAGE:823943	EPS15	Epidermal growth factor receptor pathway substrate 15	2.62167	-0.9075	2.55202	0	ENSG00000085832	+	NM_001981	2060	AA490223		7.9843	+	+	+	+	2	+	+				+	+
IMAGE:1034676		Transcribed locus	2.59833	-1.18417	2.55181	0					AA779865	+	0
IMAGE:262804		Transcribed locus	2.90167	-0.516	2.54998	0	ENSG00000040633	+	NM_024297.2		H99502	+	0	+	+	+	+	2	+	+				+	+
IMAGE:823691	CCNG2	Cyclin G2	2.13	-1.36583	2.54915	0	ENSG00000138764	+	NM_004354	901	AA489752	+	0	+	+				+	+				+	+
IMAGE:136399	CREB3L2	CAMP responsive element binding protein 3-like 2	3.23	-0.267	2.54898	0	ENSG00000182158	+	NM_194071	64764	R34175	+	0.259044	+	+	+	+	2	+	+				+	+
IMAGE:745218	TBK1	TANK-binding kinase 1	2.97	-1.83083	2.54215	0	ENSG00000183735	+	NM_013254	29110	AA626869	+	0	+	+	+	+	2	+	+				+	+
IMAGE:2067461	NRXN2	Neurexin 2	2.12333	-0.860833	2.53658	0	ENSG00000110076	+	NM_015080,NM_138732,NM_138734	9379	AI383157		6.90497	+	+				+	+				+	+
IMAGE:280412	PODN	Podocan	1.85667	-0.947	2.5342	0	ENSG00000174348	+	NM_153703	127435	N47208	+	2.83507	+	+				+	+				+	+
IMAGE:826074		Transcribed locus	2.15667	-0.655	2.53237	0					AA521395		10.2631
IMAGE:1486260	NDUFV2	NADH dehydrogenase (ubiquinone) flavoprotein 2, 24kDa	2.565	-2.0075	2.52873	0	ENSG00000178127	+	NM_021074	4729	AA922326		38.6315	+	+	+	+	1	+	+				+	+
IMAGE:262996	CHD1	Chromodomain helicase DNA binding protein 1	2.55	-0.685	2.52781	0	ENSG00000153922	+	NM_001270	1105	BX094472		6.03213	+	+	+	+	2	+	+				+	+				+	2
IMAGE:298779	C16orf52	Chromosome 16 open reading frame 52	2.17667	-0.721	2.52319	0				146174	BX111966	+	0.788645
IMAGE:179631	YPEL4	Yippee-like 4 (Drosophila)	2.395	-1.103	2.51375	0	ENSG00000166793	+		219539	H51161		ND	+	+				+	+				+	+
IMAGE:130057	STC2	Stanniocalcin 2	2.965	-0.9525	2.51337	0	ENSG00000113739	+	NM_003714	8614	BX090587	+	0.788645	+	+	+	+	1	+	+				+	+
IMAGE:882510	KPNA2	Karyopherin alpha 2 (RAG cohort 1, importin alpha 1)	2.12667	-1.42917	2.5117	0	ENSG00000182481|ENSG00000215769	+	NM_002266	3838	AA676460	+	2.11524	+	+	+	+	2	+	+				+	+
IMAGE:713080	CLK2	CDC-like kinase 2	2.55	-0.469167	2.50983	0	ENSG00000176444	+	NM_003993	1196	AA282845	+	0	+	+	+	+	2	+	+				+	+
IMAGE:2381724		Transcribed locus	2.575	-0.109	2.49674	0					AI768675	+	0
IMAGE:1032796	LSM1	LSM1 homolog, U6 small nuclear RNA associated (S. cerevisiae)	2.14167	-1.079	2.48224	0	ENSG00000175324	+		27257	AA628430		ND	+	+	+	+	1	+	+				+	+
IMAGE:383881	HIAT1	Hippocampus abundant transcript 1	3.82333	-0.443	2.47615	0	ENSG00000156875	+	NM_033055	64645	AA700937	+	0	+	+	+	+	3	+	+									+	43, 12
IMAGE:700522	LOC220930	Hypothetical protein LOC220930	2.29667	-0.68625	2.4723	0				220930	AA291153		55.2776
IMAGE:1558734	TMEM181	Transmembrane protein 181	1.97167	-1.127	2.46811	0	ENSG00000146433	+	NM_020823.1	57583	AA976851	+	0.259044	+	+	+	+	3	+	+				+	+
IMAGE:1899259		Transcribed locus	3.35333	-1.02417	2.46442	0					AI289137	+	0
IMAGE:24254	PCSK2	Proprotein convertase subtilisin/kexin type 2	2.9	-0.330833	2.4579	0	ENSG00000125851|ENSG00000198353	+	NM_014620,NM_153633	5126	T78369	+	0	+	+	+	+	3	+	+				+	+
IMAGE:489525	QKI	Quaking homolog, KH domain RNA binding (mouse)	2.51333	-0.697	2.45753	0	ENSG00000112531	+	NM_006775,NM_206853,NM_206854,NM_206855.1	9444	AA099295	+	3.49955	+	+	+	+	1	+	+				+	+				+	14
IMAGE:293177	ABHD10	Abhydrolase domain containing 10	2.03167	-1.097	2.45585	0	ENSG00000144827	+	NM_018394	55347	N63866	+	4.39947	+	+	+	+	1	+	+				+	+
IMAGE:824617	CEP76	Centrosomal protein 76kDa	2.50833	-0.757	2.45288	0	ENSG00000101624	+	NM_024899	79959	BX119812	+	0.788645	+	+	+	+	1	+	+	+	+	1	+	+
IMAGE:44975	IDI1	Isopentenyl-diphosphate delta isomerase 1	1.82167	-1.311	2.45195	0	ENSG00000067064	+	NM_004508	3422	H08820		55.9415	+	+	+	+	1	+	+				+	+
IMAGE:42387		Transcribed locus	2.205	-1.54417	2.44981	0					BX110377	+	0.788645
IMAGE:38925			2.486	-0.33875	2.44749	0							28.4069
IMAGE:486731	LOC401504	Hypothetical gene supported by AK091718	2.55	-1.0775	2.44736	0				401504	AA044433	+	0.788645
IMAGE:290235	USP6	Ubiquitin specific peptidase 6 (Tre-2 oncogene)	2.42	-0.877	2.44183	0	ENSG00000129204	+	NM_004505	9098	N64391	+	0.788645	+	+	+	+	2	+	+	+	+	1	+	+				+	34
IMAGE:146671	IL1R1	Interleukin 1 receptor, type I	2.39833	-0.383	2.44121	0	ENSG00000112474|ENSG00000204228|ENSG00000206216|ENSG00000115594	+	NM_014234	3554	R80274	+	1.23884	+	+				+	+				+	+
IMAGE:79899			2.665	-0.810833	2.44073	0						+	2.33627
IMAGE:74070	ENSA	Endosulfine alpha	2.57	-0.824167	2.43909	0	ENSG00000143420	+	NM_004436,NM_207042,NM_207043,NM_207044,NM_207045,NM_207046,NM_207047,NM_207168	2029	T48312	+	0.462398	+	+	+	+	1	+	+				+	+
IMAGE:809619	ARAF	V-raf murine sarcoma 3611 viral oncogene homolog	2.44833	-0.721	2.43526	0	ENSG00000078061	+	NM_001654	369	AA442994	+	3.21339	+	+	+	+	1	+	+				+	+
IMAGE:825833	ELP4	Elongation protein 4 homolog (S. cerevisiae)	2.39833	-0.32875	2.43511	0	ENSG00000109911	+	NM_019040	26610	AA505150	+	1.77105	+	+	+	+	1	+	+				+	+
IMAGE:503914	RBM27	RNA binding motif protein 27	3.02333	-1.591	2.42834	0	ENSG00000091009	+		54439	AA131781	+	0	+	+				+	+				+	+
IMAGE:50173		Transcribed locus	1.39	-1.243	2.42199	0					H17484	+	2.33627
IMAGE:488431	PPM1H	Protein phosphatase 1H (PP2C domain containing)	2.42667	-0.311	2.42183	0	ENSG00000111110	+	NM_020700.1	57460	AA047441		48.8614	+	+				+	+				+	+
IMAGE:809603	FAM82B	Family with sequence similarity 82, member B	2.93167	-0.920833	2.41571	0	ENSG00000176623	+	NM_016033	51115	AA458483	+	1.23884	+	+	+	+	1	+	+				+	+
IMAGE:252963	LGR4	Leucine-rich repeat-containing G protein-coupled receptor 4	2.20333	-0.839	2.40635	0	ENSG00000205213	+	NM_018490	55366	H88565	+	0	+	+	+	+	2	+	+				+	+
IMAGE:549728	CAPN2	Calpain 2, (m/II) large subunit	2.13333	-1.70417	2.40245	0	ENSG00000162909	+		824	AA102454		ND	+	+	+	+	1	+	+				+	+
IMAGE:361639	GCLM	Glutamate-cysteine ligase, modifier subunit	1.76667	-1.75583	2.40214	0	ENSG00000137332|ENSG00000204580|ENSG00000215522|ENSG00000023909	+	NM_013994.2,NM_001954,NM_013993	2730	W96179		ND	+	+	+	+	2	+	+				+	+
IMAGE:195841			2.56167	-0.605833	2.39994	0						+	0
IMAGE:39161	RNF8	Ring finger protein 8	2.52333	-1.5375	2.39621	0	ENSG00000112130	+	NM_003958,NM_183078	9025	R51865	+	0.259044	+	+	+	+	1	+	+				+	+
IMAGE:770337	USP32	Ubiquitin specific peptidase 32	2.37167	-1.021	2.39562	0	ENSG00000170832	+	NM_032582	84669	AA437374	+	1.77105	+	+	+	+	2	+	+				+	+				+	40
IMAGE:809869			1.92667	-1.2875	2.39427	0							20.2294
IMAGE:726445	FAM134A	Family with sequence similarity 134, member A	2.85	-0.594167	2.39416	0				79137	AA399248		55.9415
IMAGE:364194		CDNA clone IMAGE:5299642	1.96167	-1.585	2.39049	0					BX096316	+	0
IMAGE:811590	BXDC2	Brix domain containing 2	2.3	-1.90417	2.39046	0	ENSG00000113460	+	NM_018321	55299	AA458528		42.1541	+	+	+	+	1	+	+				+	+
IMAGE:366067	CDR2	Cerebellar degeneration-related protein 2, 62kDa	2.85	-0.235	2.39015	0	ENSG00000140743	+	NM_001802	1039	AA074613		6.03213	+	+	+	+	1	+	+				+	+
IMAGE:758280		Transcribed locus	2.355	-0.775833	2.38757	0					AA404229	+	0
IMAGE:884657	TIMM8B	Translocase of inner mitochondrial membrane 8 homolog B (yeast)	2.12	-0.909167	2.38347	0	ENSG00000150779	+	NM_012459	26521	AA629910	+	1.8516	+	+				+	+				+	+
IMAGE:141209	MIER3	Mesoderm induction early response 1, family member 3	2.395	-1.65083	2.38217	0	ENSG00000155545	+	NM_152622	166968	BX110043	+	0.199377	+	+	+	+	2	+	+	+	+	1	+	+				+	8
IMAGE:814417	MLL5	Myeloid/lymphoid or mixed-lineage leukemia 5 (trithorax homolog, Drosophila)	2.39667	-0.59875	2.37843	0	ENSG00000005483	+	NM_018682,NM_182931	55904	AA458938	+	2.83507	+	+	+	+	2	+	+				+	+
IMAGE:219961	FZD3	Frizzled homolog 3 (Drosophila)	2.38833	-1.19917	2.3781	0	ENSG00000104290	+	NM_017412	7976	H85704		11.8895	+	+	+	+	1	+	+				+	+				+	8
IMAGE:377166	CASQ2	Calsequestrin 2 (cardiac muscle)	1.85833	-0.770833	2.376	0	ENSG00000118729	+	NM_001232	845	BX105738	+	0.788645	+	+				+	+				+	+
IMAGE:343343	MEGF9	Multiple EGF-like-domains 9	2.59667	-1.29583	2.36942	0	ENSG00000138435|ENSG00000106780	+	NM_000079,NM_001039523	1955	W67981	+	0	+	+	+	+	2	+	+	+	+	1	+	+
IMAGE:767817	POLR2F	Polymerase (RNA) II (DNA directed) polypeptide F	2.36667	-1.08583	2.3674	0	ENSG00000100142	+		5435	AA418779	+	0.462398	+	+	+	+	1	+	+				+	+
IMAGE:784061	TMEM55B	Transmembrane protein 55B	3.40333	0.0491667	2.36367	0	ENSG00000165782	+		90809	AA431950	+	0	+	+	+	+	2	+	+				+	+
IMAGE:714213	FAS	Fas (TNF receptor superfamily, member 6)	1.59833	-1.317	2.36273	0	ENSG00000026103	+	NM_000043,NM_152871,NM_152872,NM_152873,NM_152874,NM_152875,NM_152876,NM_152877	355	AA293571		33.7207	+	+	+	+	1	+	+				+	+
IMAGE:246808	NLRP2	NLR family, pyrin domain containing 2	1.90667	-0.873	2.36114	0	ENSG00000022556	+	NM_017852	55655	N53214		52.1496	+	+				+	+				+	+
IMAGE:2489899		Transcribed locus, strongly similar to XP_531299.1 PREDICTED: hypothetical protein XP_531299 [Pan troglodytes]	3.10167	-1.0725	2.35325	0	ENSG00000126767	+			AI972379	+	0.259044	+	+	+	+	1	+	+				+	+
IMAGE:1031050	KIAA0182	KIAA0182	3.45	-0.294167	2.35183	0	ENSG00000131149	+	NM_014615	23199	CR739289	+	0	+	+	+	+	1	+	+				+	+
IMAGE:564803	FOXM1	Forkhead box M1	2.60667	-0.380833	2.35143	0	ENSG00000111206	+	NM_021953,NM_202002,NM_202003	2305	AA136566		9.15846	+	+	+	+	1	+	+				+	+
IMAGE:856800	ARF1	ADP-ribosylation factor 1	2.63	-1.41417	2.35138	0	ENSG00000143761	+	NM_001024226,NM_001024227,NM_001024228,NM_001658	375	AA669557		6.90497	+	+	+	+	1	+	+				+	+				+	42
IMAGE:291827		MRNA full length insert cDNA clone EUROIMAGE 1674211	2.02	-1.9975	2.34744	0					N72976	+	1.77105
IMAGE:42227			2.48333	-1.8225	2.3442	0						+	0.788645
IMAGE:190887	MYD88	Myeloid differentiation primary response gene (88)	2.835	-0.09375	2.33731	0	ENSG00000172936	+	NM_002468	4615	BX115764	+	3.49955	+	+				+	+				+	+
IMAGE:231802	PAIP1	Poly(A) binding protein interacting protein 1	2.615	-0.999	2.33499	0	ENSG00000172239	+	NM_006451,NM_182789.2,NM_183323	10605	H92758	+	4.39947	+	+	+	+	3	+	+				+	+
IMAGE:825478	ZNF146	Zinc finger protein 146	1.78667	-2.10917	2.33354	0	ENSG00000167635	+	NM_001099638.1,NM_001099639.1,NM_007145	7705	AA504351		48.8614	+	+	+	+	1	+	+				+	+
IMAGE:263087	CRY1	Cryptochrome 1 (photolyase-like)	2.06333	-0.505	2.33298	0	ENSG00000008405	+		1407	BX105075		ND	+	+	+	+	2	+	+				+	+
IMAGE:1601491		Transcribed locus	2.42167	-0.338333	2.33107	0	ENSG00000165632	+	NM_031923.1		AI002323		12.6405						+	+				+	+
IMAGE:306540	LZTS2	Leucine zipper, putative tumor suppressor 2	2.69833	-0.379	2.32966	0	ENSG00000107816	+	NM_032429	84445	W31255	+	0.199377	+	+				+	+				+	+
IMAGE:2556526	RCAN1	Regulator of calcineurin 1	1.57667	-1.2725	2.32412	0	ENSG00000159200	+	NM_004414,NM_203417.1,NM_203418	1827	AW073325		42.1541	+	+	+	+	1	+	+				+	+
IMAGE:838240	FNBP1L	Formin binding protein 1-like	1.82667	-1.3125	2.32376	0	ENSG00000137942	+	NM_001024948.1,NM_017737.3	54874	AA458681	+	2.83507	+	+	+	+	1	+	+				+	+				+	41
IMAGE:812050	RNF139	Ring finger protein 139	2.90167	-0.145833	2.32343	0	ENSG00000170881	+	NM_007218	11236	AA455970	+	0	+	+	+	+	2	+	+				+	+				+	3
IMAGE:323988	NCOA3	Nuclear receptor coactivator 3	2.98167	-0.9425	2.31954	0	ENSG00000124151	+	NM_006534,NM_181659	8202	W46433	+	1.8516	+	+	+	+	2	+	+				+	+
IMAGE:341316	PAPD4	PAP associated domain containing 4	1.96333	-2.14083	2.3179	0	ENSG00000164329	+	NM_173797	167153	W58084		10.2631	+	+				+	+				+	+
IMAGE:825742	SLC1A1	Solute carrier family 1 (neuronal/epithelial high affinity glutamate transporter, system Xag), member 1	2.86	-0.404167	2.31726	0	ENSG00000106688	+	NM_004170	6505	AA504845	+	1.8516	+	+	+	+	2	+	+				+	+
IMAGE:950356	UBE2A	Ubiquitin-conjugating enz+me E2A (RAD6 homolog)	2.305	-1.3925	2.31673	0	ENSG00000077721	+	NM_003336,NM_181762,NM_181777	7319	AA600173	+	0.259044	+	+	+	+	1	+	+				+	+				+	47
IMAGE:549349	SLC38A2	Solute carrier family 38, member 2	2.99667	-1.49	2.31511	0	ENSG00000134294	+	NM_018976	54407	AA081203	+	0.788645	+	+	+	+	6	+	+				+	+
IMAGE:51771		CDNA FLJ37694 fis, clone BRHIP2015224	2	-0.859	2.31322	0					BX110753	+	0.259044
IMAGE:545403	TXNL1	Thioredoxin-like 1	2.29	-1.31583	2.30279	0	ENSG00000091164	+	NM_004786	9352	AA078976	+	0.259044	+	+	+	+	1	+	+				+	+				+	21
IMAGE:767408	FLJ22167	Hypothetical protein FLJ22167	2.34333	-0.770833	2.30052	0	ENSG00000205084	+	NM_001077416.1,NM_001077418.1,NM_001077419.1	79583	AA418053	+	1.23884	+					+	+				+	+
IMAGE:700646		Transcribed locus	2.56333	-1.00917	2.30002	0					AA284031	+	0.259044
IMAGE:288707	MED4	Mediator complex subunit 4	3.58167	-0.801	2.29927	0	ENSG00000004487|ENSG00000136146	+	NM_015013,NM_014166	29079	N62419	+	0	+	+	+	+	2	+	+				+	+
IMAGE:280004	MBNL1	Muscleblind-like (Drosophila)	1.69167	-1.9475	2.29781	0	ENSG00000152601	+	NM_021038,NM_207292,NM_207293,NM_207295,NM_207296,NM_207297	4154	N38893		12.6405	+	+	+	+	2	+	+				+	+				+	2, 8
IMAGE:450653	BCL2L11	BCL2-like 11 (apoptosis facilitator)	2.99833	-0.143	2.29048	0	ENSG00000153094	+	NM_006538.3,NM_138621,NM_138623,NM_207002	10018	AA682502	+	1.23884	+	+	+	+	5	+	+				+	+				+	12
IMAGE:461433	WDR59	WD repeat domain 59	2.41	-0.217	2.28793	0	ENSG00000103091	+	NM_030581	79726	AA705229		11.8895	+	+	+	+	1	+	+	+	+	1	+	+
IMAGE:489595	USP1	Ubiquitin specific peptidase 1	2.06667	-2.0475	2.28744	0	ENSG00000162607	+	NM_001017415,NM_001017416,NM_003368	7398	BX099799	+	3.49955	+	+	+	+	2	+	+				+	+
IMAGE:1592479	MRPS18A	Mitochondrial ribosomal protein S18A	2.48333	-0.419167	2.28687	0	ENSG00000096080	+	NM_018135	55168	AA983267	+	0.462398	+	+				+	+				+	+
IMAGE:51532	ARL6IP1	ADP-ribosylation factor-like 6 interacting protein 1	2.28	-1.19417	2.28627	0	ENSG00000170540	+	NM_015161	23204	H20558		15.802	+	+	+	+	1	+	+				+	+
IMAGE:1882110		Transcribed locus, weakly similar to XP_691279.1 PREDICTED: similar to guanine nucleotide-binding protein, beta-5 subunit isoform b [Danio rerio]	2.20833	-2.0175	2.28579	0	ENSG00000069966	+	NM_006578.3,NM_016194		AI279026	+	4.39947	+	+	+	+	1	+	+				+	+
IMAGE:1608888	GRAMD1B	GRAM domain containing 1B	2.635	-0.249167	2.28401	0	ENSG00000023171	+	NM_020716.1	57476	AA991346	+	2.33627	+	+				+	+				+	+
IMAGE:757873		Transcribed locus, strongly similar to NP_034001.1 cyclin-dependent kinase 5, regulatory subunit (p35) 1 [Mus musculus]	2.885	-0.163	2.27803	0					AA442853		55.9415
IMAGE:825695	HSPC111	Hypothetical protein HSPC111	2.62167	-0.569	2.2775	0	ENSG00000048162	+	NM_016391.3	51491	AA504814	+	2.33627	+	+	+	+	2	+	+				+	+
IMAGE:1572614	IFNGR2	Interferon gamma receptor 2 (interferon gamma transducer 1)	2.98	-0.291	2.27721	0	ENSG00000159128	+	NM_005534	3460	AI793330	+	1.8516	+	+	+	+	1	+	+				+	+
IMAGE:297908	BAHCC1	BAH domain and coiled-coil containing 1	2.45833	-0.480833	2.27661	0	ENSG00000171282	+		57597	W00574	+	3.49955	+	+				+	+				+	+
IMAGE:810027	MRPS26	Mitochondrial ribosomal protein S26	2.82167	-0.9325	2.27327	0	ENSG00000125901	+	NM_030811	64949	AA464995	+	2.83507	+	+	+	+	1	+	+				+	+
IMAGE:2436859	BTN3A3	Butyrophilin, subfamily 3, member A3	2.39667	-0.494167	2.26427	0	ENSG00000142534|ENSG00000111801	+	NM_001015	10384	AI885461		ND	+	+				+	+				+	+
IMAGE:753862	RPS29	Ribosomal protein S29	1.89333	-1.99417	2.26352	0	ENSG00000213741	+	NM_001030001,NM_001032	6235	AA411343	+	0	+	+	+	+	1	+	+				+	+
IMAGE:684500	ESD	Esterase D/formylglutathione hydrolase	1.64167	-1.337	2.252	0	ENSG00000139684	+		2098	AA251063	+	0.259044	+	+				+	+				+	+
IMAGE:277820	ZNF714	Zinc finger protein 714	1.70333	-0.989167	2.25095	0	ENSG00000160352	+	NM_182515.2	148206	N64174	+	1.77105	+		+		3	+	+				+	+
IMAGE:814309	GOPC	Golgi associated PDZ and coiled-coil motif containing	2.06833	-1.26417	2.24915	0	ENSG00000047932	+	NM_001017408,NM_020399	57120	AA459108	+	1.8516	+	+	+	+	3	+	+				+	+
IMAGE:2497698	TOP2A	Topoisomerase (DNA) II alpha 170kDa	1.785	-1.61417	2.24896	0				7153	AI990075		55.9415
IMAGE:811790	UNC50	Unc-50 homolog (C. elegans)	2.38167	-0.647	2.24866	0	ENSG00000115446	+	NM_014044	25972	AA463457	+	0.259044	+	+	+	+	2	+	+				+	+
IMAGE:1670960	SPAG1	Sperm associated antigen 1	1.60333	-1.3825	2.24671	0	ENSG00000104450	+	NM_003114,NM_172218	6674	AI085562	+	2.33627	+	+	+	+	1	+	+				+	+	+	+	1
IMAGE:809733	FOXN2	Forkhead box N2	2.01333	-1.3375	2.24559	0	ENSG00000132464|ENSG00000170802	+	NM_031889	3344	AA455511	+	0.259044	+	+	+	+	1	+	+				+	+
IMAGE:769571	SREBF1	Sterol regulatory element binding transcription factor 1	2.19333	-0.515	2.24501	0	ENSG00000072310	+		6720	AA425823	+	0.788645	+	+	+	+	1	+	+				+	+
IMAGE:1601850		Transcribed locus	2.88167	-0.02875	2.2448	0					AI733432	+	0
IMAGE:1534439	USP33	Ubiquitin specific peptidase 33	2.84	-0.689167	2.24442	0	ENSG00000077254	+	NM_015017,NM_201624,NM_201626	23032	AA917376	+	2.33627	+	+	+	+	1	+	+				+	+
IMAGE:376316	WEE1	WEE1 homolog (S. pombe)	3.21167	-0.994167	2.2419	0	ENSG00000166483	+	NM_003390	7465	AA039640	+	0.462398	+	+	+	+	2	+	+				+	+
IMAGE:843046	MKNK2	MAP kinase interacting serine/threonine kinase 2	2.30833	-0.584167	2.23936	0	ENSG00000099875	+	NM_017572,NM_199054	2872	AA488413		48.8614	+	+	+	+	1	+	+				+	+
IMAGE:46213	AOF1	Amine oxidase (flavin containing) domain 1	1.855	-2.3375	2.23805	0	ENSG00000165097	+	NM_153042	221656	H09636	+	0.788645	+	+	+	+	1	+	+				+	+
IMAGE:280735	TBP	TATA box binding protein	2.49833	-0.189	2.23733	0	ENSG00000112592	+	NM_002380.3,NM_030583.2	6908	N50549	+	0	+	+	+	+	1	+	+				+	+
IMAGE:241070	EVI5	Ecotropic viral integration site 5	2.09	-0.765833	2.23641	0	ENSG00000067208	+	NM_005665	7813	H91310	+	0.788645	+	+	+	+	4	+	+				+	+
IMAGE:501540	ARID5B	AT rich interactive domain 5B (MRF1-like)	2.5	-0.541	2.23411	0	ENSG00000150347	+	NM_032199	84159	AA135695	+	2.33627	+	+	+	+	3	+	+				+	+				+	2, 5
IMAGE:202035	ZC3H15	Zinc finger CCCH-type containing 15	2.35333	-0.804167	2.23318	0	ENSG00000065548	+	NM_018471.2	55854	R99354	+	1.23884	+	+	+	+	1	+	+				+	+				+	13
IMAGE:591683	GADD45A	Growth arrest and DNA-damage-inducible, alpha	2.005	-1.4525	2.23284	0	ENSG00000116717	+	NM_001924	1647	AA147214	+	0.259044	+	+				+	+				+	+
IMAGE:395741	LOC145758	Hypothetical protein LOC145758	2.60833	-0.2925	2.2322	0				145758	AA757789		12.6405
IMAGE:1628142		Transcribed locus	3.01167	-0.531	2.22804	0					AA993958	+	0.259044
IMAGE:60955	ZNF236	Zinc finger protein 236	1.86167	-0.489	2.22479	0	ENSG00000130856	+	NM_007345.3	7776	T39626	+	2.33627	+	+	+	+	3	+	+				+	+
IMAGE:1893749		Transcribed locus	2.33667	-1.1775	2.22334	0					AI280239	+	0.903029
IMAGE:897830	UNC84A	Unc-84 homolog A (C. elegans)	2.72333	-0.800833	2.22193	0	ENSG00000164828	+	NM_025154.3	23353	AA598573	+	0.199377	+	+	+	+	1	+	+				+	+
IMAGE:80071	VPS4B	Vacuolar protein sorting 4 homolog B (S. cerevisiae)	1.805	-0.919	2.22191	0	ENSG00000119541|ENSG00000124467	+	NM_004869,NM_182707	9525	T63922	+	0.259044	+	+	+	+	2	+	+				+	+
IMAGE:809755	DCP2	DCP2 decapping enzyme homolog (S. cerevisiae)	2.23167	-0.513	2.21797	0	ENSG00000172795	+	NM_152624	167227	AA454725		6.90497	+	+	+	+	2	+	+				+	+
IMAGE:230370		Transcribed locus	2.425	-0.789167	2.21791	0					H75530		12.6405
IMAGE:1493581	ALS2CL	ALS2 C-terminal like	1.93333	-0.458333	2.2179	0	ENSG00000178038	+		259173	AA910213		ND	+	+				+	+				+	+
IMAGE:744050	PSCD3	Pleckstrin homology, Sec7 and coiled-coil domains 3	2.31167	-0.6125	2.21747	0	ENSG00000008256	+	NM_004227	9265	AA629264	+	0.259044	+	+	+	+	2	+	+				+	+
IMAGE:48631	KCNAB2	Potassium voltage-gated channel, shaker-related subfamily, beta member 2	3.14167	-0.813	2.21734	0	ENSG00000013297|ENSG00000069424	+	NM_005602	8514	BX104441		ND	+	+	+	+	1	+	+				+	+
IMAGE:701402		CDNA FLJ38130 fis, clone D6OST2000464	2.53333	-1.93417	2.21661	0					AA288000	+	3.49955
IMAGE:277687		Transcribed locus	1.49833	-1.63083	2.21494	0					BX100723		15.802
IMAGE:855658		Transcribed locus	2.37167	-0.530833	2.21132	0					AA664127	+	3.21339
IMAGE:123802	MFAP1	Microfibrillar-associated protein 1	2.19667	-0.839167	2.21123	0	ENSG00000127554|ENSG00000140259	+	NM_005262,NM_005926	4236	BX091435	+	0.788645	+	+	+	+	1	+	+				+	+
IMAGE:502360		Fork head domain protein (FKHR) mRNA, 3' end	2.31167	-0.299	2.21025	0	ENSG00000150907	+	NM_002015		AA134749		11.2322	+	+	+	+	4	+	+				+	+				+	10
IMAGE:1504457	CPEB3	Cytoplasmic polyadenylation element binding protein 3	2.35167	-0.554167	2.20862	0	ENSG00000107864	+	NM_014912	22849	AA904806		11.2322	+	+	+	+	1	+	+				+	+				+	8
IMAGE:429942	SAP30L	SAP30-like	2.7	-0.199167	2.20695	0	ENSG00000164576	+	NM_024632	79685	AA034062	+	2.83507	+	+	+	+	1	+	+				+	+
IMAGE:2313673	TMED5	Transmembrane emp24 protein transport domain containing 5	1.65667	-2.3475	2.2063	0	ENSG00000117500	+	NM_016040	50999	AI675331	+	0.199377	+	+	+	+	2	+	+				+	+
IMAGE:625616	ABCC5	ATP-binding cassette, sub-family C (CFTR/MRP), member 5	1.78167	-1.54583	2.20508	0	ENSG00000114770	+	NM_001023587,NM_005688.2	10057	AA188256		51.1048	+	+	+	+	1	+	+				+	+
IMAGE:345128	RTKN	Rhotekin	2.065	-1.48417	2.20401	0	ENSG00000159197|ENSG00000114993	+	NM_172201	6242	W72722		ND	+	+				+	+				+	+
IMAGE:841094	DUSP16	Dual specificity phosphatase 16	2.30833	-0.415833	2.20161	0	ENSG00000111266	+	NM_030640	80824	AA486956	+	1.23884	+	+	+	+	1	+	+				+	+				+	14
IMAGE:771206	POLD2	Polymerase (DNA directed), delta 2, regulatory subunit 50kDa	2.13333	-0.794167	2.19929	0	ENSG00000106628	+	NM_006230	5425	AA428377		55.9415	+	+	+	+	1	+	+				+	+
IMAGE:1472521	MGAT4B	Mannosyl (alpha-1,3-)-glycoprotein beta-1,4-N-acetylglucosaminyltransferase, isozyme B	2.436	-0.384167	2.19842	0	ENSG00000161013	+	NM_014275,NM_054013	11282	AA872274		48.3903	+	+				+	+				+	+
IMAGE:52670		ELISC-1	1.82167	-1.1825	2.19658	0					H29639	+	3.49955
IMAGE:1641716		Transcribed locus	2.64333	0.00125	2.19592	0					AI024438		42.1541
IMAGE:1070324	MASTL	Microtubule associated serine/threonine kinase-like	1.875	-1.021	2.19363	0	ENSG00000120539	+	NM_032844	84930	AA780791	+	2.83507	+	+	+	+	1	+	+	+	+	1	+	+
IMAGE:786544	HNRPDL	Heterogeneous nuclear ribonucleoprotein D-like	1.655	-1.69083	2.19165	0	ENSG00000152795	+	NM_005463,NM_031372	9987	AA452345	+	0.903029	+	+	+	+	1	+	+				+	+
IMAGE:260303	ETS2	V-ets erythroblastosis virus E26 oncogene homolog 2 (avian)	2.11833	-1.23583	2.18617	0	ENSG00000157557	+	NM_005239	2114	H96235	+	0	+	+	+	+	1	+	+				+	+
IMAGE:451654		Transcribed locus	1.93167	-1.06417	2.18454	0	ENSG00000189007	+	NM_182503.2		AA706895		5.77645	+	+	+	+	2	+	+				+	+
IMAGE:51843		Transcribed locus	1.86333	-1.05083	2.18417	0	ENSG00000078043	+			H24309	+	2.11524	+	+				+	+				+	+
IMAGE:1898026	MBOAT2	Membrane bound O-acyltransferase domain containing 2	2.37167	-0.7225	2.18416	0	ENSG00000143797	+	NM_138799	129642	BX105397	+	2.11524	+	+				+	+				+	+
IMAGE:757220	TUSC2	Tumor suppressor candidate 2	2.28	-0.119167	2.17624	0	ENSG00000114383	+	NM_007275	11334	AA496146		15.802	+	+	+	+	1	+	+				+	+				+	12
IMAGE:1559366	PTCH1	Patched homolog 1 (Drosophila)	2.22333	-0.391667	2.17488	0	ENSG00000185920	+	NM_000264,NM_001083602.1,NM_001083603.1,NM_001083604.1,NM_001083605.1,NM_001083606.1,NM_001083607.1	5727	AI793149	+	3.49955	+	+	+	+	1	+	+	+	+	1	+	+	+	+	1	+	8
IMAGE:795322	ZFX	Zinc finger protein, X-linked	1.82833	-1.27917	2.17249	0	ENSG00000005889	+	NM_003410	7543	AA454165	+	2.33627	+	+	+	+	3	+	+				+	+
IMAGE:290240	MRPS35	Mitochondrial ribosomal protein S35	2.20167	-1.4825	2.17024	0	ENSG00000061794	+	NM_021821	60488	CR737942		50.1469	+	+	+	+	1	+	+				+	+
IMAGE:281125	LOC399818	Similar to CG9643-PA	1.93	-1.77583	2.16962	0	ENSG00000203791	+	NM_212554	399818	N50948	+	3.49955	+	+	+	+	4	+	+				+	+
IMAGE:252953	FAM3C	Family with sequence similarity 3, member C	1.47167	-1.15583	2.16953	0	ENSG00000126458|ENSG00000174028|ENSG00000196937	+	NM_006270,NM_001040020,NM_014888	10447	H88598	+	1.77105	+	+	+	+	2	+	+				+	+				+	35
IMAGE:825013	ANP32B	Acidic (leucine-rich) nuclear phosphoprotein 32 family, member B	1.48333	-1.7075	2.16497	0	ENSG00000136938|ENSG00000182568	+	NM_006401,NM_002971	10541	AA504222	+	1.23884	+	+	+	+	1	+	+				+	+				+	3
IMAGE:84786	FOXA1	Forkhead box A1	1.6	-1.01917	2.16488	0	ENSG00000175898|ENSG00000129514	+	NM_004230	3169	T74639	+	0.199377	+	+	+	+	1	+	+				+	+
IMAGE:293063	POLR2B	Polymerase (RNA) II (DNA directed) polypeptide B, 140kDa	2.32167	-1.51917	2.16287	0	ENSG00000047315	+	NM_000938	5431	N63783	+	0.259044	+	+	+	+	2	+	+				+	+				+	3
IMAGE:471218	SNF1LK	SNF1-like kinase	2.61667	-0.6125	2.16265	0	ENSG00000142178	+	NM_173354	150094	AA034023	+	0	+	+	+	+	1	+	+				+	+
IMAGE:49923	BAALC	Brain and acute leukemia, cytoplasmic	2.805	-0.481	2.16187	0	ENSG00000164929	+	NM_001024372.1,NM_024812	79870	H29091	+	0	+	+				+	+				+	+
IMAGE:267431	F+N	F+N oncogene related to SRC, FGR, +ES	2.07333	-0.940833	2.16119	0	ENSG00000010810	+	NM_002037,NM_153047,NM_153048	2534	N22980		46.2112	+	+	+	+	1	+	+				+	+	+	+	1	+	17
IMAGE:397488	TBX3	T-box 3 (ulnar mammary syndrome)	2.24833	-1.0725	2.1607	0	ENSG00000135111	+	NM_005996,NM_016569	6926	AA701075	+	1.02867	+	+	+	+	3	+	+				+	+				+	20, 34
IMAGE:842968	BUB1B	BUB1 budding uninhibited by benzimidazoles 1 homolog beta (yeast)	1.70667	-1.4975	2.15965	0	ENSG00000156970	+	NM_001211	701	AA488324		5.02059	+	+	+	+	1	+	+				+	+
IMAGE:47900	IFNGR1	Interferon gamma receptor 1	1.9	-0.8525	2.15881	0	ENSG00000027697	+	NM_000416	3459	H11482	+	1.8516	+	+	+	+	1	+	+				+	+
IMAGE:810305	WIPF2	WAS/WASL interacting protein family, member 2	2.19833	-0.3225	2.15657	0	ENSG00000171475	+	NM_133264	147179	AA464098		15.802	+	+	+	+	1	+	+				+	+
IMAGE:786057	MAPRE3	Microtubule-associated protein, RP/EB family, member 3	1.26833	-1.32583	2.15432	0	ENSG00000084764	+	NM_012326	22924	AA448655		48.8614	+	+				+	+				+	+
IMAGE:869182	CNOT8	CCR4-NOT transcription complex, subunit 8	2.27667	-0.3675	2.15188	0	ENSG00000155508	+	NM_004779	9337	AA680279	+	1.02867	+	+	+	+	4	+	+				+	+
IMAGE:1660283	E2F6	E2F transcription factor 6	2.10833	-1.2675	2.15004	0	ENSG00000003402|ENSG00000169016	+	NM_003879,NM_198256,NR_003092.1,NR_003093.1	1876	CR745862	+	0	+	+	+	+	2	+	+				+	+
IMAGE:773375	DKFZP564J0863	DKFZP564J0863 protein	2.06667	-1.41583	2.14878	0	ENSG00000184743	+	NM_015459.3	25923	AA425723		50.1469	+	+				+	+	+	+	1	+	+
IMAGE:1570408		MRNA; cDNA DKFZp686P18215 (from clone DKFZp686P18215)	1.47	-0.648333	2.1484	0					BX089529		55.9415
IMAGE:307362	ZFP1	Zinc finger protein 1 homolog (mouse)	2.31667	-0.755	2.14729	0	ENSG00000184517	+	NM_153688	162239	BX089141		49.1966	+	+	+	+	1	+	+				+	+
IMAGE:843110	GDI1	GDP dissociation inhibitor 1	2.14333	-1.36583	2.14534	0	ENSG00000203879	+		2664	AA486493		ND	+	+				+	+				+	+
IMAGE:281483	hCG_40738	Hypothetical protein MGC22014	1.87667	-0.834167	2.14494	0	ENSG00000187605	+	NM_144993.1	200424	N53192		55.9415	+	+				+	+				+	+
IMAGE:292936	CDCA8	Cell division cycle associated 8	2.67	-0.1775	2.14187	0	ENSG00000134690	+	NM_018101	55143	N91096	+	0.788645	+	+	+	+	1	+	+				+	+
IMAGE:309893	NR4A1	Nuclear receptor subfamily 4, group A, member 1	2.665	-0.559167	2.13878	0	ENSG00000107223|ENSG00000123358	+	NM_003792,NM_153200,NM_002135,NM_173157,NM_173158	3164	N94487		11.8895	+	+	+	+	3	+	+				+	+
IMAGE:469297	BHLHB2	Basic helix-loop-helix domain containing, class B, 2	2.14333	-0.7825	2.13743	0	ENSG00000134107	+	NM_003670	8553	AA026120		11.2322	+	+	+	+	1	+	+				+	+
IMAGE:840442	CBWD5	COBW domain containing 5	1.19	-1.67083	2.13537	0	ENSG00000172785|ENSG00000204829	+	NM_001024916.2	220869	AA485713	+	4.39947	+	+	+	+	1	+	+	+	+	1	+	+
IMAGE:1521459	LOC126661	Hypothetical protein LOC126661	2.48	-0.647	2.1351	0				126661	AI821989	+	0
IMAGE:741389	RABGEF1	RAB guanine nucleotide exchange factor (GEF) 1	2.03667	-0.82375	2.13387	0	ENSG00000154710	+	NM_014504,NM_153033	27342	AA400961	+	0.788645	+	+	+	+	1	+	+				+	+
IMAGE:796599		Transcribed locus	1.885	-1.21417	2.12729	0					AA461623		12.6405
IMAGE:83649		Transcribed locus	2.92667	-0.2725	2.12655	0					T61114	+	3.49955
IMAGE:472034			1.46	-1.297	2.12457	0							12.6405
IMAGE:1663354	SSTR1	Somatostatin receptor 1	2.08	-0.743	2.12085	0	ENSG00000139874	+	NM_001049	6751	AI129156	+	1.23884	+	+	+	+	2	+	+				+	+
IMAGE:260015	RP13-122B23.3	Cofactor of BRCA1	2.81833	-0.329167	2.11958	0	ENSG00000188986	+	NM_015456	25920	N30367		9.15846	+	+	+	+	1	+	+				+	+
IMAGE:2028612	TBC1D1	TBC1 (tre-2/USP6, BUB2, cdc16) domain family, member 1	2.145	-0.889167	2.11909	0	ENSG00000065882	+	NM_015173	23216	AI261346	+	2.33627	+	+				+	+				+	+
IMAGE:358531	JUN	Jun oncogene	2.21667	-0.3525	2.11879	0	ENSG00000177606	+	NM_002228	3725	W96155	+	3.21339	+	+	+	+	3	+	+				+	+				+	30
IMAGE:453233	TMEM165	Transmembrane protein 165	2.615	-0.665	2.11822	0	ENSG00000134851	+	NM_018475	55858	AA704860	+	0.259044	+	+	+	+	1	+	+				+	+				+	46
IMAGE:1472538	PLA2G6	Phospholipase A2, group VI (cytosolic, calcium-independent)	2.96333	0.223	2.11819	0	ENSG00000184381	+	NM_001004426,NM_003560	8398	AA872271	+	3.21339	+	+				+	+				+	+
IMAGE:704475	FBXO34	F-box protein 34	1.26167	-1.564	2.11755	0	ENSG00000178974	+	NM_017943	55030	AA279703	+	0	+	+	+	+	2	+	+				+	+
IMAGE:742743	RELL1	RELT-like 1	1.35667	-1.36583	2.11292	0				768211	AA400332		28.4069
IMAGE:132248			1.64	-1.02917	2.11181	0							6.90497
IMAGE:1534890	ANKRD12	Ankyrin repeat domain 12	1.288	-1.717	2.10939	0	ENSG00000101745	+	NM_001083625.1,NM_015208	23253	AA918819	+	1.77105	+	+	+	+	1	+	+				+	+				+	46
IMAGE:375728	CHMP1A	Chromatin modifying protein 1A	2.02	-0.455833	2.10666	0	ENSG00000120068	+	NM_024016	5119	AA033807		18.3136	+	+				+	+				+	+
IMAGE:592458		CDNA FLJ44077 fis, clone TESTI4038818	2.20667	-0.309	2.10606	0					AA158540	+	1.77105
IMAGE:143661	NTN4	Netrin 4	2.45333	-0.657	2.10538	0	ENSG00000074527	+	NM_021229	59277	R76613		46.2112	+	+	+	+	1	+	+				+	+
IMAGE:359119	CKS2	CDC28 protein kinase regulatory subunit 2	3.00167	-1.43417	2.10297	0	ENSG00000134825|ENSG00000123975	+	NM_014206	1164	AA010065	+	0.259044	+	+	+	+	1	+	+				+	+				+	17
IMAGE:347378	OSBPL9	Oxysterol binding protein-like 9	1.83833	-1.30583	2.10199	0	ENSG00000117859	+	NM_024586.3,NM_148904.2,NM_148905.2,NM_148906.1,NM_148907,NM_148908.1,NM_148909.1	114883	W81045		55.9415	+	+	+	+	1	+	+	+	+	1	+	+
IMAGE:854899	DUSP6	Dual specificity phosphatase 6	3.065	0.56625	2.10065	0	ENSG00000170835|ENSG00000139318	+	NM_001807.3	1848	AA630374	+	3.21339	+	+	+	+	2	+	+				+	+
IMAGE:435984	TTC32	Tetratricopeptide repeat domain 32	2.47	-0.637	2.10057	0	ENSG00000183891	+	NM_001008237	130502	AA703216	+	0.259044	+	+	+	+	1	+	+				+	+
IMAGE:327202		Transcribed locus	2.29167	-0.2925	2.09926	0	ENSG00000067182	+			W24771		ND	+	+	+	+	2	+	+				+	+
IMAGE:2438846	EFNB1	Ephrin-B1	1.32333	-1.4725	2.09871	0	ENSG00000090776	+	NM_004429	1947	AI873988		12.6405	+	+	+	+	1	+	+				+	+
IMAGE:1928791	F3	Coagulation factor III (thromboplastin, tissue factor)	2.38667	-1.3075	2.09809	0	ENSG00000117525|ENSG00000132259	+	NM_001993,NM_001037329	2152	AI313387	+	1.77105	+	+	+	+	2	+	+				+	+
IMAGE:782306	REEP1	Receptor accessory protein 1	2.08667	-0.890833	2.09485	0	ENSG00000068615	+	NM_022912	65055	AA432253	+	0	+	+	+	+	1	+	+				+	+
IMAGE:1698725	ZFP37	Zinc finger protein 37 homolog (mouse)	2.615	-0.207	2.0943	0	ENSG00000136866	+	NM_003408	7539	AI002852		50.6132	+	+	+	+	1	+	+				+	+
IMAGE:810700	FTH1	Ferritin, heavy polypeptide 1	1.92167	-1.4525	2.0884	0	ENSG00000167996|ENSG00000175029	+	NM_002032.2,NR_002202.2,NR_002203.1,NR_002204.1,NR_002205.1,NM_001083914.1,NM_001329,NM_022802	2495	AA482667	+	1.23884	+	+				+	+				+	+
IMAGE:431597		Transcribed locus	1.87167	-0.929167	2.08815	0					AA676422	+	1.8516
IMAGE:713647	TSPAN3	Tetraspanin 3	2.36667	-1.15583	2.08773	0	ENSG00000140391	+	NM_005724,NM_198902	10099	AA284492		9.15846	+	+	+	+	1	+	+				+	+				+	14
IMAGE:130276		CDNA clone IMAGE:5263531	1.84667	-1.21417	2.08558	0					R21170	+	0.788645
IMAGE:143169		Homo sapiens, clone IMAGE:3881549, mRNA	2.24	-0.840833	2.08095	0					R73759		53.0493
IMAGE:785975	F13A1	Coagulation factor XIII, A1 polypeptide	2.16667	-0.9075	2.08012	0	ENSG00000124491	+	NM_000129	2162	AA449742	+	3.21339	+	+				+	+				+	+
IMAGE:824201	FAM62B	Family with sequence similarity 62 (C2 domain containing) member B	1.80167	-0.533	2.07946	0	ENSG00000117868	+	NM_020728	57488	BX092446		33.7207	+	+	+	+	2	+	+				+	+
IMAGE:244767	NCAPH	Non-SMC condensin I complex, subunit H	2.23	-0.671	2.07765	0	ENSG00000121152	+	NM_015341	23397	N54344		55.8284	+	+	+	+	2	+	+				+	+
IMAGE:877634	ARL6IP6	ADP-ribosylation-like factor 6 interacting protein 6	1.52	-1.618	2.07758	0	ENSG00000177917	+	NM_152522	151188	AA488229	+	0	+	+	+	+	1	+	+				+	+
IMAGE:1635065	RSBN1	Round spermatid basic protein 1	1.67833	-0.767	2.07729	0	ENSG00000081019	+	NM_018364	54665	AA995184		28.4069	+	+	+	+	2	+	+				+	+				+	3
IMAGE:32996		Transcribed locus, moderately similar to XP_001005610.1 PREDICTED: similar to Recombining binding protein suppressor of hairless (J kappa-recombination signal binding protein) (RBP-J kappa) [Mus musculus]	1.74333	-0.921	2.07714	0	ENSG00000168214	+	NM_005349,NM_015874.3,NM_203283,NM_203284		BX119131		6.90497	+	+	+	+	2	+	+	+	+	1	+	+
IMAGE:271006	DLAT	Dihydrolipoamide S-acetyltransferase (E2 component of pyruvate dehydrogenase complex)	1.59167	-1.0775	2.07485	0	ENSG00000150768	+	NM_001931	1737	N42953		12.6405	+	+	+	+	1	+	+	+	+	1	+	+				+	37
IMAGE:856289	CCNB2	Cyclin B2	1.825	-1.4575	2.07225	0	ENSG00000157456	+	NM_004701	9133	AA774665		55.9415	+	+	+	+	1	+	+				+	+
IMAGE:161195	LSM14A	LSM14A, SCD6 homolog A (S. cerevisiae)	1.64167	-1.5575	2.06927	0	ENSG00000105216	+	NM_015578	26065	H25229	+	1.8516	+	+	+	+	2	+	+				+	+
IMAGE:447167	SFRS8	Splicing factor, arginine/serine-rich 8 (suppressor-of-white-apricot homolog, Drosophila)	2.78833	-0.53125	2.0674	0	ENSG00000061936	+	NM_004592	6433	AA702973	+	0	+	+	+	+	1	+	+				+	+				+	17
IMAGE:1894054		Transcribed locus	1.71	-1.18583	2.06567	0					AI300286	+	1.23884
IMAGE:666156		Transcribed locus	2.13333	-0.389167	2.06482	0					AA233677	+	0
IMAGE:299468	NR2C2	Nuclear receptor subfamily 2, group C, member 2	2.57167	-1.32917	2.06218	0	ENSG00000177463	+	NM_003298	7182	N71078	+	1.23884	+	+	+	+	4	+	+				+	+
IMAGE:1584597	C1orf164	Chromosome 1 open reading frame 164	2.67	-0.600833	2.05758	0	ENSG00000187147	+	NM_018150	55182	AA971725		5.77645	+	+	+	+	2	+	+				+	+
IMAGE:244267	FNIP1	Folliculin interacting protein 1	2.37833	-0.293	2.05712	0	ENSG00000158987	+	NM_001008738,NM_016340,NM_133372	96459	BX117700	+	0	+	+	+	+	5	+	+	+	+	1	+	+				+	4
IMAGE:825470	TOP2A	Topoisomerase (DNA) II alpha 170kDa	1.74	-1.95417	2.05532	0				7153	AA504348		38.6315
IMAGE:129071	EBF3	Early B-cell factor 3	2.52	-1.29417	2.05335	0	ENSG00000108001	+	NM_001005463	253738	R10858	+	0	+	+				+	+				+	+
IMAGE:767827	RMND5B	Required for meiotic nuclear division 5 homolog B (S. cerevisiae)	3.46333	0.1825	2.05238	0	ENSG00000145916	+	NM_022762	64777	BX113673	+	0.259044	+	+	+	+	1	+	+				+	+
IMAGE:1474684	EFNA1	Ephrin-A1	1.70167	-0.553	2.04995	0	ENSG00000169242	+	NM_004428,NM_182685	1942	AA857015		18.3136	+	+	+	+	1	+	+				+	+
IMAGE:753633	ZHX2	Zinc fingers and homeoboxes 2	1.67167	-0.520833	2.04506	0	ENSG00000178764	+	NM_014943	22882	AA478596		55.9415	+	+	+	+	1	+	+				+	+
IMAGE:142331	LIN54	Lin-54 homolog (C. elegans)	2.08	-1.377	2.04492	0	ENSG00000189308	+	NM_194282	132660	R70658	+	0	+	+	+	+	3	+	+				+	+
IMAGE:526184			2.792	0.341667	2.04299	0							49.1966
IMAGE:204335			2.46667	-0.425833	2.04268	0							6.90497
IMAGE:283328			2.53167	-0.727	2.04044	0						+	2.83507
IMAGE:2466225		Transcribed locus, moderately similar to XP_001099050.1 PREDICTED: ADP-ribosylation factor-like 4A [Macaca mulatta]	1.74	-1.0525	2.04024	0	ENSG00000179299	+			AI928665		51.5773	+	+				+	+				+	+
IMAGE:291062	INTS2	Integrator complex subunit 2	1.76667	-0.655833	2.03943	0	ENSG00000108506	+	NM_020748.1	57508	BX098692	+	1.77105	+	+	+	+	2	+	+	+	+	1
IMAGE:1893765	WNT9A	Wingless-type MMTV integration site family, member 9A	2.12667	-1.21083	2.03804	0	ENSG00000143816	+	NM_003395	7483	AI280246	+	0.788645	+	+				+	+				+	+
IMAGE:73531	ISCU	Iron-sulfur cluster scaffold homolog (E. coli)	1.70833	-1.5125	2.03787	0	ENSG00000136003	+	NM_014301,NM_213595.1	23479	T55639	+	0.259044	+	+	+	+	1	+	+				+	+
IMAGE:1601605	CTDSP1	CTD (carboxy-terminal domain, RNA polymerase II, polypeptide A) small phosphatase 1	2.50333	-0.494167	2.03619	0	ENSG00000144579	+	NM_021198,NM_182642.1	58190	AA995404	+	2.33627	+	+	+	+	1	+	+				+	+
IMAGE:884436	EED	Embryonic ectoderm development	1.34333	-1.8525	2.03589	0	ENSG00000074266	+	NM_003797,NM_152991	8726	AA629686	+	2.33627	+	+				+	+	+	+	1	+	+
IMAGE:489722	COBLL1	COBL-like 1	1.4	-1.57917	2.03373	0	ENSG00000082438	+		22837	AA099593		ND	+	+	+	+	1	+	+	+	+	3	+	+
IMAGE:665774	EIF4E	Eukaryotic translation initiation factor 4E	2.15833	-1.14083	2.03135	0	ENSG00000151247	+	NM_001968	1977	AA194246	+	1.23884	+	+	+	+	1	+	+				+	+				+	3
IMAGE:838389	UNC119	Unc-119 homolog (C. elegans)	2.255	-0.639167	2.03087	0	ENSG00000109103	+		9094	AA457199		ND	+	+	+	+	1	+	+				+	+
IMAGE:280909	ZHX1	Zinc fingers and homeoboxes 1	2.1	-1.54417	2.02973	0	ENSG00000164266|ENSG00000165156	+	NM_003122,NM_001017926,NM_007222	11244	N50828	+	0.259044	+	+	+	+	2	+	+	+	+	1	+	+
IMAGE:412989	LOC401504	Hypothetical gene supported by AK091718	2.24167	-0.354167	2.02843	0				401504	AA707755		ND
IMAGE:2544309	LBR	Lamin B receptor	1.935	-1.09417	2.0273	0	ENSG00000143815	+	NM_002296,NM_194442	3930	AW058480	+	4.39947	+	+	+	+	1	+	+				+	+
IMAGE:127197	CXorf6	Chromosome X open reading frame 6	2.04833	-0.141	2.02724	0	ENSG00000013619	+		10046	R08270	+	3.49955	+	+	+	+	2	+	+				+	+
IMAGE:126455	RAB5B	RAB5B, member RAS oncogene family	2.56833	-0.0775	2.02355	0	ENSG00000111540	+	NM_002868	5869	R06712	+	3.49955	+	+	+	+	1	+	+				+	+				+	18
IMAGE:812259	EIF3J	Eukaryotic translation initiation factor 3, subunit J	1.19167	-2.22417	2.0234	0	ENSG00000104131	+	NM_003758	8669	AA455070		49.1966	+	+	+	+	1	+	+				+	+				+	26
IMAGE:277621	CCDC82	Coiled-coil domain containing 82	1.65833	-1.6175	2.0225	0	ENSG00000149231	+	NM_024725	79780	N49389	+	0	+	+	+	+	2	+	+	+	+	1	+	+
IMAGE:970649	CENPN	Centromere protein N	1.41167	-1.17583	2.01943	0	ENSG00000166451	+	NM_001100624.1,NM_001100625.1,NM_018455	55839	AA774724	+	1.02867	+	+	+	+	1	+	+				+	+
IMAGE:240367	CTCF	CCCTC-binding factor (zinc finger protein)	1.74667	-1.09083	2.01565	0	ENSG00000102974|ENSG00000153015	+	NM_006565,NM_005869	10664	H90086		6.90497	+	+	+	+	1	+	+	+	+	1	+	+
IMAGE:625399	NLE1	Notchless homolog 1 (Drosophila)	1.595	-1.21583	2.01465	0	ENSG00000073536	+	NM_001014445.1,NM_018096	54475	AA186790		50.3756	+	+				+	+				+	+
IMAGE:530036	C3orf64	Chromosome 3 open reading frame 64	2.03833	-0.399167	2.01456	0	ENSG00000163378	+	NM_173654	285203	AA070658		5.02059	+	+	+	+	1	+	+				+	+
IMAGE:491465	TMEM63B	Transmembrane protein 63B	1.82167	-0.435	2.01336	0	ENSG00000137216	+	NM_018426	55362	AA115582		38.6315	+	+				+	+				+	+
IMAGE:767690	MOBKL1A	MOB1, Mps One Binder kinase activator-like 1A (yeast)	2.40333	-1.12583	2.01283	0	ENSG00000173542	+	NM_173468	92597	BX089615	+	0.788645	+	+	+	+	4	+	+				+	+
IMAGE:484535	AOC3	Amine oxidase, copper containing 3 (vascular adhesion protein 1)	1.66667	-1.42583	2.011	0	ENSG00000131471	+	NM_003734	8639	AA036974	+	1.23884	+	+				+	+				+	+
IMAGE:213850	FJX1	Four jointed box 1 (Drosophila)	2.675	0.0025	2.00985	0	ENSG00000179431	+	NM_014344.2	24147	H72460	+	1.77105	+		+		2
IMAGE:810411	ZFAND3	Zinc finger, AN1-type domain 3	1.375	-1.049	2.00894	0	ENSG00000156639	+	NM_021943	60685	AA457102		55.9415	+	+				+	+				+	+
IMAGE:264627			2.785	-0.251	2.00894	0							46.2112
IMAGE:743987	ARL6IP2	ADP-ribosylation factor-like 6 interacting protein 2	1.94833	-0.327	2.00635	0	ENSG00000119787	+	NM_022374	64225	AA629027	+	0	+	+	+	+	1	+	+	+	+	1	+	+
IMAGE:342720	SNRK	SNF related kinase	1.195	-0.987	2.00425	0	ENSG00000163788	+	NM_001100594.1,NM_017719.4	54861	W68511		9.15846	+	+	+	+	4	+	+				+	+
IMAGE:416945	KLHL23	Kelch-like 23 (Drosophila)	2.07667	-0.399	2.00386	0	ENSG00000213160	+	NM_144711	151230	W87710	+	0.259044	+	+	+	+	7	+	+	+	+	1	+	+	+	+	1
IMAGE:815126		CDNA FLJ41088 fis, clone ASTRO2002459	2.01333	-0.0966667	1.99944	0					AA481177	+	2.83507
IMAGE:1588859		Transcribed locus	1.55833	-1.43917	1.99814	0					AA987815	+	3.49955
IMAGE:46286	JMJD1C	Jumonji domain containing 1C	1.14333	-1.69417	1.99798	0	ENSG00000171988	+	NM_032776.1	221037	BX103994	+	0	+	+	+	+	2	+	+	+	+	2	+	+	+	+	1	+	7
IMAGE:282895	LRRC16	Leucine rich repeat containing 16	1.87167	-1.5175	1.99765	0	ENSG00000079691	+	NM_017640.4	55604	N51226	+	2.33627	+	+	+	+	1	+	+				+	+
IMAGE:360240	LOC137886	Hypothetical protein LOC137886	1.37167	-1.729	1.99648	0	ENSG00000215114	+	NM_001077619.1	137886	AA012887		54.7329	+	+	+	+	1	+	+				+	+
IMAGE:2549634	DBF4	DBF4 homolog (S. cerevisiae)	1.12667	-1.7925	1.99635	0	ENSG00000006634|ENSG00000170190	+	NM_006716,NM_004695	10926	AI952661		42.1541	+	+	+	+	2	+	+	+	+	1	+	+
IMAGE:704697	HERC3	Hect domain and RLD 3	2.475	0.228333	1.99202	0	ENSG00000138641	+	NM_014606	8916	AA282253		12.6405	+	+				+	+				+	+
IMAGE:197765		Cri-du-chat region mRNA, clone NIBB11	1.84667	-0.951	1.99065	0					R93767	+	0.259044
IMAGE:213691	IFNAR1	Interferon (alpha, beta and omega) receptor 1	2.26667	-1.22625	1.99032	0	ENSG00000142166	+	NM_000629	3454	H70424		ND	+	+				+	+				+	+
IMAGE:1941944		Transcribed locus	2.755	-0.134167	1.9897	0					AI207153	+	0.259044
IMAGE:2505286			0.456667	-2.14083	1.98916	0							42.1541
IMAGE:711857	FGFR1	Fibroblast growth factor receptor 1 (fms-related tyrosine kinase 2, Pfeiffer syndrome)	2.47833	-0.0841667	1.98829	0	ENSG00000077782	+	NM_015850.3,NM_023105.2,NM_023106.2,NM_023110,NM_023111.2	2260	AA281064		6.03213	+	+	+	+	1	+	+				+	+
IMAGE:321807	RNF180	Ring finger protein 180	1.66333	-1.3025	1.9879	0	ENSG00000164197	+	NM_178532	285671	BX113020		15.802	+	+	+	+	1	+	+				+	+
IMAGE:279790	FMR1	Fragile X mental retardation 1	1.18333	-1.9225	1.98787	0	ENSG00000102081|ENSG00000147183	+	NM_002024,NM_033048	2332	N48355		10.2631	+	+	+	+	2	+	+				+	+				+	30,2
IMAGE:589320			2.18167	-1.1125	1.98751	0						+	0.259044
IMAGE:121512	SF3B1	Splicing factor 3b, subunit 1, 155kDa	1.50833	-0.783	1.98731	0	ENSG00000115524	+	NM_001005526.1,NM_012433	23451	BX099337		49.1966	+	+				+	+				+	+
IMAGE:487759	MED17	Mediator complex subunit 17	1.89667	-0.4275	1.98666	0	ENSG00000042429|ENSG00000137492	+	NM_004268,NM_004705	9440	AA045179	+	1.77105	+	+	+	+	1	+	+	+	+	1	+	+
IMAGE:2321318	RHOT1	Ras homolog gene family, member T1	1.95	-0.835833	1.98596	0	ENSG00000126858	+	NM_001033566,NM_001033568,NM_018307	55288	AI674943	+	0	+	+	+	+	2	+	+				+	+
IMAGE:136534		Transcribed locus	3.11	-0.245	1.98477	0	ENSG00000095787	+	NM_016628,NM_100264,NM_100486		R34583	+	1.23884	+	+	+	+	1	+	+				+	+				+	10
IMAGE:366100	MATN2	Matrilin 2	2.69333	-0.3825	1.98152	0	ENSG00000132561	+		4147	AA071473	+	0.259044	+					+	+				+	+
IMAGE:340808	KIAA1009	KIAA1009	1.64167	-0.740833	1.97895	0	ENSG00000135315	+	NM_014895	22832	W56794	+	1.02867	+	+	+	+	1	+	+				+	+
IMAGE:85194	C5orf26	Chromosome 5 open reading frame 26	1.62667	-1.50417	1.97874	0	ENSG00000176718	+	NM_053000	114915	T71515	+	1.77105	+	+				+	+				+	+
IMAGE:855345	C14orf147	Chromosome 14 open reading frame 147	0.73	-2.80083	1.97816	0	ENSG00000165389	+	NM_138288	171546	AA630381	+	3.49955	+	+	+	+	1	+	+				+	+
IMAGE:45564	ZNF7	Zinc finger protein 7	3.312	1.46	1.97797	0	ENSG00000136997|ENSG00000147789	+	NM_002467,NM_003416	7553	H05264		ND	+	+	+	+	1	+	+				+	+
IMAGE:796155		CDNA FLJ43397 fis, clone OCBBF2009788	2.05667	-1.02083	1.97626	0					AA461090	+	3.21339
IMAGE:1968136	HHEX	Hematopoietically expressed homeobox	1.66	-0.621	1.97365	0	ENSG00000161202|ENSG00000152804	+	NM_004423	3087	AI285592		ND	+	+	+	+	2	+	+				+	+
IMAGE:2556589			1.875	-0.800833	1.97219	0							48.8614
IMAGE:280413		Transcribed locus	1.64667	-1.66083	1.97199	0					N47214	+	1.77105
IMAGE:130204	MCM4	Minichromosome maintenance complex component 4	1.74	-1.28083	1.97171	0	ENSG00000104738	+	NM_005914,NM_182746	4173	R21530		46.2112	+	+	+	+	1	+	+				+	+
IMAGE:415229	VAV3	Vav 3 guanine nucleotide exchange factor	2.29667	-0.441	1.96906	0	ENSG00000134215	+	NM_001079874.1,NM_006113	10451	W91952	+	2.83507	+	+	+	+	1	+	+	+	+	1	+	+
IMAGE:666128	CFD	Complement factor D (adipsin)	1.95833	-1.2975	1.96872	0	ENSG00000197766	+	NM_001928	1675	AA233663		5.77645	+	+				+	+				+	+
IMAGE:149416		Transcribed locus	1.385	-1.5525	1.96808	0	ENSG00000088205	+	NM_006773		H04415	+	2.83507	+	+	+	+	1	+	+				+	+
IMAGE:796323	ADD3	Adducin 3 (gamma)	1.29167	-1.80417	1.96762	0	ENSG00000148700	+	NM_001121,NM_016824,NM_019903	120	AA461325		42.1541	+	+	+	+	1	+	+				+	+				+	8
IMAGE:812153	C10orf119	Chromosome 10 open reading frame 119	1.47667	-1.64583	1.9672	0	ENSG00000197771	+	NM_024834	79892	AA456027		6.03213	+	+	+	+	1	+	+				+	+				+	13
IMAGE:742818	CENPO	Centromere protein O	1.975	-0.644167	1.96709	0	ENSG00000138092	+	NM_024322	79172	AA400456		6.03213	+	+				+	+				+	+
IMAGE:566421	TGS1	Trimethylguanosine synthase homolog (S. cerevisiae)	1.61833	-0.9325	1.96356	0	ENSG00000137574	+	NM_024831	96764	AA148859		5.02059	+	+				+	+				+	+
IMAGE:235909	STARD4	StAR-related lipid transfer (START) domain containing 4	1.90667	-1.5825	1.96342	0	ENSG00000164211	+		134429	H52247	+	0	+	+	+	+	1	+	+				+	+
IMAGE:795805	SR140	U2-associated SR140 protein	1.575	-1.21583	1.96283	0	ENSG00000163714	+	NM_001080415.1	23350	AA459866		53.5075	+	+	+	+	1	+	+	+	+	1	+	+
IMAGE:782756	TBPL1	TBP-like 1	2.12667	-0.0641667	1.96083	0	ENSG00000028839	+	NM_004865	9519	AA448144		7.9843	+	+				+	+				+	+
IMAGE:193570		CDNA FLJ41128 fis, clone BRACE2018448	1.93167	-0.859167	1.95863	0					BX104996	+	0.788645
IMAGE:207029		Full-length cDNA clone CS0DE014YC17 of Placenta of Homo sapiens (human)	2.18333	-0.955833	1.95849	0					R98842		6.03213
IMAGE:788213	LTV1	LTV1 homolog (S. cerevisiae)	1.65833	-0.610833	1.95815	0	ENSG00000135521	+	NM_032860	84946	AA453940		ND	+	+	+	+	1	+	+				+	+				+	25
IMAGE:1688510	CLK4	CDC-like kinase 4	2.03167	-0.655	1.95378	0	ENSG00000113240	+	NM_020666	57396	AI094075		5.77645	+	+	+	+	1	+	+				+	+				+	37
IMAGE:1698784		Transcribed locus	2.86333	-0.017	1.95235	0					AI002941	+	3.21339
IMAGE:2089174	PDS5B	PDS5, regulator of cohesion maintenance, homolog B (S. cerevisiae)	2.06667	-0.954167	1.95222	0	ENSG00000083642	+	NM_015032.1	23047	AI572349		33.7207	+	+	+	+	1	+	+				+	+
IMAGE:1455544	PSMG2	Proteasome (prosome, macropain) assembly chaperone 2	2.115	-1.4475	1.95162	0	ENSG00000128789	+	NM_020232	56984	AA863066	+	0.788645	+	+				+	+				+	+
IMAGE:41607	VHL	Von Hippel-Lindau tumor suppressor	1.89167	-1.0325	1.95018	0	ENSG00000134086	+	NM_005955	7428	R54176	+	#N/A	+	+	+	+	1	+	+				+	+
IMAGE:67960	NGDN	Neuroguidin, EIF4E binding protein	2.2	-0.375	1.94972	0	ENSG00000129460	+	NM_001042635.1,NM_015514	25983	T49713	+	2.11524	+	+	+	+	2	+	+				+	+
IMAGE:80915	SDHA	Succinate dehydrogenase complex, subunit A, flavoprotein (Fp)	1.96	-0.839167	1.94832	0	ENSG00000073578	+	NM_004168	6389	T70043		50.6132	+	+				+	+				+	+
IMAGE:1160558	PTS	6-pyruvoyltetrahydropterin synthase	1.85	-1.4875	1.94384	0	ENSG00000150787	+	NM_000317	5805	AA877347	+	0.903029	+	+				+	+				+	+
IMAGE:280483	BIRC4	Baculoviral IAP repeat-containing 4	1.60833	-1.125	1.94251	0	ENSG00000101966	+	NM_001167	331	CR741596	+	0.903029	+	+	+	+	5	+	+	+	+	2	+	+
IMAGE:243135	GAS2L3	Growth arrest-specific 2 like 3	1.1	-1.191	1.94236	0	ENSG00000139354	+		283431	BX113595	+	3.49955	+	+				+	+				+	+
IMAGE:211843	PNO1	Partner of NOB1 homolog (S. cerevisiae)	1.88667	-1.3425	1.94065	0	ENSG00000115946	+	NM_020143	56902	H68369	+	1.77105	+	+				+	+				+	+
IMAGE:136188	MSX1	Msh homeobox 1	2.09167	-0.370833	1.93839	0	ENSG00000163132	+	NM_002448	4487	BX092882		5.77645	+	+				+	+				+	+
IMAGE:826273	CCNE2	Cyclin E2	2.96667	-0.035	1.9369	0	ENSG00000175305	+	NM_057749	9134	AA520999	+	0.259044	+	+	+	+	2	+	+				+	+				+	33
IMAGE:824124	MTMR1	Myotubularin related protein 1	1.33667	-1.2875	1.93622	0	ENSG00000063601	+	NM_003828	8776	BX094582		48.8614	+	+	+	+	1	+	+	+	+	1	+	+	+	+	1
IMAGE:40558	CPE	Carboxypeptidase E	1.78833	-0.449167	1.93567	0	ENSG00000109472	+	NM_001873	1363	R53266	+	0.259044	+	+	+	+	1	+	+				+	+
IMAGE:242698	EPB41L4B	Erythrocyte membrane protein band 4.1 like 4B	1.86667	-0.905	1.93404	0	ENSG00000095203	+	NM_018424.2,NM_019114.3	54566	H94262		33.7207	+	+	+	+	1	+	+	+	+	1	+	+
IMAGE:31203	IFT80	Intraflagellar transport 80 homolog (Chlamydomonas)	1.98833	-0.807	1.93344	0	ENSG00000068885	+	NM_020800	57560	R41798	+	0	+	+				+	+	+	+	1	+	+
IMAGE:1690915	LIX1L	Lix1 homolog (mouse)-like	2.57333	-1.013	1.9331	0	ENSG00000152022	+	NM_153713	128077	AI092102	+	1.23884	+	+	+	+	1	+	+
IMAGE:203277	CSPP1	Centrosome and spindle pole associated protein 1	1.84333	-0.259	1.93253	0	ENSG00000104218	+	NM_001077204.1,NM_024790.5	79848	BX094058	+	0.788645	+	+	+	+	2	+	+				+	+
IMAGE:897142		Transcribed locus	1.93833	-0.877	1.93129	0					AA676885	+	4.39947
IMAGE:1586060		Transcribed locus	2.35167	-0.119	1.93118	0					AA973834		49.1966
IMAGE:795442	KIAA0776	KIAA0776	1.44167	-0.815833	1.93058	0	ENSG00000014123	+	NM_015323	23376	AA454031		5.02059	+	+	+	+	1	+	+				+	+
IMAGE:45582	DICER1	Dicer1, Dcr-1 homolog (Drosophila)	1.595	-1.1975	1.92877	0	ENSG00000100697	+	NM_030621,NM_177438	23405	H08120		11.2322	+	+	+	+	2	+	+				+	+
IMAGE:665697	PRKCE	Protein kinase C, epsilon	2.06667	-1.0575	1.92788	0	ENSG00000171132	+	NM_005400	5581	AA194184	+	0.259044	+	+	+	+	2	+	+				+	+				+	2
IMAGE:796110		Transcribed locus, moderately similar to XP_001086949.1 PREDICTED: hypothetical protein [Macaca mulatta]	1.635	-0.773	1.91896	0					BX102434		48.3903
IMAGE:1909706	IRS2	Insulin receptor substrate 2	2.04833	-0.757	1.91884	0	ENSG00000185950	+	NM_003749	8660	CR740380		48.3903	+	+	+	+	1	+	+				+	+
IMAGE:1492967		Transcribed locus	1.67833	-0.761	1.91866	0					AA886333		33.7207
IMAGE:267151		Transcribed locus, strongly similar to XP_238336.3 PREDICTED: similar to SRPK2 [Rattus norvegicus]	3.03167	-0.3575	1.9169	0					N23952	+	0
IMAGE:366971			1.61833	-0.809	1.91592	0							55.9415
IMAGE:489850	CYP2U1	Cytochrome P450, family 2, subfamily U, polypeptide 1	2.055	-0.091	1.91443	0	ENSG00000155016	+	NM_183075	113612	AA099864		49.1966	+	+				+	+				+	+
IMAGE:39938	PWWP2A	PWWP domain containing 2A	1.71833	-0.7375	1.91102	0	ENSG00000170234	+	NM_052927.1	114825	R53967		33.7207	+		+		1	+	+				+	+
IMAGE:415550		CDNA FLJ13598 fis, clone PLACE1009921	1.66167	-1.57417	1.90754	0					W78714		10.2631
IMAGE:136814		Transcribed locus	1.10833	-2.0825	1.90631	0					R36180	+	2.33627
IMAGE:950354	RAB27A	RAB27A, member RAS oncogene family	2.28333	-0.911	1.90134	0	ENSG00000069974	+	NM_004580,NM_183234,NM_183235,NM_183236	5873	AI791317		ND	+	+	+	+	1	+	+				+	+
IMAGE:201282	EDEM3	ER degradation enhancer, mannosidase alpha-like 3	1.42833	-1.047	1.90054	0	ENSG00000116406	+	NM_025191	80267	CR742169	+	0	+	+	+	+	3	+	+				+	+				+	26
IMAGE:843426	SAV1	Salvador homolog 1 (Drosophila)	2.62833	0.025	1.90023	0	ENSG00000151748	+	NM_021818	60485	AA489498	+	2.33627	+	+	+	+	2	+	+				+	+
IMAGE:279481	STK4	Serine/threonine kinase 4	0.963333	-2.08583	1.89729	0	ENSG00000101109	+	NM_006282	6789	BX108057		9.15846	+	+				+	+	+	+	1	+	+
IMAGE:282433		Transcribed locus	1.60833	-1.1425	1.8953	0					N52018	+	0.462398
IMAGE:2308090	CENPC1	Centromere protein C 1	2.51	-0.250833	1.89468	0	ENSG00000145241	+		1060	AI867916	+	0	+	+	+	+	2	+	+
IMAGE:1611222		Transcribed locus, strongly similar to XP_988523.1 PREDICTED: breakpoint cluster region homolog isoform 3 [Mus musculus]	1.58833	-0.825833	1.89451	0	ENSG00000161103	+			AA991889		ND	+	+				+	+				+	+
IMAGE:220661		CDNA clone IMAGE:4329532	3.31	0.8225	1.89367	0					BX117545	+	0.259044
IMAGE:825176	TMEM106B	Transmembrane protein 106B	1.44333	-1.15583	1.89252	0	ENSG00000106460	+	NM_018374	54664	AA504163		14.5576	+	+	+	+	1	+	+				+	+
IMAGE:1507008		Transcribed locus	1.55333	-0.725	1.89075	0					AA905166		48.3903
IMAGE:1568561	BCL2L1	BCL2-like 1	1.79333	-0.445833	1.88593	0	ENSG00000084234|ENSG00000171552	+	NM_001642	598	AA931820		ND	+	+	+	+	1	+	+				+	+
IMAGE:1586472	RAD54B	RAD54 homolog B (S. cerevisiae)	1.46667	-1.35917	1.88493	0	ENSG00000197275	+	NM_012415	25788	AA973748	+	1.23884	+	+	+	+	1	+	+	+	+	1	+	+
IMAGE:2392118	AGA	Aspartylglucosaminidase	2.45333	-0.885	1.88476	0	ENSG00000038002	+	NM_000027	175	AI738999	+	0	+	+	+	+	2	+	+				+	+
IMAGE:275653	RBM15B	RNA binding motif protein 15B	1.78667	-0.401	1.88456	0	ENSG00000179837	+	NM_013286	29890	R93309		7.9843	+	+				+	+				+	+
IMAGE:343628	C9orf78	Chromosome 9 open reading frame 78	2.06	-0.1575	1.88362	0	ENSG00000136819	+	NM_016520	51759	BX090077	+	4.39947	+	+	+	+	2	+	+				+	+
IMAGE:1693189	MED28	Mediator complex subunit 28	2.14	-0.419	1.88332	0	ENSG00000118579	+	NM_025205	80306	AI140343		5.02059	+	+	+	+	1	+	+
IMAGE:77361	SBDSP	Shwachman-Bodian-Diamond syndrome pseudogene	0.528333	-1.915	1.88277	0				155370	T55337		48.3903
IMAGE:1605321	C20orf24	Chromosome 20 open reading frame 24	1.87833	-1.52417	1.88205	0	ENSG00000101084	+		55969	AA996156	+	3.49955	+	+				+	+				+	+
IMAGE:754649	AHSA1	AHA1, activator of heat shock 90kDa protein ATPase homolog 1 (yeast)	1.72667	-0.509	1.87752	0	ENSG00000100591	+	NM_012111	10598	BX089882	+	3.49955	+	+	+	+	1	+	+				+	+
IMAGE:1893735		Transcribed locus	2.08333	-0.789167	1.87745	0					AI277247	+	1.23884
IMAGE:951298		Transcribed locus, moderately similar to NP_060312.1 hypothetical protein LOC55652 [Homo sapiens]	1.66	-0.461	1.87682	0					AA620516		50.6132
IMAGE:122787			1.71167	-0.564167	1.87236	0							10.2631
IMAGE:2139152	RAPGEF2	Rap guanine nucleotide exchange factor (GEF) 2	1.53333	-0.573	1.8719	0	ENSG00000109756	+	NM_014247.2	9693	AI470777		11.2322	+	+	+	+	1	+	+				+	+
IMAGE:459941	TACC2	Transforming, acidic coiled-coil containing protein 2	1.748	-0.373	1.87135	0	ENSG00000138162	+	NM_006997,NM_206860,NM_206861,NM_206862	10579	AA779380		49.1966	+	+	+	+	1	+	+				+	+				+	14
IMAGE:297940	DOCK9	Dedicator of cytokinesis 9	1.67833	-0.839167	1.8709	0	ENSG00000088387	+		23348	N70078		ND	+	+	+	+	3	+	+	+	+	1	+	+	+	+	1
IMAGE:985988	ITGB3BP	Integrin beta 3 binding protein (beta3-endonexin)	1.755	-1.12083	1.86976	0	ENSG00000142856	+	NM_014288	23421	BX113691	+	3.49955	+	+	+	+	1	+	+				+	+
IMAGE:449071	RNF12	Ring finger protein 12	1.03	-1.359	1.86691	0	ENSG00000131263	+	NM_016120,NM_183353	51132	AA777854		14.5576	+	+	+	+	1	+	+	+	+	1	+	+
IMAGE:415058	BCL10	B-cell CLL/lymphoma 10	2.24667	-1.36083	1.8667	0	ENSG00000142867	+	NM_003921	8915	W93117	+	1.02867	+	+	+	+	1	+	+				+	+
IMAGE:487371	FBXO32	F-box protein 32	2.35	0.1175	1.86598	0	ENSG00000156804	+	NM_058229,NM_148177.1	114907	AA046488		7.9843	+	+	+	+	2	+	+				+	+
IMAGE:812027	LEMD3	LEM domain containing 3	1.99667	-0.6825	1.86535	0	ENSG00000174106	+	NM_014319	23592	AA456679	+	0.259044	+	+	+	+	4	+	+				+	+
IMAGE:840530	ZNF664	Zinc finger protein 664	1.74	-0.919	1.8628	0	ENSG00000179195	+	NM_152437	144348	AA487934		6.03213	+	+	+	+	2	+	+				+	+
IMAGE:1609261		CDNA FLJ44355 fis, clone TRACH3006699	2.69667	-0.361	1.86221	0					AI000633		9.15846
IMAGE:327165	SERPINB5	Serpin peptidase inhibitor, clade B (ovalbumin), member 5	2.88167	-1.21083	1.8615	0	ENSG00000206075	+	NM_002639	5268	W30956	+	0	+	+	+	+	1	+	+				+	+
IMAGE:897625	VPS13B	Vacuolar protein sorting 13 homolog B (yeast)	1.72667	-0.571	1.86102	0	ENSG00000132549	+	NM_015243,NM_017890,NM_152564,NM_181661.2	157680	AA496788		51.5773	+	+	+	+	3	+	+	+	+	2	+	+
IMAGE:772888	KIAA1012	KIAA1012	1.82333	-1.21083	1.86068	0	ENSG00000153339	+	NM_014939	22878	AA428476	+	3.49955	+	+	+	+	1	+	+				+	+
IMAGE:1670323			1.90833	-0.981	1.85972	0						+	4.39947
IMAGE:258966	RPS6KA5	Ribosomal protein S6 kinase, 90kDa, polypeptide 5	1.61167	-0.519167	1.85577	0	ENSG00000100784	+	NM_004755,NM_182398.1	9252	N31641		5.02059	+	+	+	+	1	+	+				+	+
IMAGE:743811	NDUFS3	NADH dehydrogenase (ubiquinone) Fe-S protein 3, 30kDa (NADH-coenzyme Q reductase)	2.31	-0.8625	1.85187	0	ENSG00000213619	+	NM_004551	4722	AA634381		20.2294	+	+	+	+	1	+	+				+	+
IMAGE:795851	KLHDC9	Kelch domain containing 9	1.87	-0.463	1.8479	0	ENSG00000162755	+	NM_001007255.1,NM_001007256.1,NM_152366	126823	AA460601		11.8895	+	+				+	+				+	+
IMAGE:878640	HMGB3	High-mobility group box 3	2.24	-0.537	1.84706	0	ENSG00000029993|ENSG00000104823	+	NM_005342,NM_001398	3149	AA670197	+	0	+	+	+	+	4	+	+				+	+				+	14
IMAGE:380898	ZFAND6	Zinc finger, AN1-type domain 6	1.49167	-1.30583	1.84454	0	ENSG00000086666	+	NM_019006	54469	AA056157	+	1.02867	+	+	+	+	1	+	+				+	+
IMAGE:824905	ZC3H8	Zinc finger CCCH-type containing 8	2.692	-0.156667	1.84361	0	ENSG00000144161	+	NM_032494.1	84524	AA489020	+	1.02867	+	+				+	+	+	+	3	+	+
IMAGE:68207	ZNF92	Zinc finger protein 92	1.85667	-0.709	1.84125	0	ENSG00000146757	+	NM_007139.2,NM_152626	168374	T52999		14.5576	+	+	+	+	1	+	+	+	+	1	+	+
IMAGE:727251	CD9	CD9 molecule	2.05833	-0.590833	1.84002	0	ENSG00000158470|ENSG00000010278	+	NM_004776	928	AA412053	+	0.462398	+	+	+	+	1	+	+				+	+
IMAGE:85259	HMOX1	Heme oxygenase (decycling) 1	1.645	-0.941	1.83684	0	ENSG00000100292	+	NM_002133	3162	T71606		5.02059	+	+				+	+				+	+
IMAGE:1323203	ATP6V1B2	ATPase, H+ transporting, lysosomal 56/58kDa, V1 subunit B2	2.02	-0.755833	1.83631	0	ENSG00000147416	+	NM_001693	526	AA877194	+	2.33627	+	+	+	+	1	+	+				+	+
IMAGE:2288413	EMX2	Empty spiracles homeobox 2	1.63667	-0.8725	1.83604	0	ENSG00000016602|ENSG00000170370	+	NM_012128.3	2018	AI699872		ND	+	+	+	+	1	+	+	+	+	1	+	+				+	6
IMAGE:117859	KBTBD7	Kelch repeat and BTB (POZ) domain containing 7	2.12	-0.4825	1.83564	0	ENSG00000120696	+	NM_032138	84078	AI820566	+	1.23884	+	+	+	+	1	+	+				+	+
IMAGE:126449			1.48167	-1.15417	1.83424	0						+	4.39947
IMAGE:712624		Transcribed locus	2.25333	-0.507	1.83361	0					AA281798	+	0.259044
IMAGE:745604	BCAR1	Breast cancer anti-estrogen resistance 1	2.39	-0.125833	1.83322	0	ENSG00000050820	+	NM_014567	9564	AA626335		55.9415	+	+	+	+	1	+	+				+	+
IMAGE:1683110	KIAA1856	KIAA1856 protein	2.49667	-0.795833	1.83233	0				84629	AI088114		7.9843
IMAGE:823794	NEK3	NIMA (never in mitosis gene a)-related kinase 3	1.665	-0.697	1.83114	0	ENSG00000136098	+	NM_002498.2,NM_152720.1	4752	AA490263		38.6315	+	+				+	+				+	+
IMAGE:1587715		Transcribed locus	1.495	-1.44583	1.8301	0					AA975436		7.9843
IMAGE:200136	TOPBP1	Topoisomerase (DNA) II binding protein 1	1.34167	-0.789	1.82994	0	ENSG00000066230|ENSG00000163781	+	NM_004174	11073	BX092549		ND	+	+	+	+	2	+	+				+	+
IMAGE:202559	MUC15	Mucin 15, cell surface associated	1.42667	-0.9225	1.82947	0	ENSG00000169550	+	NM_145650	143662	BX106216		48.8614	+	+				+	+				+	+	+	+	1
IMAGE:768466	RRM2B	Ribonucleotide reductase M2 B (TP53 inducible)	1.49333	-0.844167	1.82713	0	ENSG00000048392	+	NM_015713	50484	AA425014	+	1.02867	+	+	+	+	3	+	+				+	+
IMAGE:135182	KIAA2026	KIAA2026	1.88833	-0.8175	1.82537	0	ENSG00000183354	+	NM_001017969.2	158358	R32818		10.2631	+	+	+	+	1	+	+	+	+	1	+	+				+	6
IMAGE:760224	XRCC1	X-ray repair complementing defective repair in Chinese hamster cells 1	1.98333	-0.464167	1.82346	0	ENSG00000073050	+		7515	AA425139	+	2.33627	+	+				+	+				+	+
IMAGE:725680	TFAP2C	Transcription factor AP-2 gamma (activating enhancer binding protein 2 gamma)	1.51	-0.589167	1.82284	0	ENSG00000087510	+	NM_003222	7022	BX108462		11.2322	+	+	+	+	1	+	+				+	+
IMAGE:950429		Transcribed locus	1.185	-1.11583	1.82223	0	ENSG00000139116	+	NM_017641		AA599085		48.3903	+	+	+	+	1	+	+				+	+
IMAGE:813410	POLR2K	Polymerase (RNA) II (DNA directed) polypeptide K, 7.0kDa	0.613333	-2.4225	1.82173	0	ENSG00000147669	+	NM_005034,NM_005534	5440	AA458646		18.3136	+	+				+	+				+	+
IMAGE:76690	ZNF292	Zinc finger protein 292	1.73833	-0.977	1.82073	0	ENSG00000188994	+	NM_015021.1	23036	T60877	+	1.23884	+	+	+	+	4	+	+				+	+
IMAGE:713236	MPHOSPH1	M-phase phosphoprotein 1	0.94	-1.6075	1.8202	0	ENSG00000138182	+	NM_016195	9585	AA282936		50.6132	+	+	+	+	4	+	+				+	+
IMAGE:2562051	GPRC5A	G protein-coupled receptor, family C, group 5, member A	2.2	-0.0075	1.82007	0	ENSG00000013588	+	NM_003979	9052	AI984082		55.9415	+	+	+	+	1	+	+				+	+
IMAGE:290525	CAV1	Caveolin 1, caveolae protein, 22kDa	1.42	-1.13083	1.817	0	ENSG00000131100|ENSG00000105974	+	NM_001039366.1,NM_001039367.1,NM_001696	857	CR746138	+	0.259044	+	+	+	+	2	+	+				+	+
IMAGE:246851			2.13167	-0.621	1.81685	0						+	0
IMAGE:132711	KLF5	Kruppel-like factor 5 (intestinal)	2.515	-0.0391667	1.81578	0	ENSG00000102554	+	NM_001730	688	BX099498	+	0.462398	+	+	+	+	3	+	+				+	+				+	28, 5
IMAGE:324772	AMOTL2	Angiomotin like 2	1.99667	-0.20875	1.81564	0	ENSG00000114019	+	NM_016201	51421	W47287		15.802	+	+	+	+	1	+	+				+	+
IMAGE:345538	CTSL1	Cathepsin L1	1.49667	-0.671	1.81436	0	ENSG00000135047	+	NM_001912,NM_145918	1514	W73874		15.802	+	+				+	+				+	+
IMAGE:450160		Transcribed locus	1.83	-0.283	1.81362	0	ENSG00000131873	+	NM_014918		AA703453		5.02059	+	+	+	+	1	+	+				+	+				+	29
IMAGE:1520493		Transcribed locus	1.14333	-1.031	1.81285	0	ENSG00000188158	+	NM_198270		AA923073		14.5576	+	+	+	+	3	+	+				+	+				+	11, 17
IMAGE:767397	TRUB1	TruB pseudouridine (psi) synthase homolog 1 (E. coli)	1.87667	-1.00083	1.81268	0	ENSG00000165832	+	NM_139169	142940	AA418668	+	3.49955	+	+	+	+	1	+	+				+	+
IMAGE:1575384	MSL3L2	Male-specific lethal 3-like 2 (Drosophila)	1.59333	-0.8875	1.80995	0				151507	AA971161		50.1469
IMAGE:811808	FAM65A	Family with sequence similarity 65, member A	1.23	-1.41417	1.80756	0	ENSG00000039523	+	NM_024519	79567	AA463469		6.90497	+	+				+	+				+	+
IMAGE:51032	LOC285550	Hypothetical protein LOC285550	1.48333	-0.940833	1.80713	0				285550	H19043	+	1.23884
IMAGE:511156		Transcribed locus	2.692	0.143	1.80521	0					AA088276	+	0
IMAGE:241274	HIST1H2AC	Histone cluster 1, H2ac	1.855	-1.25417	1.80467	0	ENSG00000180573	+	NM_003512	8334	H91216		6.90497	+	+				+	+				+	+
IMAGE:486175	SLC16A1	Solute carrier family 16, member 1 (monocarboxylic acid transporter 1)	1.57167	-1.1375	1.8008	0	ENSG00000155380	+	NM_003051	6566	AA043133		28.4069	+	+	+	+	1	+	+				+	+
IMAGE:340641		CDNA: FLJ20892 fis, clone ADKA03430	2.89667	0.960833	1.79801	0					W56760		55.9415
IMAGE:41070	CLPTM1	Cleft lip and palate associated transmembrane protein 1	2.19167	-0.4725	1.79733	0	ENSG00000104853	+	NM_001294	1209	R56493		20.2294	+	+				+	+				+	+
IMAGE:685827	C14orf138	Chromosome 14 open reading frame 138	1.98333	-0.393	1.7971	0	ENSG00000100483	+	NM_001040662.1,NM_024558	79609	AA255704		6.90497	+	+	+	+	2	+	+				+	+
IMAGE:448232	MEF2D	Myocyte enhancer factor 2D	1.88667	-0.539	1.79649	0	ENSG00000116604	+	NM_005920	4209	AA777242		42.1541	+	+	+	+	1	+	+				+	+
IMAGE:824025	SCAMP1	Secretory carrier membrane protein 1	1.565	-1.55417	1.79609	0	ENSG00000085365	+	NM_004866.4	9522	AA490945	+	0.259044	+	+	+	+	1	+	+				+	+
IMAGE:298822			2.025	-0.091	1.79455	0						+	4.39947
IMAGE:241412	ELF1	E74-like factor 1 (ets domain transcription factor)	1.18667	-1.175	1.79307	0	ENSG00000120690	+	NM_172373	1997	H81219	+	0	+	+	+	+	2	+	+				+	+				+	13
IMAGE:43733	GYG2	Glycogenin 2	2.17333	-0.6025	1.79291	0	ENSG00000056998|ENSG00000154330	+	NM_001079855.1,NM_003918,NM_021965	8908	H04891		12.6405	+	+	+	+	1	+	+				+	+
IMAGE:824802	C5orf15	Chromosome 5 open reading frame 15	1.555	-2.13917	1.79175	0	ENSG00000113583	+	NM_020199	56951	AA488825		14.5576	+	+	+	+	1	+	+				+	+
IMAGE:815530	ARHGEF7	Rho guanine nucleotide exchange factor (GEF) 7	1.685	-0.940833	1.79163	0	ENSG00000102606	+	NM_003899,NM_145735	8874	AA457036	+	4.39947	+	+	+	+	1	+	+				+	+
IMAGE:462097		Clone TCA6 Cri-du-chat critical region mRNA	1.08833	-1.75583	1.79025	0					AA705376	+	1.02867
IMAGE:340555	MBIP	MAP3K12 binding inhibitory protein 1	1.275	-0.88375	1.79016	0	ENSG00000151332	+		51562	W55967		ND	+	+	+	+	1	+	+				+	+
IMAGE:758468	MFN1	Mitofusin 1	1.12	-1.82417	1.78988	0	ENSG00000171109	+	NM_033540	55669	AA393855	+	2.33627	+	+	+	+	1	+	+				+	+
IMAGE:232677	WTAP	Wilms tumor 1 associated protein	1.76	-0.519167	1.78981	0	ENSG00000146457	+	NM_004906,NM_152857,NM_152858	9589	H72625		9.15846	+	+	+	+	1	+	+				+	+
IMAGE:1472146	PPAT	Phosphoribosyl pyrophosphate amidotransferase	1.195	-1.0575	1.78978	0	ENSG00000128059	+	NM_002703	5471	AA873575		14.5576	+	+	+	+	2	+	+				+	+
IMAGE:2262455	AMH	Anti-Mullerian hormone	1.59667	-0.749167	1.78955	0	ENSG00000104899|ENSG00000121933	+	NM_000479,NM_000677,NM_001081976.1,NM_020683	268	AI811492		55.9415	+	+				+	+				+	+
IMAGE:376697	RGMB	RGM domain family, member B	2.28667	-0.2725	1.78804	0	ENSG00000174136	+	NM_001012761.1,NM_173670.2	285704	AA046865	+	2.83507	+	+	+	+	4	+	+				+	+
IMAGE:2062329	TTK	TTK protein kinase	0.778333	-1.363	1.78776	0	ENSG00000112742	+	NM_003318	7272	AI337292	+	1.23884	+	+	+	+	2	+	+				+	+
IMAGE:251698	FBXW11	F-box and WD repeat domain containing 11	1.22167	-1.3925	1.78715	0	ENSG00000072803	+	NM_012300,NM_033644.2,NM_033645.2	23291	H97827	+	2.33627	+	+	+	+	2	+	+				+	+
IMAGE:117364	RAD23B	RAD23 homolog B (S. cerevisiae)	1.49333	-0.579	1.78696	0	ENSG00000119318	+	NM_002874	5887	AI820558		9.15846	+	+				+	+				+	+
IMAGE:221092	GABPB2	GA binding protein transcription factor, beta subunit 2	1.48333	-1.091	1.78645	0	ENSG00000036257|ENSG00000104064	+	NM_003590,NM_002041.3,NM_005254,NM_016654,NM_016655,NM_181427	2553	BX108921		54.7329	+	+	+	+	1	+	+				+	+
IMAGE:450364	RAI1	Retinoic acid induced 1	2.05833	-0.293	1.78632	0	ENSG00000108557|ENSG00000124157	+	NM_030665,NM_003008	10743	AA703646		54.0364	+	+	+	+	3	+	+	+	+	1	+	+				+	9, 9
IMAGE:2435003	TTC30A	Tetratricopeptide repeat domain 30A	2.07167	0.03125	1.78533	0	ENSG00000197557	+	NM_152275	92104	BX092014		42.1541	+	+				+	+	+	+	1	+	+
IMAGE:259905	GNPNAT1	Glucosamine-phosphate N-acetyltransferase 1	1.495	-0.829167	1.78443	0	ENSG00000100522	+	NM_198066	64841	N42062		18.3136	+	+	+	+	2	+	+				+	+
IMAGE:76355	AHDC1	AT hook, DNA binding motif, containing 1	2.47667	0.1725	1.78028	0	ENSG00000126705	+	NM_001029882	27245	T60121		6.90497	+	+	+	+	1	+	+				+	+				+	2, 5
IMAGE:1604359		Transcribed locus	1.462	-2.3125	1.77986	0	ENSG00000117475	+			AI791993		55.6902	+	+	+	+	1	+	+				+	+
IMAGE:878614	EML2	Echinoderm microtubule associated protein like 2	1.27833	-0.865	1.77818	0	ENSG00000125746	+	NM_012155	24139	AA775264	+	3.21339	+	+				+	+				+	+
IMAGE:341096	LOC145758	Hypothetical protein LOC145758	2.686	0.081	1.7761	0				145758	W58202		6.03213
IMAGE:505414	NENF	Neuron derived neurotrophic factor	2.085	-0.265833	1.77548	0	ENSG00000117691|ENSG00000139537	+	NM_013349,NM_033124	29937	AA156251		18.3136	+	+				+	+				+	+
IMAGE:726934	XPNPEP3	X-prolyl aminopeptidase (aminopeptidase P) 3, putative	1.01833	-1.67583	1.77499	0	ENSG00000196236	+	NM_022098	63929	BX119041		10.2631	+	+	+	+	1	+	+				+	+
IMAGE:288896	KCNK1	Potassium channel, subfamily K, member 1	1.41	-0.884167	1.77203	0	ENSG00000135750	+		3775	N78391	+	2.83507	+	+	+	+	2	+	+				+	+
IMAGE:141763	ZNF609	Zinc finger protein 609	2.09333	-0.081	1.76968	0	ENSG00000180357	+	NM_015042	23060	BX117782		5.02059	+	+	+	+	1	+	+
IMAGE:970694	SPG3A	Spastic paraplegia 3A (autosomal dominant)	2.18833	-0.109167	1.76945	0	ENSG00000198513	+	NM_015915,NM_181598	51062	AA774755		11.2322	+	+				+	+				+	+
IMAGE:610411	RBM39	RNA binding motif protein 39	1.755	-0.601	1.76945	0	ENSG00000131051	+	NM_004902,NM_184234,NM_184237,NM_184244	9584	AA171948		46.2112	+	+	+	+	2	+	+				+	+				+	6, 3
IMAGE:487722	B3GNT5	UDP-GlcNAc:betaGal beta-1,3-N-acetylglucosaminyltransferase 5	1.57	-0.749	1.76923	0	ENSG00000176597	+	NM_032047	84002	AA043551		11.8895	+	+	+	+	1	+	+				+	+
IMAGE:204083	DDX59	DEAD (Asp-Glu-Ala-Asp) box polypeptide 59	1.83	-0.661	1.76797	0	ENSG00000118197	+	NM_001031725,NM_031306	83479	H61867		33.7207	+	+	+	+	1	+	+				+	+
IMAGE:199637	WDR36	WD repeat domain 36	1.11167	-1.3425	1.76764	0	ENSG00000134987	+	NM_139281	134430	BX112836	+	2.33627	+	+	+	+	4	+	+	+	+	1	+	+
IMAGE:1608910	HORMAD1	HORMA domain containing 1	2.24667	-0.599	1.76663	0	ENSG00000143452	+	NM_032132	84072	AA991355		9.15846	+	+				+	+				+	+
IMAGE:1621820	CAMTA2	Calmodulin binding transcription activator 2	1.98	-0.314167	1.76658	0	ENSG00000108509	+	NM_015099	23125	AI003889		51.5773	+	+	+	+	2	+	+				+	+
IMAGE:506648		Transcribed locus	1.225	-1.79083	1.76618	0					AA708794		55.5188
IMAGE:52604	SACM1L	SAC1 suppressor of actin mutations 1-like (yeast)	1.61667	-1.48917	1.76539	0	ENSG00000211456	+	NM_014016	22908	H29044	+	1.8516	+	+	+	+	2	+	+				+	+
IMAGE:1475746	ZNF124	Zinc finger protein 124	2.57333	0.0341667	1.76474	0	ENSG00000196418	+		7678	BX107933	+	1.77105	+	+	+	+	1	+	+				+	+
IMAGE:815771	LMBR1	Limb region 1 homolog (mouse)	1.9	-0.119	1.76411	0	ENSG00000105983	+	NM_022458	64327	AA485147		11.8895	+	+	+	+	3	+	+				+	+
IMAGE:301309	NFKBIZ	Nuclear factor of kappa light polypeptide gene enhancer in B-cells inhibitor, zeta	2.13333	-0.115	1.76357	0	ENSG00000144802	+	NM_001005474.1,NM_031419	64332	W07654	+	3.21339	+	+	+	+	4	+	+				+	+
IMAGE:1574661	MGC52110	Hypothetical protein MGC52110	1.41333	-0.870833	1.76334	0	ENSG00000183513	+	NM_001008215	493753	AA968989		7.9843	+	+	+	+	1	+	+				+	+
IMAGE:345787	NDC80	NDC80 homolog, kinetochore complex component (S. cerevisiae)	1.145	-1.15083	1.76265	0	ENSG00000080986	+	NM_006101	10403	W72679		50.6132	+	+	+	+	1	+	+	+	+	1	+	+
IMAGE:323693	AP1S1	Adaptor-related protein complex 1, sigma 1 subunit	2.00833	-0.579167	1.76115	0	ENSG00000106367	+	NM_001283.3,NM_057089.2	1174	W44558	+	4.39947	+	+	+	+	1	+	+				+	+
IMAGE:268354	UBTD2	Ubiquitin domain containing 2	1.44833	-0.851	1.76081	0	ENSG00000168246	+	NM_152277	92181	N25745	+	0	+	+	+	+	1	+	+				+	+
IMAGE:111812	C15orf23	Chromosome 15 open reading frame 23	1.745	-0.8575	1.76006	0	ENSG00000128944	+	NM_033286.2	90417	T91225		46.2112	+	+				+	+
IMAGE:137655	C1orf103	Chromosome 1 open reading frame 103	1.62333	-1.029	1.7598	0	ENSG00000121931	+	NM_001006945.1,NM_018372	55791	BX089321	+	0.903029	+	+	+	+	1	+	+	+	+	3	+	+
IMAGE:180902	BOK	BCL2-related ovarian killer	1.30167	-0.8875	1.75948	0	ENSG00000176720	+	NM_032515	666	R87860		14.5576	+	+				+	+				+	+
IMAGE:52063	EXOC1	Exocyst complex component 1	1.45833	-1.161	1.75851	0	ENSG00000090989	+	NM_001024924,NM_018261,NM_178237	55763	H23099		18.3136	+	+				+	+				+	+
IMAGE:149809	GATA2	GATA binding protein 2	1.805	-0.5025	1.75814	0	ENSG00000179348	+		2624	BX100951		28.4069	+	+	+	+	2	+	+				+	+
IMAGE:183062	USP21	Ubiquitin specific peptidase 21	2.64	0.203	1.75792	0	ENSG00000143258	+	NM_001014443,NM_012475	27005	H42938		9.15846	+	+				+	+				+	+
IMAGE:745417	MARK4	MAP/microtubule affinity-regulating kinase 4	3.565	-0.605	1.75719	0	ENSG00000007047	+	NM_031417	57787	AA625853		38.6315	+	+	+	+	1	+	+				+	+				+	15
IMAGE:788208		CDNA FLJ42149 fis, clone THYMU1000692	2.02833	-0.4025	1.75693	0	ENSG00000213702	+			AA453928	+	0
IMAGE:45748		Transcribed locus	1.56833	-0.781	1.75668	0					H08857		10.2631
IMAGE:502818	SLC2A3P1	Solute carrier family 2 (facilitated glucose transporter), member 3 pseudogene 1	1.20667	-0.995833	1.75513	0				6516	AA137259	+	3.21339
IMAGE:138130	FAM80B	Famil+ with sequence similarit+ 80, member B	1.09833	-1.053	1.75417	0	ENSG00000166532	+	NM_020734.2	57494	R53797	+	0.259044	+	+	+	+	2	+	+				+	+
IMAGE:40537	ZNF510	Zinc finger protein 510	0.973333	-1.05583	1.75415	0	ENSG00000081386	+	NM_014930	22869	R53059		10.2631	+	+				+	+				+	+
IMAGE:841650	TRIO	Triple functional domain (PTPRF interacting)	2.13833	-0.8125	1.75405	0	ENSG00000038382	+	NM_007118	7204	AA487480	+	1.77105	+	+	+	+	1	+	+	+	+	1	+	+
IMAGE:1750489	PTPRA	Protein tyrosine phosphatase, receptor type, A	2.832	-0.003	1.75383	0	ENSG00000132670	+	NM_002836,NM_080840,NM_080841	5786	AI084090	+	2.11524	+	+	+	+	2	+	+				+	+				+	34
IMAGE:666110		Transcribed locus	1.72333	-0.725833	1.75379	0	ENSG00000047365	+	NM_015230,NM_139182.1		AA193671		11.2322	+	+	+	+	2	+	+				+	+
IMAGE:73702	ASF1A	ASF1 anti-silencing function 1 homolog A (S. cerevisiae)	1.86833	-0.845833	1.75336	0	ENSG00000111875	+		25842	T54544	+	1.8516	+	+	+	+	1	+	+	+	+	1	+	+
IMAGE:289494		CDNA FLJ41088 fis, clone ASTRO2002459	1.33	-1.17417	1.7517	0					N79665		12.6405
IMAGE:685609	ZNF639	Zinc finger protein 639	1.37833	-0.951	1.75049	0	ENSG00000121864	+	NM_016331	51193	AA255876	+	0.788645	+	+	+	+	1	+	+	+	+	1	+	+
IMAGE:307220	C4orf18	Chromosome 4 open reading frame 18	1.66167	-0.689167	1.74982	0	ENSG00000164125	+	NM_001031700,NM_016613	51313	N95180		12.6405	+	+				+	+				+	+
IMAGE:700571	CDC14A	CDC14 cell division cycle 14 homolog A (S. cerevisiae)	0.87	-1.17083	1.74951	0	ENSG00000079335	+	NM_003672,NM_033312,NM_033313	8556	AA283949		10.2631	+	+	+	+	1	+	+				+	+
IMAGE:277848	TRAK1	Trafficking protein, kinesin binding 1	1.56333	-1.295	1.74876	0	ENSG00000182606	+	NM_001042646.1,NM_014965	22906	N45494		55.5188	+	+	+	+	1	+	+				+	+
IMAGE:211760	DISC1	Disrupted in schizophrenia 1	2.19167	-0.2125	1.74664	0	ENSG00000162946	+		27185	H71858		ND	+	+	+	+	1	+	+				+	+
IMAGE:842767	ZWILCH	Zwilch, kinetochore associated, homolog (Drosophila)	0.678333	-2.10083	1.7459	0	ENSG00000174442	+	NM_017975,NR_003105.1	55055	AA486300		18.3136	+	+	+	+	1	+	+				+	+
IMAGE:564382	ELAVL4	ELAV (embryonic lethal, abnormal vision, Drosophila)-like 4 (Hu antigen D)	2.81667	0.081	1.74474	0	ENSG00000162374	+	NM_021952	1996	AA102788	+	1.23884	+	+	+	+	1	+	+				+	+
IMAGE:1470173	PCDH11Y	Protocadherin 11 Y-linked	1.67333	-0.24125	1.74361	0	ENSG00000099715	+	NM_032971,NM_032972,NM_032973.1	83259	AA865592	+	0.903029	+	+	+	+	6	+	+				+	+
IMAGE:840686	WDR13	WD repeat domain 13	1.96333	-0.315833	1.74238	0	ENSG00000101940	+	NM_017883	64743	AA486356		54.0364	+	+	+	+	1	+	+				+	+
IMAGE:786194	DCK	Deoxycytidine kinase	1.85167	-1.06417	1.74178	0	ENSG00000156136	+	NM_000788	1633	BX112243	+	0.259044	+	+	+	+	1	+	+				+	+
IMAGE:45501		MRNA; cDNA DKFZp761I1311 (from clone DKFZp761I1311)	1.595	-0.99375	1.74159	0	ENSG00000154654	+	NM_004540.2		H08396	+	2.11524	+	+	+	+	1	+	+				+	+
IMAGE:277346	C1GALT1	Core 1 synthase, glycoprotein-N-acetylgalactosamine 3-beta-galactosyltransferase, 1	1.89	-0.6475	1.74134	0	ENSG00000106392	+	NM_020156	56913	N47633	+	1.23884	+	+				+	+				+	+
IMAGE:609530	RAE1	RAE1 RNA export 1 homolog (S. pombe)	0.85	-1.32917	1.74103	0	ENSG00000101146	+	NM_001015885,NM_003610	8480	AA180100		6.90497	+	+				+	+				+	+
IMAGE:898249	HOXA11	Homeobox A11	2.41	-0.043	1.73925	0	ENSG00000005073	+	NM_005523	3207	AA598674	+	4.39947	+	+	+	+	1	+	+				+	+				+	39
IMAGE:285049	APPL1	Adaptor protein, phosphotyrosine interaction, PH domain and leucine zipper containing 1	1.12667	-1.1875	1.73923	0	ENSG00000157500	+	NM_012096	26060	N67546		5.77645	+	+	+	+	1	+	+				+	+				+	13
IMAGE:2562178	ELF3	E74-like factor 3 (ets domain transcription factor, epithelial-specific )	1.89	0.153333	1.7389	0	ENSG00000163435	+	NM_004433	1999	AI984236		10.2631	+	+	+	+	1	+	+				+	+
IMAGE:686552	ACBD3	Acyl-Coenzyme A binding domain containing 3	1.18667	-1.6225	1.7361	0	ENSG00000182827	+	NM_022735	64746	AA255954	+	4.39947	+	+	+	+	2	+	+				+	+
IMAGE:811953	SLC39A9	Solute carrier family 39 (zinc transporter), member 9	1.46	-0.805833	1.73576	0	ENSG00000029364	+	NM_018375	55334	AA456641	+	3.49955	+	+				+	+				+	+
IMAGE:1694526			1.92167	-0.423	1.73548	0						+	4.39947
IMAGE:258072	PDIK1L	PDLIM1 interacting kinase 1 like	1.20833	-0.995	1.73113	0	ENSG00000175087	+	NM_152835	149420	N56665		55.5188	+	+	+	+	1	+	+				+	+
IMAGE:768515		Transcribed locus, strongly similar to XP_526624.1 PREDICTED: hypothetical protein XP_526624 [Pan troglodytes]	2.75167	-0.120833	1.73004	0					CR739955	+	1.02867
IMAGE:33839	ANKH	Ankylosis, progressive homolog (mouse)	1.35	-1.031	1.72991	0	ENSG00000154122	+	NM_054027	56172	CR748673	+	0.462398	+	+	+	+	1	+	+				+	+
IMAGE:625693	PSMG3	Proteasome (prosome, macropain) assembly chaperone 3	0.98	-1.09333	1.72839	0	ENSG00000157778	+	NM_032302	84262	AA186460		52.532	+	+				+	+				+	+
IMAGE:135910	SNX13	Sorting nexin 13	1.31	-1.24917	1.72773	0	ENSG00000071189|ENSG00000159063	+	NM_015132.3,NM_001007027.2,NM_024079	23161	BX094051	+	1.8516	+	+	+	+	2	+	+	+	+	1	+	+
IMAGE:347184		Full-length cDNA clone CS0DI067YM20 of Placenta Cot 25-normalized of Homo sapiens (human)	1.58333	-0.2725	1.72722	0	ENSG00000101342	+			W80464		ND	+	+				+	+				+	+
IMAGE:1687964		Transcribed locus	1.405	-0.7925	1.72705	0					AI093892	+	3.21339
IMAGE:1567157	NPAL3	NIPA-like domain containing 3	0.97	-1.321	1.72552	0	ENSG00000001461	+	NM_020448	57185	BX091403		42.1541	+	+				+	+				+	+
IMAGE:2548134	TP53BP1	Tumor protein p53 binding protein 1	2.04667	-0.193	1.72439	0	ENSG00000067369	+	NM_005657	7158	AI950935		5.77645	+	+	+	+	1	+	+				+	+
IMAGE:77577	FOSL2	FOS-like antigen 2	1.29167	-1.17083	1.72405	0	ENSG00000075426	+	NM_005253	2355	T58932		55.9415	+	+	+	+	1	+	+				+	+
IMAGE:2514707	IVNS1ABP	Influenza virus NS1A binding protein	1.81833	-0.345833	1.72283	0	ENSG00000116679	+	NM_006469	10625	AI968568	+	1.8516	+	+	+	+	1	+	+	+	+	1	+	+				+	5
IMAGE:78695	IPO7	Importin 7	0.806667	-1.593	1.7212	0				10527	T61866		5.77645
IMAGE:143868	PDCD7	Programmed cell death 7	1.605	-0.669	1.71819	0	ENSG00000090470	+	NM_005707	10081	CR748805	+	0.462398	+	+	+	+	1	+	+				+	+
IMAGE:731356	M6PRBP1	Mannose-6-phosphate receptor binding protein 1	0.991667	-1.13583	1.71748	0	ENSG00000105355	+	NM_005817	10226	AA416787		12.6405	+	+				+	+				+	+
IMAGE:131099	GMCL1	Germ cell-less homolog 1 (Drosophila)	1.21	-1.48583	1.71726	0	ENSG00000087338	+	NM_178439,NR_003281.1	64395	R23330	+	4.39947	+	+				+	+	+	+	1	+	+
IMAGE:246276	ZC3HAV1L	Zinc finger CCCH-type, antiviral 1-like	1.495	-0.291	1.71672	0	ENSG00000146858	+	NM_080660	92092	N59413	+	1.23884	+	+				+	+				+	+
IMAGE:857661	SF3B2	Splicing factor 3b, subunit 2, 145kDa	1.73	-1.03917	1.71498	0	ENSG00000087365|ENSG00000169100	+	NM_006842,NM_001636	10992	AA633757		38.6315	+	+	+	+	1	+	+				+	+
IMAGE:306358	EIF4A3	Eukaryotic translation initiation factor 4A, isoform 3	2.09	-0.7675	1.71129	0	ENSG00000141543	+	NM_014740	9775	N79030		5.77645	+	+	+	+	1	+	+	+	+	1	+	+
IMAGE:435149	RABL3	RAB, member of RAS oncogene family-like 3	2.09667	-0.293	1.71043	0	ENSG00000144840	+	NM_173825	285282	BX099226	+	0.259044	+	+	+	+	2	+	+				+	+
IMAGE:782406	ADSS	Adenylosuccinate synthase	0.916667	-2.09083	1.70849	0	ENSG00000035687	+	NM_001126	159	AA431817	+	4.39947	+	+				+	+				+	+
IMAGE:141845		CDNA FLJ12540 fis, clone NT2RM4000425	1.28333	-1.7575	1.70707	0					R70601		14.5576
IMAGE:126239	MRPL16	Mitochondrial ribosomal protein L16	1.49333	-0.540833	1.70648	0	ENSG00000166902	+	NM_017840	54948	R06372		11.2322	+	+	+	+	1	+	+				+	+
IMAGE:142184	GOLT1B	Golgi transport 1 homolog B (S. cerevisiae)	1.98	-1.235	1.70575	0	ENSG00000111711	+	NM_016072	51026	R69715	+	0.259044	+	+	+	+	1	+	+	+	+	1	+	+
IMAGE:731031	C7orf28A	Chromosome 7 open reading frame 28A	1.10333	-1.36583	1.70375	0	ENSG00000122674|ENSG00000146574	+	NM_015622,NM_198097	51622	AA421270		48.3903	+	+				+	+	+	+	1	+	+
IMAGE:841332	ARHGDIB	Rho GDP dissociation inhibitor (GDI) beta	1.67	-0.3025	1.7032	0	ENSG00000111348	+	NM_001175	397	AA487634		48.3903	+	+				+	+				+	+
IMAGE:730741	LACTB2	Lactamase, beta 2	0.51	-1.856	1.70294	0	ENSG00000147592	+	NM_016027	51110	AA436098		11.8895	+	+	+	+	1	+	+				+	+
IMAGE:502286	KIAA1219	KIAA1219	1.38	-0.695	1.70229	0	ENSG00000170471	+	NM_020336	57148	AA156777		20.2294	+	+	+	+	2	+	+	+	+	1	+	+	+	+	1
IMAGE:2049639	KRIT1	KRIT1, ankyrin repeat containing	0.895	-1.42083	1.70139	0	ENSG00000001631	+	NM_001013406,NM_004912,NM_194454,NM_194455,NM_194456	889	AI382458		7.9843	+	+				+	+				+	+
IMAGE:289936	SLC7A11	Solute carrier family 7, (cationic amino acid transporter, y+ system) member 11	1.25667	-1.6525	1.70103	0	ENSG00000151012	+	NM_014331	23657	N59336	+	0	+	+	+	+	4	+	+				+	+
IMAGE:561971	YIPF6	Yip1 domain family, member 6	1.76667	-0.985833	1.70073	0	ENSG00000181704	+	NM_173834	286451	AA112043	+	0.259044	+	+				+	+				+	+
IMAGE:743851	FBXO10	F-box protein 10	1.425	-1.57583	1.69923	0	ENSG00000147912	+	NM_012166.2	26267	AA634424	+	4.39947	+	+				+	+				+	+
IMAGE:1910040	NLK	Nemo-like kinase	1.98167	-0.594167	1.69821	0	ENSG00000087095	+	NM_016231	51701	AI348580		6.90497	+	+	+	+	2	+	+				+	+				+	4,28
IMAGE:1703236		Transcribed locus	1.61833	-0.735	1.6972	0	ENSG00000122644	+	NM_001037164,NM_005738,NM_212460		AI142552		5.02059	+	+				+	+	+	+	1	+	+
IMAGE:824108	SCAND1	SCAN domain containing 1	1.52833	-0.473	1.6968	0	ENSG00000171222	+	NM_016558,NM_033630	51282	AA490594		28.4069	+	+				+	+				+	+
IMAGE:279460	TUBE1	Tubulin, epsilon 1	1.03	-1.10083	1.6964	0	ENSG00000074935	+	NM_016262	51175	N48792		9.15846	+	+				+	+				+	+
IMAGE:858167		Transcribed locus	1.83833	-0.419167	1.69578	0					AA633818		6.03213
IMAGE:824070	MTM1	Myotubularin 1	2.07333	-0.192	1.69485	0	ENSG00000171100	+	NM_000252	4534	AA491225	+	0.903029	+	+	+	+	1	+	+				+	+
IMAGE:814731	AIP	Aryl hydrocarbon receptor interacting protein	1.68	-0.5175	1.69261	0	ENSG00000110711	+	NM_003977	9049	AA454926		15.802	+	+	+	+	1	+	+				+	+
IMAGE:283258	ATP11B	ATPase, class VI, type 11B	1.24833	-1.249	1.6918	0	ENSG00000058063	+	NM_014616	23200	N51394		48.8614	+	+				+	+				+	+
IMAGE:1517749	YPEL2	Yippee-like 2 (Drosophila)	2.50833	0.139	1.69149	0	ENSG00000175155	+	NM_001005404	388403	AA903218	+	1.23884	+	+	+	+	2	+	+				+	+				+	5,14
IMAGE:1527021	TNFAIP6	Tumor necrosis factor, alpha-induced protein 6	2.028	-0.414167	1.69122	0	ENSG00000123610	+	NM_007115	7130	AA917468		49.647	+	+	+	+	1	+	+				+	+
IMAGE:320495		Transcribed locus, moderately similar to XP_001086437.1 PREDICTED: hypothetical protein [Macaca mulatta]	2.04	-0.047	1.69051	0					W31885		55.9415
IMAGE:1558392	ZC3H18	Zinc finger CCCH-type containing 18	1.64167	-0.775	1.69036	0	ENSG00000158545	+	NM_144604	124245	AA976045	+	2.33627	+	+				+	+				+	+
IMAGE:2305693	L1CAM	L1 cell adhesion molecule	2.005	-0.315833	1.68927	0	ENSG00000198910	+	NM_000425,NM_024003	3897	AI671234		10.2631	+	+	+	+	2	+	+				+	+
IMAGE:824723	MRPS23	Mitochondrial ribosomal protein S23	1.80167	-0.353	1.68878	0	ENSG00000181610	+	NM_016070	51649	AA488986		48.3903	+	+	+	+	1	+	+				+	+
IMAGE:109863	EMP2	Epithelial membrane protein 2	1.695	-0.6525	1.68805	0	ENSG00000213853|ENSG00000186261	+	NM_001424	2013	BX105962		ND	+	+	+	+	2	+	+				+	+				+	2
IMAGE:2263556	PEX3	Peroxisomal biogenesis factor 3	0.52	-1.83917	1.68428	0	ENSG00000034693	+		8504	AI683924		ND	+	+	+	+	1	+	+				+	+
IMAGE:148634		Transcribed locus	0.93	-1.057	1.68419	0					H12620		42.1541
IMAGE:47518	UBA2	SUMO1 activating enzyme subunit 2	0.228333	-1.749	1.68192	0	ENSG00000126261	+	NM_005499	10054	H11320		50.3756	+	+	+	+	1	+	+				+	+
IMAGE:562318	DEPDC6	DEP domain containing 6	1.42333	-0.594167	1.6816	0	ENSG00000155792	+	NM_022783	64798	AA213983		11.8895	+	+	+	+	1	+	+				+	+
IMAGE:1651552	KIAA1429	KIAA1429	1.84	-0.4725	1.68004	0	ENSG00000164944	+	NM_015496,NM_183009.1	25962	AI023382		10.2631	+	+	+	+	1	+	+				+	+
IMAGE:298128	DDEF2	Development and differentiation enhancing factor 2	2.08833	-0.369167	1.67952	0	ENSG00000151693	+	NM_003887	8853	W01827	+	2.83507	+	+	+	+	2	+	+				+	+				+	3, 12
IMAGE:784162	FAM103A1	Family with sequence similarity 103, member A1	1.45167	-1.54417	1.67542	0	ENSG00000169612	+	NM_031452	83640	AA432100	+	1.8516	+	+	+	+	2	+	+				+	+
IMAGE:1470220	LOC346887	Similar to solute carrier family 16 (monocarboxylic acid transporters), member 14	1.82	-0.741	1.67475	0				346887	AA865960		9.15846
IMAGE:1661732	INPP4B	Inositol polyphosphate-4-phosphatase, type II, 105kDa	0.95	-0.987	1.67372	0	ENSG00000109452	+	NM_001101669.1,NM_003866	8821	AI167435		49.647	+	+				+	+				+	+
IMAGE:814694	SGOL1	Shugoshin-like 1 (S. pombe)	1.94	-0.623	1.67304	0	ENSG00000129810	+	NM_001012409.1,NM_001012410,NM_001012413.1,NM_138484	151648	AA481066		5.77645	+	+				+	+				+	+
IMAGE:742952	BUB3	BUB3 budding uninhibited by benzimidazoles 3 homolog (yeast)	2.08667	-0.869167	1.67298	0	ENSG00000154473|ENSG00000166169	+	NM_001007793,NM_004725,NM_013274	9184	AA405955	+	3.21339	+	+	+	+	1	+	+	+	+	1	+	+
IMAGE:786234	REV1	REV1 homolog (S. cerevisiae)	1.41167	-1.12083	1.67173	0	ENSG00000135945	+	NM_001037872.1,NM_016316	51455	AA478442		28.4069	+	+	+	+	1	+	+				+	+				+	4
IMAGE:46617		Transcribed locus	2.93167	0.627	1.67061	0					BX099699		28.4069
IMAGE:294913	SCML2	Sex comb on midleg-like 2 (Drosophila)	1.09833	-1.34417	1.67018	0	ENSG00000102098|ENSG00000134419	+	NM_006089,NM_001019,NM_001030009	10389	BX093433		7.9843	+	+	+	+	2	+	+				+	+
IMAGE:768379	C14orf126	Chromosome 14 open reading frame 126	1.06333	-0.9425	1.66931	0	ENSG00000129480	+	NM_080664	112487	AA495859	+	1.23884	+	+				+	+				+	+
IMAGE:77133	SHC1	SHC (Src homology 2 domain containing) transforming protein 1	1.735	-0.600833	1.66871	0	ENSG00000160691	+		6464	T50498		ND	+	+	+	+	1	+	+				+	+
IMAGE:290359	CHIC1	Cysteine-rich hydrophobic domain 1	1.32333	-1.1125	1.66842	0	ENSG00000204116	+	NM_001039840	53344	N64504		5.02059	+	+	+	+	2	+	+				+	+
IMAGE:729975	MGEA5	Meningioma expressed antigen 5 (hyaluronidase)	1.22333	-0.865833	1.66785	0	ENSG00000198408	+	NM_012215	10724	AA416940		6.03213	+	+	+	+	1	+	+				+	+
IMAGE:503214	MKL2	MKL/myocardin-like 2	1.36167	-0.610833	1.66776	0	ENSG00000186260	+	NM_014048	57496	AA151721		10.2631	+	+	+	+	8	+	+				+	+				+	17
IMAGE:782832	SUV420H1	Suppressor of variegation 4-20 homolog 1 (Drosophila)	1.34333	-1.03083	1.66735	0	ENSG00000110066	+	NM_016028.4,NM_017635	51111	AA448268	+	3.21339	+	+	+	+	1	+	+				+	+
IMAGE:594796	SPAST	Spastin	1.45333	-0.950833	1.66466	0	ENSG00000021574	+	NM_014946,NM_199436	6683	AA171421		5.77645	+	+	+	+	1	+	+				+	+
IMAGE:823900	CENTB2	Centaurin, beta 2	0.986667	-1.66417	1.66412	0	ENSG00000114331	+	NM_012287	23527	AA490767		5.02059	+	+	+	+	2	+	+				+	+
IMAGE:280954	CNTN3	Contactin 3 (plasmacytoma associated)	1.83	-0.5475	1.66402	0	ENSG00000113805	+	NM_020872	5067	BX103598		55.9415	+	+	+	+	1	+	+				+	+
IMAGE:30793	PEX11B	Peroxisomal biogenesis factor 11B	2.95667	0.264167	1.66383	0	ENSG00000131779	+	NM_003846	8799	BX116445	+	0.259044	+	+	+	+	1	+	+				+	+
IMAGE:277537	PRPF18	PRP18 pre-mRNA processing factor 18 homolog (S. cerevisiae)	1.10833	-1.2625	1.6632	0	ENSG00000165630	+	NM_003675	8559	N47362		20.2294	+	+	+	+	1	+	+				+	+
IMAGE:126447	CHEK1	CHK1 checkpoint homolog (S. pombe)	1.595	-0.5175	1.66171	0	ENSG00000149554	+	NM_001274	1111	R06599		11.2322	+	+				+	+	+	+	1	+	+
IMAGE:731073	NAT5	N-acetyltransferase 5	1.26333	-1.60583	1.66133	0	ENSG00000173418	+	NM_016100,NM_181527.2,NM_181528	51126	AA421395	+	1.23884	+	+				+	+	+	+	1	+	+
IMAGE:2029030	NARG2	NMDA receptor regulated 2	2.2	-0.651	1.65991	0	ENSG00000128915	+	NM_001018089.1,NM_024611	79664	AI793057	+	1.8516	+	+	+	+	1	+	+				+	+
IMAGE:32801	GNPTAB	N-acetylglucosamine-1-phosphate transferase, alpha and beta subunits	1.665	-0.919167	1.65952	0	ENSG00000111670	+	NM_024312	79158	R43609		18.3136	+	+	+	+	2	+	+	+	+	1	+	+
IMAGE:767059	INTS5	Integrator complex subunit 5	2.445	-0.2975	1.65709	0	ENSG00000185085	+	NM_030628	80789	AA424317		15.802	+	+				+	+				+	+
IMAGE:769010	ZNF263	Zinc finger protein 263	1.57167	-0.839167	1.65509	0	ENSG00000006194	+	NM_005741	10127	AA426296		54.4487	+	+	+	+	1	+	+				+	+
IMAGE:563592	RBM7	RNA binding motif protein 7	0.405	-1.71083	1.65469	0	ENSG00000076053	+	NM_016090	10179	AA101155		20.2294	+	+				+	+				+	+
IMAGE:712505	CDC2	Cell division cycle 2, G1 to S and G2 to M	1.51833	-1.9025	1.65429	0	ENSG00000170312	+	NM_001786.2,NM_033379	983	AA278384	+	1.8516	+	+	+	+	1	+	+				+	+
IMAGE:814285	LMBRD1	LMBR1 domain containing 1	0.641667	-1.4725	1.65196	0	ENSG00000168216	+	NM_018368	55788	AA459236		12.6405	+	+	+	+	1	+	+				+	+
IMAGE:279171		Transcribed locus	0.816667	-1.051	1.65101	0					N46849		48.8614
IMAGE:768377	HMBS	Hydroxymethylbilane synthase	1.70333	-1.09583	1.6508	0	ENSG00000149397	+	NM_000190,NM_001024382.1	3145	AA495858		10.2631	+	+				+	+				+	+
1360920	ZNF217	Zinc finger protein 217	2.23833	-0.037	1.65015	0	ENSG00000171940|ENSG00000181965	+	NM_006526,NM_006161	7764	AA782528	+	3.21339	+	+	+	+	4	+	+	+	+	1	+	+
IMAGE:301315		CDNA: FLJ22870 fis, clone KAT02506, highly similar to D84064 Homo sapiens mRNA for Hrs	2.10667	-0.1525	1.64983	0					N78770	+	1.77105
IMAGE:1161775		Transcribed locus	1.595	-0.395	1.64846	0					AA876039	+	4.39947
IMAGE:840970	KLHL20	Kelch-like 20 (Drosophila)	1.2	-1.109	1.64712	0	ENSG00000076321	+	NM_014458	27252	AA486649		6.03213	+	+	+	+	1	+	+				+	+
IMAGE:429222	SLMO2	Slowmo homolog 2 (Drosophila)	0.576667	-1.73583	1.64706	0	ENSG00000101166	+	NM_016045.2	51012	AA004210	+	3.21339	+	+	+	+	1	+	+				+	+
IMAGE:2179874	FUSIP1	FUS interacting protein (serine/arginine-rich) 1	1.135	-1.06917	1.64701	0	ENSG00000188529|ENSG00000215699	+	NM_006625,NM_054016	10772	AI568863	+	4.39947	+	+				+	+				+	+
IMAGE:726488	IER3IP1	Immediate early response 3 interacting protein 1	1.04833	-1.099	1.64679	0	ENSG00000134049	+	NM_016097	51124	BX108615		12.6405	+	+	+	+	1	+	+				+	+
IMAGE:256260	RFC3	Replication factor C (activator 1) 3, 38kDa	1.52167	-1.03083	1.64664	0	ENSG00000124391|ENSG00000133119	+	NM_013278.3,NM_002915,NM_181558.2	5983	H94617	+	0	+	+	+	+	2	+	+				+	+
IMAGE:1033334	C6orf204	Chromosome 6 open reading frame 204	1.37	-0.815	1.64612	0	ENSG00000111860	+	NM_001042475.1,NM_206921	387119	AA621378	+	3.49955	+	+				+	+				+	+
IMAGE:625424	TRIAP1	TP53 regulated inhibitor of apoptosis 1	1.58667	-1.01417	1.64571	0	ENSG00000170855	+		51499	AA187245	+	1.23884	+	+				+	+				+	+
IMAGE:1423061		Transcribed locus	0.965	-1.201	1.64456	0					AI732938		18.3136
IMAGE:731039		Transcribed locus	1.71333	-0.361	1.64398	0	ENSG00000183955	+			AA421501		5.02059	+	+	+	+	1	+	+				+	+
IMAGE:587916	CNOT1	CCR4-NOT transcription complex, subunit 1	1.17	-1.37083	1.64355	0	ENSG00000125107	+	NM_016284,NM_206999.1	23019	AA135422		55.9415	+	+	+	+	2	+	+	+	+	1	+	+				+	11
IMAGE:203544		Transcribed locus	1.22667	-0.881	1.64245	0	ENSG00000010072	+			H56028		20.2294	+	+				+	+				+	+
IMAGE:1155715	PGBD3	PiggyBac transposable element derived 3	1.83833	-1.08	1.64117	0	ENSG00000032514	+	NM_000124,NM_170753	267004	AI792279	+	1.8516	+	+				+	+				+	+
IMAGE:2009495	BACH1	BTB and CNC homology 1, basic leucine zipper transcription factor 1	0.903333	-1.283	1.64073	0	ENSG00000156273|ENSG00000157823	+	NM_001011545,NM_001186,NM_206866,NM_005829	571	AI336948	+	2.11524	+	+	+	+	1	+	+	+	+	1	+	+
IMAGE:1671108	WNT3	Wingless-type MMTV integration site family, member 3	2.15	-0.313	1.64063	0	ENSG00000108379|ENSG00000124275	+	NM_030753,NM_002454.1,NM_024010	7473	AI075256		15.802	+	+	+	+	2	+	+				+	+
IMAGE:490612		Transcribed locus	0.64	-1.449	1.64028	0					AA126755		6.03213
IMAGE:810090		Transcribed locus	2.18667	0.0791667	1.63834	0					AA464956		18.3136
IMAGE:239903	C19orf22	Chromosome 19 open reading frame 22	2.34833	-0.0608333	1.6371	0	ENSG00000198858	+	NM_138774	91300	H79838		54.4487	+	+				+	+				+	+
IMAGE:281614		CDNA FLJ31919 fis, clone NT2RP7004964	1.90333	-0.417	1.63685	0					BX106533		5.02059
IMAGE:62405			2.08	-0.5225	1.63547	0							38.6315
IMAGE:452466	NLGN2	Neuroligin 2	2.536	-0.159	1.63533	0	ENSG00000169992	+	NM_020795	57555	AA704802		6.90497	+	+	+	+	1	+	+				+	+				+	4
IMAGE:840691	STAT1	Signal transducer and activator of transcription 1, 91kDa	1.22833	-1.53583	1.63474	0	ENSG00000115415	+	NM_007315,NM_139266.1	6772	AA488075		50.8402	+	+	+	+	1	+	+				+	+	+	+	1
IMAGE:788558	SEMA6D	Sema domain, transmembrane domain (TM), and cytoplasmic domain, (semaphorin) 6D	1.615	-0.06	1.63361	0	ENSG00000137872	+	NM_020858,NM_024966,NM_153616,NM_153617,NM_153618,NM_153619	80031	AA452824		54.4487	+	+	+	+	2	+	+	+	+	1	+	+
IMAGE:1472735	MT1E	Metallothionein 1E	1.85833	-0.357	1.63242	0	ENSG00000169715	+	NM_175617	4493	AA872383	+	0.788645	+	+	+	+	1	+	+				+	+
IMAGE:878846	BRI3	Brain protein I3	1.74667	-0.411	1.63174	0	ENSG00000164713	+	NM_015379	25798	AA670434		55.9415	+	+				+	+				+	+
IMAGE:837891	RHOJ	Ras homolog gene family, member J	1.88667	-0.189167	1.63173	0	ENSG00000126785	+	NM_020663	57381	AA434363		38.6315	+	+				+	+				+	+
IMAGE:809410	SETD1A	SET domain containing 1A	2.64	0.219167	1.6309	0	ENSG00000099381	+	NM_014712	9739	AA442945	+	4.39947	+	+	+	+	1	+	+				+	+
IMAGE:35410	SNTG1	Syntrophin, gamma 1	1.68833	-0.610833	1.62944	0	ENSG00000147481	+	NM_018967	54212	R43805		50.6132	+	+				+	+				+	+
IMAGE:2327739	NUSAP1	Nucleolar and spindle associated protein 1	2.17333	-0.477	1.62861	0.0813071	ENSG00000137804	+	NM_016359.2,NM_018454.5	51203	AI693023		18.3136	+	+	+	+	1	+	+				+	+
IMAGE:183771	OTUD6B	OTU domain containing 6B	0.931667	-1.491	1.6282	0.0813071	ENSG00000155100	+	NM_016023	51633	H44490		42.1541	+	+				+	+	+	+	1	+	+
IMAGE:897983	PRDX6	Peroxiredoxin 6	1.505	-1.54917	1.62817	0.0813071	ENSG00000117592|ENSG00000171862	+	NM_004905,NM_000314	9588	AA598874		55.9415	+	+	+	+	1	+	+				+	+
IMAGE:841093	CUL1	Cullin 1	0.725	-1.62417	1.62817	0.0813071	ENSG00000055130	+	NM_003592	8454	AA486790		48.3903	+	+	+	+	2	+	+				+	+
IMAGE:284787	NOL8	Nucleolar protein 8	1.25167	-1.3675	1.62735	0.0813071	ENSG00000198000	+	NM_017948.4	55035	N63102		55.9415	+	+	+	+	1	+	+				+	+
IMAGE:412881	CBWD1	COBW domain containing 1	1.01333	-1.5575	1.62657	0.0813071	ENSG00000147996	+	NM_018491	55871	AA707696	+	3.49955	+	+	+	+	1	+	+	+	+	1	+	+
IMAGE:531886	LOC286144	Hypothetical protein LOC286144	1.29667	-0.9525	1.62523	0.0813071	ENSG00000212999	+		286144	AA116075	+	1.23884	+	+	+	+	1	+	+				+	+
IMAGE:824052	C6orf1	Chromosome 6 open reading frame 1	2.425	0.145	1.62375	0.0813071	ENSG00000186577	+	NM_001008703,NM_001008704,NM_178508	221491	AA491208		48.8614	+	+	+	+	1	+	+				+	+
IMAGE:745283	DKFZp779O175	Hypothetical protein DKFZp779O175	1.83333	-0.143	1.62356	0.0813071	ENSG00000185869	+	NM_001037232.2	374899	AA625567		49.1966	+	+				+	+				+	+
IMAGE:252904	ZFHX3	Zinc finger homeobox 3	1.07833	-1.5275	1.62171	0.0813071	ENSG00000140836	+	NM_006885	463	H88485		48.3903	+	+	+	+	1	+	+				+	+
IMAGE:1256714			1.54	-0.226667	1.62155	0.0813071						+	0.788645
IMAGE:1586251		Transcribed locus	0.985	-1.79417	1.62154	0.0813071					AA974173	+	0.259044
IMAGE:195753	DBT	Dihydrolipoamide branched chain transacylase E2	0.898333	-1.83583	1.6215	0.0813071	ENSG00000137992	+		1629	R89083		ND	+	+	+	+	1	+	+				+	+
IMAGE:2296677			0.52	-1.8575	1.62122	0.0813071							28.4069
IMAGE:277165	TMEFF1	Transmembrane protein with EGF-like and two follistatin-like domains 1	1.23833	-0.767	1.62077	0.0813071	ENSG00000066697	+	NM_003692,NM_080655	8577	N40940		28.4069	+	+				+	+	+	+	1	+	+
IMAGE:415264	GCET2	Germinal center expressed transcript 2	1.43667	-0.825833	1.6205	0.0813071	ENSG00000174500	+	NM_001008756.1,NM_152785	257144	CR744961		55.9415	+	+	+	+	1	+	+				+	+
IMAGE:298268	BTG1	B-cell translocation gene 1, anti-proliferative	1.24333	-1.5775	1.62042	0.0813071	ENSG00000133639	+	NM_001731	694	N70463	+	0.788645	+	+	+	+	1	+	+				+	+
IMAGE:85836	AGXT2	Alanine-glyoxylate aminotransferase 2	0.525	-1.61583	1.61743	0.0813071	ENSG00000113492	+	NM_031900	64902	T72234		55.9415	+	+				+	+				+	+
IMAGE:1472664	RHOF	Ras homolog gene family, member F (in filopodia)	1.84667	-0.249167	1.61719	0.0813071	ENSG00000139725	+	NM_019034	54509	AA872348		46.2112	+	+	+	+	1	+	+				+	+
IMAGE:1686253		Transcribed locus	1.14667	-0.860833	1.61697	0.0813071					AI939307		55.9415
IMAGE:288846		Transcribed locus	1.86833	-0.4575	1.61564	0.0813071					N78361	+	2.33627
IMAGE:41929	PICALM	Phosphatidylinositol binding clathrin assembly protein	1.24833	-1.5275	1.61428	0.0813071	ENSG00000073921	+	NM_001008660,NM_007166	8301	R59061	+	0.259044	+	+	+	+	1	+	+				+	+
IMAGE:704420	NKTR	Natural killer-tumor recognition sequence	1.94667	0.001	1.61402	0.0813071	ENSG00000103044|ENSG00000114857	+	NM_005329,NM_138612,NM_005385	4820	AA279667		55.9415	+	+	+	+	3	+	+				+	+
IMAGE:291908	CTNND1	Catenin (cadherin-associated protein), delta 1	0.916667	-1.2075	1.61344	0.0813071	ENSG00000003400|ENSG00000198561	+	NM_001230,NM_032974,NM_032977,NM_001085458.1,NM_001085459.1,NM_001085460.1,NM_001085461.1,NM_001085462.1,NM_001085463.1,NM_001085464.1,NM_001085465.1,NM_001085466.1,NM_001085467.1,NM_001085468.1,NM_001085469.1,NM_001331.2	1500	W03469	+	0.788645	+	+	+	+	2	+	+				+	+
IMAGE:743860	C17orf79	Chromosome 17 open reading frame 79	1.45	-1.1175	1.61315	0.0813071	ENSG00000172301	+	NM_018405	55352	AA634427		6.03213	+	+	+	+	1	+	+				+	+
IMAGE:1048746		Transcribed locus	0.453333	-1.679	1.61085	0.0813071	ENSG00000165338	+	NM_173497,NM_182765		AA620652		55.0887	+	+	+	+	1	+	+				+	+				+	44
IMAGE:788201	UBE2W	Ubiquitin-conjugating enzyme E2W (putative)	1.90833	-0.845833	1.61053	0.0813071	ENSG00000104343	+	NM_001001481.1,NM_018299.3	55284	AA453924	+	0.259044	+	+	+	+	2	+	+
IMAGE:725745	ZBTB34	Zinc finger and BTB domain containing 34	1.725	-0.349167	1.60858	0.0813071	ENSG00000177125	+	NM_001099270.1	403341	AA292215		20.2294	+	+	+	+	3	+	+				+	+
IMAGE:809627	NRIP1	Nuclear receptor interacting protein 1	1.59833	-0.7225	1.60788	0.0813071	ENSG00000180530	+	NM_003489	8204	AA442995	+	1.23884	+	+	+	+	6	+	+	+	+	1	+	+				+	38
IMAGE:280825		Transcribed locus	2.12833	-0.540833	1.60753	0.0813071					N50766		5.02059
IMAGE:27544	PROM1	Prominin 1	1.65333	-0.935833	1.60709	0.0813071	ENSG00000007062	+		8842	BX099263	+	4.39947	+		+		1	+	+				+	+
IMAGE:84079	SLC13A5	Solute carrier family 13 (sodium-dependent citrate transporter), member 5	1.56333	-0.915833	1.60531	0.0813071	ENSG00000141485	+	NM_177550	284111	T71008		11.8895	+	+				+	+				+	+
IMAGE:767706	FLJ38973	Hypothetical protein FLJ38973	2.73833	-0.184167	1.60361	0.0813071	ENSG00000178074	+	NM_153689.4	205327	AA417956	+	0.259044	+	+				+	+				+	+
IMAGE:1518280	PPP2R2D	Protein phosphatase 2, regulatory subunit B, delta isoform	1.66167	-0.427	1.6036	0.0813071	ENSG00000175470	+	NM_001003656.1,NM_018461.2	55844	AA903619		11.8895	+	+	+	+	1	+	+	+	+	1	+	+
IMAGE:201727	BCL6	B-cell CLL/lymphoma 6 (zinc finger protein 51)	1.73	-0.647	1.60327	0.0813071	ENSG00000111701|ENSG00000113916	+	NM_001644,NM_001706,NM_138931	604	R99926	+	0.788645	+	+	+	+	2	+	+				+	+				+	22
IMAGE:2549468	CYB5R3	Cytochrome b5 reductase 3	1.62167	-0.05625	1.59994	0.0813071	ENSG00000100243	+	NM_000398,NM_007326	1727	AI952534		38.6315	+	+				+	+				+	+
IMAGE:268652	CDKN1A	Cyclin-dependent kinase inhibitor 1A (p21, Cip1)	1.72	-1.11583	1.59977	0.0813071	ENSG00000124762	+	NM_000389,NM_078467	1026	N23941	+	2.33627	+	+	+	+	1	+	+				+	+
IMAGE:121770	SCYL1BP1	SCY1-like 1 binding protein 1	2.70167	-0.0175	1.59869	0.0813071	ENSG00000120370	+	NM_152281	92344	CR740958	+	0.259044	+	+	+	+	1	+	+				+	+
IMAGE:51255	ZNF532	Zinc finger protein 532	1.92167	-0.42	1.59852	0.0813071	ENSG00000074657	+	NM_018181	55205	H18646	+	2.83507	+	+	+	+	4	+	+	+	+	1	+	+				+	2
IMAGE:133273	PMP22	Peripheral myelin protein 22	0.996667	-1.24417	1.59848	0.0813071	ENSG00000109099	+	NM_000304,NM_153321,NM_153322	5376	R26960	+	0.259044	+	+	+	+	3	+	+				+	+				+	5,16
IMAGE:1034574	KIAA1432	KIAA1432	1.215	-0.33875	1.59814	0.0813071	ENSG00000107036	+	NM_020829	57589	AA779794		14.5576	+	+	+	+	2	+	+				+	+
IMAGE:453309		Full-length cDNA clone CS0CAP007YP22 of Thymus of Homo sapiens (human)	2.31833	-0.253	1.59698	0.0813071					AA778896	+	0
IMAGE:590398	MRPL22	Mitochondrial ribosomal protein L22	2.25	-0.337	1.59621	0.0813071	ENSG00000058673|ENSG00000082515	+	NM_014827,NM_001014990.1,NM_014180	29093	AA148034	+	0	+	+	+	+	1	+	+				+	+
IMAGE:704317		ARTC1 mRNA, complete sequence	1.00667	-1.35417	1.59617	0.0813071					AA279494	+	1.23884
IMAGE:489025	RAC1	Ras-related C3 botulinum toxin substrate 1 (rho family, small GTP binding protein Rac1)	0.756667	-1.248	1.59557	0.0813071	ENSG00000136238	+	NM_006908,NM_018890,NM_198829.1	5879	AA057070		53.0493	+	+				+	+				+	+
IMAGE:1476466	KLHL29	Kelch-like 29 (Drosophila)	1.29833	-0.675	1.59493	0.0813071	ENSG00000119771	+		114818	AA886905		55.9415	+	+	+	+	1	+	+				+	+
IMAGE:1862529		Transcribed locus	2.25	0.0158333	1.59427	0.0813071					AI792620		12.6405
IMAGE:746019	LOC645895	Hypothetical LOC645895	2.14	0.346667	1.5937	0.0813071				645895	BX100111		55.9415
IMAGE:221786		Transcribed locus	1.38	-0.699167	1.59268	0.0813071					H92192	+	1.23884
IMAGE:592801	SPTLC2	Serine palmitoyltransferase, long chain base subunit 2	2.48333	0.1825	1.59215	0.0813071	ENSG00000100596	+	NM_004863	9517	AA158255	+	2.33627	+	+	+	+	1	+	+				+	+
IMAGE:840967	CMTM3	CKLF-like MARVEL transmembrane domain containing 3	0.803333	-1.48083	1.59168	0.0813071	ENSG00000140931	+	NM_001048251.1,NM_144601,NM_181553,NM_181554	123920	AA486658		46.2112	+	+				+	+				+	+
IMAGE:810787	DNAJB1	DnaJ (Hsp40) homolog, subfamily B, member 1	1.47167	-1.1175	1.59117	0.0813071	ENSG00000132002	+	NM_006145	3337	AA481022		9.15846	+	+	+	+	1	+	+				+	+				+	11
IMAGE:345761		CDNA clone IMAGE:5301514	1.855	-0.207	1.59045	0.0813071					W72671		28.4069
IMAGE:243727	KBTBD2	Kelch repeat and BTB (POZ) domain containing 2	0.99	-1.07583	1.59034	0.0813071	ENSG00000170852	+	NM_015483	25948	N39306	+	3.49955	+	+	+	+	1	+	+				+	+				+	2
IMAGE:824647	MYST1	MYST histone acetyltransferase 1	2.11333	-0.2525	1.58967	0.0813071	ENSG00000103510	+	NM_032188,NM_182958.1	84148	AA482164	+	2.83507	+	+	+	+	1	+	+				+	+
IMAGE:83342	CCDC25	Coiled-coil domain containing 25	2.455	0.1125	1.58941	0.0813071	ENSG00000147419	+	NM_018246	55246	T68430		10.2631	+	+	+	+	2	+	+				+	+
IMAGE:1084278		Transcribed locus, strongly similar to NP_000473.2 apolipoprotein A-IV precursor [Homo sapiens]	2.175	-0.2625	1.58912	0.0813071	ENSG00000215754	+			AA588783	+	1.8516	+	+				+	+				+	+
IMAGE:136676	VAMP2	Vesicle-associated membrane protein 2 (synaptobrevin 2)	2.578	0.280833	1.58858	0.0813071	ENSG00000179036	+	NM_014232	6844	R35079		5.02059	+	+	+	+	1	+	+				+	+				+	20
IMAGE:33821	LYPD6	LY6/PLAUR domain containing 6	2.99167	1.7525	1.58575	0.0813071	ENSG00000187123	+	NM_194317	130574	R45924		18.3136	+	+	+	+	4	+	+				+	+
IMAGE:824728	MCRS1	Microspherule protein 1	1.81	-0.589167	1.58378	0.0813071	ENSG00000187778	+	NM_001012300,NM_006337	10445	AA488979		48.3903	+	+	+	+	1	+	+				+	+
IMAGE:254545			1.75333	-0.701	1.5832	0.0813071						+	1.8516
IMAGE:122276	FBXO25	F-box protein 25	2.71667	0.773	1.58163	0.0813071	ENSG00000147364	+	NM_012173,NM_183420,NM_183421	26260	T98785		28.4069	+	+	+	+	1	+	+				+	+
IMAGE:302997	CDKN2AIP	CDKN2A interacting protein	1.40667	-1.47417	1.58079	0.0813071	ENSG00000168564	+	NM_017632	55602	N91145	+	3.21339	+	+	+	+	1	+	+				+	+				+	4
IMAGE:505958	TM2D3	TM2 domain containing 3	1.14333	-0.929167	1.58053	0.0813071	ENSG00000184277	+	NM_025141,NM_078474	80213	AA778356		9.15846	+	+	+	+	1	+	+				+	+
IMAGE:380884	RWDD3	RWD domain containing 3	1.46333	-0.8825	1.57992	0.0813071	ENSG00000122481	+	NM_015485.4,NM_017656	25950	AA058576	+	0.259044	+	+				+	+				+	+
IMAGE:417783	COIL	Coilin	0.578333	-1.253	1.57782	0.0813071	ENSG00000121058|ENSG00000170790	+	NM_004645,NM_001004460	8161	W88706		20.2294	+	+				+	+	+	+	1	+	+
IMAGE:814349	RNF216	Ring finger protein 216	1.93667	-0.403	1.57774	0.0813071	ENSG00000011275	+	NM_207111,NM_207116	54476	AA459028		46.2112	+	+	+	+	1	+	+				+	+
IMAGE:1939263	UNQ1887	Signal peptide peptidase 3	2.72	0.377	1.57728	0.0813071	ENSG00000157837	+	NM_139015	121665	AI338356		55.2776	+	+	+	+	1	+	+				+	+
IMAGE:824377	SFRS18	Splicing factor, arginine/serine-rich 18	1.49667	-0.915	1.5762	0.0813071	ENSG00000132424	+	NM_015491.1,NM_032870	25957	AA489707		53.0493	+	+				+	+				+	+
IMAGE:234425	RELL1	RELT-like 1	1.65333	-0.815	1.57574	0.0813071				768211	H93264		38.6315
IMAGE:202199	CPSF2	Cleavage and polyadenylation specific factor 2, 100kDa	1.59667	-0.539	1.57557	0.0813071	ENSG00000165934	+	NM_017437	53981	H52390		10.2631	+	+				+	+				+	+
IMAGE:279665	PDHX	Pyruvate dehydrogenase complex, component X	0.453333	-1.65083	1.5749	0.0813071	ENSG00000110435|ENSG00000112664	+	NM_003477,NM_006703	8050	N49046		7.9843	+	+	+	+	1	+	+				+	+
IMAGE:1910657	TOR1AIP1	Torsin A interacting protein 1	1	-1.5475	1.57483	0.0813071	ENSG00000143337	+	NM_015602	26092	AI342950	+	2.33627	+	+	+	+	1	+	+				+	+
IMAGE:1560977	HLX	H2.0-like homeobox	2.64167	0.595	1.5741	0.0813071	ENSG00000136630	+	NM_021958	3142	AA975010		55.9415	+	+	+	+	1	+	+				+	+				+	8
IMAGE:245247	FAM122A	Family with sequence similarity 122A	1.25333	-0.595	1.57342	0.0813071	ENSG00000187866	+	NM_138333	116224	N54502	+	0	+	+				+	+				+	+
IMAGE:704026	ZDHHC6	Zinc finger, DHHC-type containing 6	1.34	-0.954	1.57321	0.0813071	ENSG00000023041	+		64429	AA279150		ND	+	+	+	+	1	+	+				+	+
IMAGE:323396	C20orf30	Chromosome 20 open reading frame 30	1.35833	-0.354	1.57238	0.0813071	ENSG00000089063	+	NM_001009923,NM_001009924,NM_001009925,NM_014145	29058	W42927		9.15846	+	+	+	+	1	+	+				+	+
IMAGE:781505	FAM107B	Family with sequence similarity 107, member B	1.72667	-0.68375	1.57153	0.0813071	ENSG00000065809	+	NM_031453	83641	CR746315	+	3.49955	+	+	+	+	2	+	+				+	+				+	5
IMAGE:277596	STARD3NL	STARD3 N-terminal like	1.51167	-0.626	1.57148	0.0813071	ENSG00000010270	+	NM_032016	83930	N57002	+	0.462398	+	+				+	+				+	+
IMAGE:506143	SCHIP1	Schwannomin interacting protein 1	0.761667	-1.33583	1.56674	0.0813071	ENSG00000151967	+	NM_014575	29970	AA708955	+	4.39947	+	+				+	+
IMAGE:950096	ARCN1	Archain 1	1.36333	-1.27083	1.56674	0.0813071	ENSG000000157654|ENSG00000095139	+	NM_001004065.3,NM_001037293,NM_007203,NM_053016.4,NM_147150	372	AA598401		ND	+	+	+	+	1	+	+	+	+	1	+	+
IMAGE:470279	CNTNAP1	Contactin associated protein 1	2.09333	0.0225	1.56624	0.0813071	ENSG00000108797	+	NM_003632	8506	AA028905	+	1.23884	+	+				+	+				+	+
IMAGE:1985603			1.56833	-0.703	1.56519	0.0813071							6.90497
IMAGE:897548	DDX55	DEAD (Asp-Glu-Ala-Asp) box polypeptide 55	1.33667	-0.487	1.56408	0.0813071	ENSG00000111364	+	NM_020936	57696	AA496999		12.6405	+	+	+	+	2	+	+				+	+
IMAGE:415554	LRP8	Low density lipoprotein receptor-related protein 8, apolipoprotein e receptor	1.22833	-1.21083	1.56335	0.0813071	ENSG00000157193	+	NM_001018054,NM_004631,NM_017522,NM_033300	7804	W78784		18.3136	+	+	+	+	2	+	+				+	+
IMAGE:383185	ETNK1	Ethanolamine kinase 1	2.35	-0.297	1.56276	0.0813071	ENSG00000139163	+	NM_001039481.1,NM_018638	55500	BX102314	+	1.8516	+	+	+	+	6	+	+				+	+
IMAGE:782521	CPNE8	Copine VIII	2.71667	0.264167	1.56255	0.0813071	ENSG00000139117	+	NM_153634	144402	BX111100	+	1.8516	+	+	+	+	1	+	+				+	+				+	3
IMAGE:1593261			1.67833	-0.8075	1.56231	0.0813071							18.3136
IMAGE:811028	TMEM49	Transmembrane protein 49	1.06833	-1.22417	1.5622	0.0813071	ENSG00000062716	+		81671	AA485530	+	1.8516	+	+	+	+	1	+	+				+	+
IMAGE:1551643	INTS6	Integrator complex subunit 6	1.01333	-1.145	1.56009	0.0813071	ENSG00000102786	+	NM_001039937.1,NM_001039938.1,NM_012141	26512	AA922571		11.2322	+	+	+	+	1	+	+				+	+				+	2
IMAGE:754108	KIAA1109	KIAA1109	1.21167	-0.620833	1.55749	0.0813071	ENSG00000138688	+	NM_015312.2	84162	AA478663		11.8895	+	+	+	+	1	+	+	+	+	1	+	+
IMAGE:1568056	TATDN3	TatD DNase domain containing 3	1.41333	-0.621	1.55729	0.0813071	ENSG00000203705	+	NM_001042552,NM_001042553.1	128387	AA975949	+	0.259044	+	+	+	+	2	+	+				+	+
IMAGE:825076	PHF10	PHD finger protein 10	0.648333	-1.247	1.55554	0.0813071	ENSG00000130024	+	NM_018288,NM_133325	55274	AA504303	+	2.83507	+	+				+	+				+	+
IMAGE:277706	FNBP4	Formin binding protein 4	2.15	0.05625	1.55491	0.0813071	ENSG00000109920	+	NM_015308.1	23360	N49573	+	3.21339	+	+	+	+	1	+	+				+	+
IMAGE:626551	CEP170	Centrosomal protein 170kDa	0.648	-1.28	1.55432	0.0813071	ENSG00000143702	+	NM_001042404.1,NM_001042405.1,NM_014812.2	9859	AA187982		33.7207	+	+	+	+	1	+	+	+	+	1	+	+
IMAGE:79071	RSBN1L	Round spermatid basic protein 1-like	1.74667	-0.6825	1.55376	0.0813071	ENSG00000187257	+	NM_198467.1	222194	AI821330		28.4069	+	+	+	+	1	+	+				+	+
IMAGE:624443	TTC35	Tetratricopeptide repeat domain 35	1.185	-1.15375	1.55185	0.0813071	ENSG00000104412	+	NM_014673	9694	AA187086		20.2294	+	+	+	+	1	+	+				+	+
IMAGE:1608120		Transcribed locus	2.075	-0.055	1.5508	0.0813071	ENSG00000198646	+	NM_014071		AI000142		55.0887	+	+	+	+	1	+	+				+	+	+	+	1	+	4
IMAGE:669443	HSF2	Heat shock transcription factor 2	1.12167	-0.939167	1.55061	0.0813071	ENSG00000025156	+	NM_004506	3298	AA253434		10.2631	+	+	+	+	1	+	+	+	+	1	+	+
IMAGE:281467	ARHGAP5	Rho GTPase activating protein 5	0.731667	-1.41583	1.55011	0.0813071	ENSG00000100852	+	NM_001030055,NM_001173.2	394	N47967		9.15846	+	+	+	+	4	+	+	+	+	1	+	+
IMAGE:767459	USP12	Ubiquitin specific peptidase 12	1.03	-1.56083	1.54932	0.0813071	ENSG00000152484	+	NM_182488	219333	AA418174	+	1.23884	+	+				+	+				+	+
IMAGE:23041		Transcribed locus	1.75167	-0.464167	1.54884	0.0813071					BX094031		11.8895
IMAGE:786116	ATG3	ATG3 autophagy related 3 homolog (S. cerevisiae)	0.671667	-1.61417	1.54845	0.0813071	ENSG00000144848	+	NM_022488	64422	AA448814		53.0493	+	+				+	+				+	+
IMAGE:281846	SOS2	Son of sevenless homolog 2 (Drosophila)	1.00167	-1.06583	1.54761	0.0813071				6655	N51823		38.6315
IMAGE:1686508	SLC25A40	Solute carrier family 25, member 40	1.14333	-0.7475	1.54736	0.0813071	ENSG00000075303	+	NM_018843	55972	AI088691	+	0.788645	+	+				+	+	+	+	1	+	+
IMAGE:148968	SMAD7	SMAD family member 7	1.46667	-0.430833	1.54736	0.0813071	ENSG00000101665	+	NM_005904	4092	BX111807		12.6405	+	+	+	+	1	+	+				+	+				+	11
IMAGE:767721	FLJ32810	Hypothetical protein FLJ32810	1.61333	-1.0025	1.54692	0.0813071				143872	BX115967		5.77645
IMAGE:137836	PDCD10	Programmed cell death 10	1.19	-0.67625	1.54691	0.0813071	ENSG00000114209	+	NM_007217,NM_145859,NM_145860	11235	BX108896		49.647	+	+	+	+	1	+	+				+	+
IMAGE:203348		Transcribed locus	0.678333	-1.40083	1.54676	0.0813071					BX114591		50.1469
IMAGE:195533		Transcribed locus	1.94167	-0.0566667	1.54589	0.115213					R91811		28.4069
IMAGE:752808	TMED4	Transmembrane emp24 protein transport domain containing 4	1.50167	-1.13583	1.54535	0.115213	ENSG00000158604	+		222068	AA436374		55.9415	+	+	+	+	1	+	+				+	+
IMAGE:882415	STX16	Syntaxin 16	1.55333	-0.513	1.5451	0.115213	ENSG00000124222	+	NM_001001433,NM_003763	8675	AA676370	+	0.788645	+	+				+	+				+	+
IMAGE:321550	PPP1R12A	Protein phosphatase 1, regulatory (inhibitor) subunit 12A	0.978333	-1.173	1.54362	0.115213	ENSG00000058272	+	NM_002480.1	4659	W32763	+	1.23884	+	+	+	+	2	+	+
IMAGE:645368	NIF3L1	NIF3 NGG1 interacting factor 3-like 1 (S. pombe)	1.54	-0.429	1.54301	0.115213				60491	AA205969		50.6132
IMAGE:308031		Transcribed locus	2.378	0.633333	1.54239	0.115213					AI668690		48.3903
IMAGE:757328	CHPF	Chondroitin polymerizing factor	1.61667	-0.49875	1.54212	0.115213	ENSG00000123989	+	NM_024536	79586	AA437084		55.9415	+	+				+	+				+	+
IMAGE:624754	CBFB	Core-binding factor, beta subunit	1.31167	-0.593	1.54192	0.115213	ENSG00000067955	+	NM_001755,NM_022845.2	865	AA187148		9.15846	+	+	+	+	2	+	+				+	+
IMAGE:378271	NXF1	Nuclear RNA export factor 1	1.71833	-0.277	1.54112	0.115213				10482	AA777053		46.2112
IMAGE:34149	TTC9	Tetratricopeptide repeat domain 9	2.538	0.58	1.54066	0.115213	ENSG00000133985|ENSG00000165730	+	NM_015351.1,NM_152709.3	23508	CR741244		55.0887	+	+	+	+	3	+	+				+	+
IMAGE:46850	PIK3C2A	Phosphoinositide-3-kinase, class 2, alpha pol+peptide	1.33333	-0.751	1.54058	0.115213	ENSG00000011405|ENSG00000178394	+	NM_002645,NM_000524	5286	H10334	+	1.77105	+	+	+	+	1	+	+				+	+				+	11
IMAGE:130845	PWP1	PWP1 homolog (S. cerevisiae)	1.16833	-1.48083	1.53913	0.115213	ENSG00000136045	+	NM_007062	11137	R22308		48.3903	+	+				+	+	+	+	1	+	+
IMAGE:1522674	FLJ35776	Hypothetical protein LOC649446	1.85667	-0.205	1.5367	0.115213	ENSG00000177337	+	NM_001039796.1	649446	AA908792	+	0.903029	+	+				+	+				+	+
IMAGE:323074	HMG2L1	High-mobility group protein 2-like 1	2.295	-0.1175	1.53571	0.115213	ENSG00000100281	+	NM_001003681,NM_005487.3,NM_014250.1	10042	BX102029	+	0.788645	+	+	+	+	2	+	+				+	+				+	6
IMAGE:289499	C18orf19	Chromosome 18 open reading frame 19	1.29	-0.61625	1.53522	0.115213	ENSG00000177150	+	NM_001098801.1,NM_152352	125228	N63996	+	0	+	+	+	+	2	+	+				+	+
IMAGE:770835	BCKDHB	Branched chain keto acid dehydrogenase E1, beta polypeptide (maple syrup urine disease)	2.05167	-0.211	1.53481	0.115213	ENSG00000083123	+		594	AA434304		28.4069	+	+	+	+	1	+	+				+	+
IMAGE:321266		Transcribed locus	0.785	-1.24417	1.53408	0.115213					W52922		33.7207
IMAGE:789204	TLOC1	Translocation protein 1	0.226667	-2.2775	1.53406	0.115213	ENSG00000008952	+	NM_003262	7095	AA451609		14.5576	+	+	+	+	1	+	+				+	+				+	4
IMAGE:430970	IKIP	IKK interacting protein	0.0616667	-1.817	1.53361	0.115213	ENSG00000166130	+	NM_153687,NM_201612,NM_201613.1	121457	BX118638		51.1048	+	+	+	+	1	+	+				+	+
IMAGE:324386	GNAI1	Guanine nucleotide binding protein (G protein), alpha inhibiting activity polypeptide 1	0.578333	-1.115	1.53347	0.115213	ENSG00000127955|ENSG00000175084	+	NM_002069,NM_001927	2770	W46769		20.2294	+	+	+	+	1	+	+				+	+
IMAGE:280763	C5orf41	Adult retina protein	1.06667	-0.915833	1.53276	0.115213	ENSG00000164463	+	NM_153607	153222	N50563	+	3.21339	+	+	+	+	3	+	+				+	+
IMAGE:121898		Transcribed locus	0.74	-1.03	1.53171	0.115213					T97737		12.6405
IMAGE:346771		CDNA clone IMAGE:5500261	1.145	-0.910833	1.52907	0.115213					BX100744		46.2112
IMAGE:1637282	HK2	Hexokinase 2	1.21833	-1.55917	1.52852	0.115213	ENSG00000159399	+	NM_000189	3099	AI005515		51.1048	+	+	+	+	2	+	+				+	+
IMAGE:898108	ZMYND11	Zinc finger, MYND domain containing 11	0.621667	-1.6525	1.5284	0.115213	ENSG00000015171|ENSG00000143368	+	NM_006624,NM_212479,NM_005850	10771	AA598473		28.4069	+	+	+	+	1	+	+	+	+	1	+	+				+	7
IMAGE:234329	C7orf42	Chromosome 7 open reading frame 42	1.12667	-1.0475	1.52786	0.115213	ENSG00000106609	+	NM_017994	55069	BX091491		12.6405	+	+	+	+	1	+	+				+	+
IMAGE:626619	COQ10B	Coenzyme Q10 homolog B (S. cerevisiae)	1.64667	-0.324167	1.52747	0.115213	ENSG00000115520	+	NM_025147	80219	AA191510	+	0.259044	+	+	+	+	1	+	+				+	+
IMAGE:742074	RNF19A	Ring finger protein 19A	1.81167	-0.315833	1.52705	0.115213	ENSG00000034677	+	NM_015435,NM_183419	25897	AA405751		5.77645	+	+	+	+	1	+	+				+	+
IMAGE:303139	C5orf23	Chromosome 5 open reading frame 23	1.56	-0.49	1.52638	0.115213	ENSG00000181495	+	NM_024563	79614	N90806		55.9415	+	+				+	+				+	+
IMAGE:814595	ZMYND8	Zinc finger, MYND-type containing 8	1.53833	-0.5825	1.52618	0.115213	ENSG00000101040	+	NM_012408,NM_183047,NM_183048.1	23613	CR743986		12.6405	+	+	+	+	1	+	+				+	+
IMAGE:131566	YIPF4	Yip1 domain family, member 4	1.06833	-1.64083	1.52458	0.115213	ENSG00000119820	+	NM_032312	84272	R24221		48.3903	+	+	+	+	1	+	+				+	+
IMAGE:1048804			1.295	-0.4175	1.52433	0.115213							51.1048
IMAGE:309983		Full length insert cDNA clone ZB81B12	1.00333	-0.753	1.52407	0.115213					BX098802		51.1048
IMAGE:325600	Gcom1	GRINL1A combined protein	1.58333	-1.3075	1.52373	0.115213	ENSG00000137878	+	NM_001018090,NM_001018091.1,NM_001018096,NM_001018100,NM_001018102.1,NM_015532,NM_152451	145781	AA284244	+	2.33627	+	+	+	+	1	+	+	+	+	1	+	+
IMAGE:1574001		Transcribed locus	1.02	-1.12417	1.52159	0.115213					AA938573		48.8614
IMAGE:786076	GOLIM4	Golgi integral membrane protein 4	1.27667	-1.41083	1.52128	0.115213	ENSG00000173905	+	NM_014498	27333	AA448760	+	1.77105	+	+				+	+				+	+
IMAGE:79782		Transcribed locus	1.04167	-0.893	1.5211	0.115213	ENSG00000136451	+	NM_007146		T64057		7.9843	+	+	+	+	4	+	+				+	+				+	2,3
IMAGE:20115	SLC9A6	Solute carrier family 9 (sodium/hydrogen exchanger), member 6	1.88	-0.361	1.52005	0.115213	ENSG00000198689	+	NM_001042537.1,NM_006359	10479	R25001		11.2322	+	+	+	+	3	+	+	+	+	1	+	+
IMAGE:147744	CDKN1C	Cyclin-dependent kinase inhibitor 1C (p57, Kip2)	1.86167	-0.635833	1.51782	0.115213	ENSG00000129757	+		1028	R81336	+	0.259044	+	+				+	+				+	+
IMAGE:567414	NFYB	Nuclear transcription factor Y, beta	0.883333	-0.907	1.5172	0.115213	ENSG00000084754|ENSG00000120837	+	NM_000182,NM_006166	4801	AA130846	+	2.83507	+	+				+	+				+	+
IMAGE:50685	HEATR5B	HEAT repeat containing 5B	1.81333	-0.654167	1.51682	0.115213	ENSG00000008869	+	NM_019024	54497	H16937		50.1469	+	+	+	+	1	+	+				+	+
IMAGE:1589468		Transcribed locus, strongly similar to XP_001005438.1 PREDICTED: hypothetical protein [Mus musculus]	1.58167	-0.389167	1.51651	0.115213	ENSG00000134531	+	NM_001423		AA975768	+	1.8516	+	+	+	+	1	+	+				+	+				+	17
IMAGE:27330		Transcribed locus	0.918333	-1.19583	1.51535	0.115213					BX106522		38.6315
IMAGE:39677	ARL8B	ADP-ribosylation factor-like 8B	1.29167	-0.834167	1.51482	0.115213	ENSG00000134108	+	NM_018184	55207	BX103678		5.77645	+	+	+	+	1	+	+				+	+				+	45
IMAGE:825289	TRRAP	Transformation/transcription domain-associated protein	1.255	-0.579	1.51468	0.115213	ENSG00000196367	+	NM_003496	8295	AA504459		28.4069	+	+				+	+				+	+
IMAGE:487437		Transcribed locus	0.971667	-1.43917	1.51309	0.115213					AA043412		5.77645
IMAGE:454472	DNAJB5	DnaJ (Hsp40) homolog, subfamily B, member 5	2.47	0.615	1.51291	0.115213	ENSG00000137094	+	NM_012266	25822	AA677329	+	1.8516	+	+	+	+	1	+	+				+	+
IMAGE:564514	OSBPL6	Oxysterol binding protein-like 6	0.915	-0.848	1.5129	0.115213	ENSG00000079156	+	NM_032523,NM_145739	114880	AI732456		15.802	+	+				+	+	+	+	2	+	+
IMAGE:132418	CEP350	Centrosomal protein 350kDa	1.55667	-0.833	1.51286	0.115213	ENSG00000135837	+	NM_014810	9857	R26542		6.03213	+	+	+	+	3	+	+	+	+	1	+	+				+	43
IMAGE:308163	YAP1	Yes-associated protein 1, 65kDa	0.48	-1.78417	1.51043	0.115213	ENSG00000118181|ENSG00000137693	+	NM_001028,NM_006106	10413	N92380		10.2631	+	+	+	+	1	+	+				+	+
IMAGE:34102	GOLGA1	Golgi autoantigen, golgin subfamily a, 1	1.25167	-0.691	1.51018	0.115213	ENSG00000136935	+	NM_002077	2800	R44140		55.9415	+	+	+	+	1	+	+				+	+
IMAGE:82171	FOXO3	Forkhead box O3	0.476667	-1.68083	1.50989	0.115213	ENSG00000118689	+	NM_001455,NM_201559	2309	T68844		42.1541	+	+				+	+				+	+
IMAGE:2447120	CSTF1	Cleavage stimulation factor, 3' pre-RNA, subunit 1, 50kDa	1.20833	-0.734167	1.50959	0.115213	ENSG00000101138	+	NM_001033521,NM_001033522,NM_001324	1477	AI888464		50.8402	+	+				+	+				+	+
IMAGE:211804	TNFRSF10D	Tumor necrosis factor receptor superfamily, member 10d, decoy with truncated death domain	1.44833	-0.985833	1.50948	0.115213	ENSG00000173530	+	NM_003840	8793	H71883		18.3136	+	+				+	+				+	+
IMAGE:109200		CDNA FLJ40669 fis, clone THYMU2020883	1.35667	-0.8525	1.50809	0.145564					BX110075		38.6315
IMAGE:282996		Transcribed locus	1.93333	-0.224167	1.50749	0.145564	ENSG00000112624	+	NM_015349		N51260		48.8614	+	+	+	+	1	+	+	+	+	1	+	+
IMAGE:38676	SNAP29	Synaptosomal-associated protein, 29kDa	0.731667	-1.65917	1.50723	0.145564	ENSG00000099940	+	NM_004782	9342	R51504		20.2294	+	+				+	+				+	+
IMAGE:112636	IL1RAP	Interleukin 1 receptor accessory protein	1.465	-0.639167	1.50547	0.145564	ENSG00000145384|ENSG00000196083	+	NM_000134,NM_002182,NM_134470.2	3556	T85756		5.02059	+	+	+	+	2	+	+	+	+	1	+	+
IMAGE:796260	BRMS1L	Breast cancer metastasis-suppressor 1-like	0.918333	-0.985	1.50401	0.145564	ENSG00000100916	+	NM_032352	84312	AA461126	+	0.259044	+	+	+	+	3	+	+				+	+
IMAGE:773147	FAM64A	Family with sequence similarity 64, member A	1.47167	-0.2625	1.50165	0.145564	ENSG00000129195	+	NM_019013	54478	AA425578		28.4069	+	+				+	+				+	+
IMAGE:665496		Transcribed locus	0.528333	-1.1425	1.5015	0.145564					AA195253		48.8614
IMAGE:731080	C13orf23	Chromosome 13 open reading frame 23	1.97667	0.158333	1.50094	0.145564	ENSG00000120685	+	NM_025138,NM_170719	80209	BX113637		50.8402	+	+	+	+	1	+	+				+	+
IMAGE:345423	MOBKL3	MOB1, Mps One Binder kinase activator-like 3 (yeast)	0.988333	-0.825	1.5005	0.145564	ENSG00000115540|ENSG00000141579	+	NM_001100819.1,NM_015387,NM_199482,NM_024702	25843	W76032		6.90497	+	+	+	+	1	+	+				+	+
IMAGE:786083	UBE2V2	Ubiquitin-conjugating enzyme E2 variant 2	0.476667	-2.2725	1.50005	0.145564	ENSG00000169139	+	NM_003350.2	7336	AA448676		10.2631	+	+	+	+	1	+	+				+	+				+	10
IMAGE:451606	LOC123688	Similar to RIKEN cDNA C630028N24 gene	0.771667	-1.3375	1.49984	0.145564	ENSG00000188266	+	NM_001013619.2,NM_001083612.1	123688	AA707084		28.4069	+	+				+	+	+	+	1	+	+
IMAGE:275802	RAD50	RAD50 homolog (S. cerevisiae)	1.83333	-0.454167	1.49936	0.145564	ENSG00000113522	+	NM_005732,NM_133482	10111	R93374	+	0.259044	+	+				+	+				+	+
IMAGE:321574	TLE3	Transducin-like enhancer of split 3 (E(sp1) homolog, Drosophila)	1.44	-0.450833	1.49865	0.145564	ENSG00000183214|ENSG00000140332	+	NM_000247.1	7090	W32777		ND	+	+				+	+				+	+
IMAGE:788354		Transcribed locus	1.578	-0.23625	1.49731	0.145564					BX090618		18.3136
IMAGE:782766	KCTD3	Potassium channel tetramerisation domain containing 3	1.08167	-0.995833	1.49718	0.145564	ENSG00000136636	+	NM_016121	51133	AA448160		42.1541	+	+	+	+	1	+	+				+	+
IMAGE:415564	PIGY	Phosphatidylinositol glycan anchor biosynthesis, class Y	1.41667	-0.6375	1.49683	0.145564	ENSG00000145337	+	NM_001042616.1,NM_032906	84992	CR740766		48.8614	+	+	+	+	1	+	+				+	+
IMAGE:296170			1.04	-1.05583	1.49668	0.145564							14.5576
IMAGE:700500	PCTK2	PCTAIRE protein kinase 2	0.531667	-1.243	1.49627	0.145564	ENSG00000059758	+	NM_002595	5128	AA291069		11.8895	+	+				+	+				+	+
IMAGE:200307	C16orf63	Chromosome 16 open reading frame 63	0.433333	-1.84083	1.49534	0.145564	ENSG00000133393	+	NM_144600	123811	BX102874		5.02059	+	+	+	+	1	+	+				+	+
IMAGE:139278	CCNT2	Cyclin T2	0.948333	-0.890833	1.49496	0.145564	ENSG00000167601|ENSG00000082258	+	NM_001699,NM_021913	905	R63746		ND	+	+	+	+	2	+	+				+	+				+	8
IMAGE:625764	EXOC6	Exocyst complex component 6	0.626667	-1.4625	1.49383	0.145564	ENSG00000138190	+	NM_001013848,NM_019053	54536	AA188366		15.802	+	+				+	+	+	+	2	+	+	+	+	1
IMAGE:809719	CCDC80	Coiled-coil domain containing 80	1.26167	-0.904167	1.49327	0.145564	ENSG00000091986	+	NM_199511,NM_199512	151887	AA455497		11.8895	+	+				+	+				+	+
IMAGE:810036		CDNA clone IMAGE:5314178	1.39167	-0.675	1.4929	0.145564					BX113045		15.802
IMAGE:504657	PJA2	Praja 2, RING-H2 motif containing	0.573333	-1.299	1.49287	0.145564	ENSG00000198961	+	NM_014819	9867	BX105778	+	1.23884	+	+	+	+	1	+	+				+	+				+	14
IMAGE:1892893			1.74667	-1.1875	1.49231	0.145564							46.2112
IMAGE:289794	RASSF8	Ras association (RalGDS/AF-6) domain family 8	1	-1.4875	1.49168	0.145564	ENSG00000123094	+	NM_007211	11228	N59295		10.2631	+	+				+	+				+	+
IMAGE:50920	ZBTB38	Zinc finger and BTB domain containing 38	1.14333	-0.999167	1.49125	0.145564	ENSG00000177311	+	NM_001080412.2	253461	H19031	+	4.39947	+		+		1	+	+	+	+	1
IMAGE:471372	SLC35A3	Solute carrier family 35 (UDP-N-acetylglucosamine (UDP-GlcNAc) transporter), member A3	0.836667	-1.75583	1.4906	0.145564	ENSG00000117620	+	NM_012243	23443	AA034501	+	3.21339	+	+				+	+				+	+
IMAGE:429305	C6orf86	Chromosome 6 open reading frame 86	2.225	-0.141	1.49014	0.145564				389362	AA007325		15.802
IMAGE:345871	FBXO38	F-box protein 38	1.04167	-1.30083	1.49013	0.145564	ENSG00000145868	+	NM_030793.3,NM_205836	81545	W77753		18.3136	+	+	+	+	1	+	+				+	+
IMAGE:712683	NCK1	NCK adaptor protein 1	1.01833	-1.3925	1.48611	0.145564	ENSG00000158092	+	NM_006153	4690	AA280214		5.77645	+	+	+	+	1	+	+				+	+
IMAGE:130826		Transcribed locus	2.37833	-0.123	1.48556	0.145564					BX108771	+	0
IMAGE:755891	KIAA0317	KIAA0317	2.67167	0.214167	1.48551	0.145564	ENSG00000119682	+	NM_001039479.1	9870	AA496541		33.7207	+	+	+	+	1	+	+				+	+
IMAGE:1475200	CAPS	Calcyphosine	1.035	-0.88	1.48502	0.145564	ENSG00000105519	+	NM_004058	828	AA858390	+	0.788645	+	+				+	+				+	+
IMAGE:1521972		Full-length cDNA clone CS0DM002YA18 of Fetal liver of Homo sapiens (human)	0.93	-0.957	1.48435	0.145564					AA906990		42.1541
IMAGE:1882051		Transcribed locus	1.48167	-1.0675	1.48325	0.145564	ENSG00000119844	+	NM_001002243.1,NM_017657,NM_203437.2		AI291305	+	0.903029	+	+	+	+	2	+	+	+	+	1	+	+				+	10
IMAGE:291777	CCDC75	Coiled-coil domain containing 75	0.79	-1.09417	1.48272	0.145564	ENSG00000152133	+	NM_174931	253635	W02933	+	1.23884	+	+				+	+				+	+
IMAGE:46154	BAP1	BRCA1 associated protein-1 (ubiquitin carboxy-terminal hydrolase)	1.825	-0.2925	1.48128	0.145564	ENSG00000163930	+	NM_004656	8314	H09065		55.9415	+	+	+	+	2	+	+				+	+
IMAGE:2006131	GCLC	Glutamate-cysteine ligase, catalytic subunit	0.951667	-1.25583	1.48125	0.145564	ENSG00000001084	+		2729	AI360595	+	0.199377	+	+	+	+	2	+	+				+	+
IMAGE:38883		MRNA; cDNA DKFZp686L15210 (from clone DKFZp686L15210)	1.675	-1.24125	1.4811	0.145564					BX105924	+	2.33627
IMAGE:293811			1.61333	-0.510833	1.48102	0.145564							28.4069
IMAGE:1635649	CDS2	CDP-diacylglycerol synthase (phosphatidate cytidylyltransferase) 2	1.74333	-0.154167	1.47916	0.145564	ENSG00000101290	+	NM_003818	8760	AI016680		5.02059	+	+	+	+	2	+	+				+	+
IMAGE:366389	WSB1	WD repeat and SOCS box-containing 1	1.52	-0.385	1.47896	0.145564	ENSG00000109046	+	NM_015626,NM_134265	26118	AA025807	+	0.199377	+	+	+	+	2	+	+	+	+	2	+	+
IMAGE:839387	TPD52L2	Tumor protein D52-like 2	1.30167	-0.800833	1.47826	0.145564	ENSG00000101150	+	NM_003288,NM_199359,NM_199360,NM_199361,NM_199362,NM_199363	7165	AA491429		51.5773	+	+	+	+	1	+	+				+	+
IMAGE:1552080	ZNF644	Zinc finger protein 644	1.69833	-0.482	1.47825	0.145564	ENSG00000122482	+	NM_016620,NM_032186,NM_201269	84146	AA933782	+	1.23884	+	+	+	+	2	+	+	+	+	1	+	+				+	32, 25
IMAGE:770993	PURB	Purine-rich element binding protein B	0.255	-1.423	1.4777	0.145564	ENSG00000146676	+	NM_033224	5814	AA428420		46.2112	+	+	+	+	1	+	+				+	+				+	14
IMAGE:753420	DCUN1D4	DCN1, defective in cullin neddylation 1, domain containing 4 (S. cerevisiae)	1.02833	-1.3925	1.47759	0.145564	ENSG00000109184	+	NM_001040402,NM_015115	23142	AA406422	+	0.259044	+	+	+	+	1	+	+				+	+				+	21
IMAGE:193496			2.19167	-0.0741667	1.47703	0.145564						+	0.788645
IMAGE:43801	2'-PDE	2'-phosphodiesterase	0.861667	-1.05083	1.47522	0.145564	ENSG00000174840	+	NM_177966	201626	H05970	+	2.33627	+	+	+	+	1	+	+				+	+
IMAGE:857002	PNRC1	Proline-rich nuclear receptor coactivator 1	1.35333	-0.581	1.47494	0.145564	ENSG00000146278	+	NM_006813	10957	AA669637		12.6405	+	+	+	+	2	+	+				+	+				+	2, 5
IMAGE:845516	CHD7	Chromodomain helicase DNA binding protein 7	1.12	-1.17125	1.47471	0.145564	ENSG00000171316	+	NM_017780.2	55636	AA644224		28.4069	+	+				+	+				+	+
IMAGE:785845	TFAM	Transcription factor A, mitochondrial	0.728333	-0.953	1.47442	0.145564	ENSG00000108064	+	NM_003201	7019	AA449551		7.9843	+	+	+	+	1	+	+				+	+
IMAGE:502727	C9orf82	Chromosome 9 open reading frame 82	0.918333	-0.981	1.47224	0.145564	ENSG00000120159	+	NM_024828	79886	AA135972	+	4.39947	+	+	+	+	1	+	+				+	+
IMAGE:50266	FAM149A	Family with sequence similarity 149, member A	1.526	-0.29875	1.4722	0.145564	ENSG00000109794	+	NM_001006655,NM_015398	25854	BX114406		28.4069	+	+				+	+				+	+
IMAGE:782277	DCBLD1	Discoidin, CUB and LCCL domain containing 1	2.38	0.541	1.47155	0.145564	ENSG00000164465	+		285761	AA431749	+	4.39947	+	+				+	+				+	+
IMAGE:897313		Transcribed locus	0.828333	-1.2975	1.47121	0.145564					AA488297	+	4.39947
IMAGE:79525	UBL3	Ubiquitin-like 3	1.23333	-0.690833	1.47056	0.145564	ENSG00000122042	+	NM_007106	5412	T82439	+	1.77105	+	+	+	+	2	+	+				+	+
IMAGE:502689	NEXN	Nexilin (F actin binding protein)	1.882	0.205	1.46956	0.274584	ENSG00000162614	+	NM_144573.3	91624	AA126195		38.6315	+	+				+	+				+	+
IMAGE:29828		Colorectal cancer-related mRNA sequence	1.53	-0.805833	1.46934	0.274584					CR744343	+	0.259044
IMAGE:704459	CD69	CD69 molecule	1.55833	-0.730833	1.4689	0.274584	ENSG00000110848	+	NM_001781	969	BX106067		49.647	+	+				+	+				+	+
IMAGE:1637516	STRN3	Striatin, calmodulin binding protein 3	0.57	-1.6075	1.46765	0.274584	ENSG00000184276|ENSG00000196792	+	NM_001002035	29966	AI081274		ND	+	+	+	+	1	+	+				+	+				+	22
IMAGE:826300	SLTM	SAFB-like, transcription modulator	1.63333	-0.824167	1.46724	0.274584	ENSG00000137776	+	NM_001013843.1,NM_024755	79811	AA521008		51.5773	+	+	+	+	1	+	+				+	+
IMAGE:1505534	NOV	Nephroblastoma overexpressed gene	1.38667	-1.27417	1.46718	0.274584	ENSG00000136999	+	NM_002514	4856	AA910443		6.90497	+	+				+	+				+	+
IMAGE:272468		AF034176 Human mRNA (Tripodis and Ragoussis) Homo sapiens cDNA clone ntcon5 contig	0.783333	-1.45083	1.46703	0.274584					N33851		6.90497
IMAGE:781061	CDC14B	CDC14 cell division cycle 14 homolog B (S. cerevisiae)	2.42833	-0.525	1.46678	0.274584	ENSG00000081377	+	NM_001077181.1,NM_003671,NM_033331	8555	AA446479	+	1.77105	+	+	+	+	1	+	+				+	+
IMAGE:767180	UBQLN4	Ubiquilin 4	1.71333	-0.2225	1.46661	0.274584	ENSG00000160803	+	NM_020131	56893	AA424661		48.8614	+	+	+	+	1	+	+				+	+
IMAGE:25380		Transcribed locus	1.03667	-1.13917	1.46626	0.274584					R15104		33.7207
IMAGE:878630	NBEA	Neurobeachin	1.17833	-0.549167	1.46605	0.274584	ENSG00000161996|ENSG00000172915	+	NM_145294.4	26960	AA775279		ND	+	+	+	+	1	+	+	+	+	3	+	+	+	+	1
IMAGE:594743	PCM1	Pericentriolar material 1	1.09667	-0.609	1.46597	0.274584	ENSG00000078674|ENSG00000122592	+	NM_006197.3,NM_006896	5108	AA164440		49.1966	+	+				+	+				+	+
IMAGE:859886	PITPNB	Phosphatidylinositol transfer protein, beta	1.60833	-1.103	1.46511	0.274584	ENSG00000180957	+	NM_012399	23760	AA679468	+	1.77105	+	+	+	+	4	+	+				+	+
IMAGE:196005	AQP3	Aquaporin 3 (Gill blood group)	1.31833	-0.371	1.46494	0.274584	ENSG00000165272	+	NM_004925	360	BX091905	+	3.49955	+	+	+	+	1	+	+	+	+	1	+	+
IMAGE:726311		Transcribed locus, strongly similar to XP_345851.2 PREDICTED: similar to RIKEN cDNA 2810439M11 [Rattus norvegicus]	1.484	-0.55625	1.46449	0.274584					BX115686		48.3903
IMAGE:47432	STX2	Syntaxin 2	1.35333	-0.469167	1.46417	0.274584	ENSG00000090269|ENSG00000111450	+	NM_013252,NM_001980,NM_194356	2054	H11180		28.4069	+	+				+	+				+	+
IMAGE:594731	ASCIZ	ATM/ATR-Substrate Chk2-Interacting Zn2+-finger protein	1.60667	-0.985833	1.46328	0.274584	ENSG00000166454	+	NM_015251	23300	AA172053		18.3136	+	+	+	+	1	+	+				+	+
IMAGE:399532	POLR1C	Polymerase (RNA) I polypeptide C, 30kDa	1.41833	-0.66625	1.46251	0.274584				9533	AA733038		33.7207
IMAGE:1521706	JAG2	Jagged 2	1.74167	-0.141	1.46194	0.274584	ENSG00000184916	+	NM_002226	3714	AA906952		ND	+	+	+	+	1	+	+				+	+				+	4
IMAGE:244974	FAM96A	Family with sequence similarity 96, member A	0.318333	-1.425	1.46141	0.274584	ENSG00000166797	+	NM_001014812.1,NM_032231	84191	N76262		42.1541	+	+				+	+				+	+
IMAGE:268736	PLSCR1	Phospholipid scramblase 1	0.875	-0.885	1.46101	0.274584	ENSG00000188313	+	NM_021105	5359	N25945		55.9415	+	+				+	+				+	+
IMAGE:155759	USP42	Ubiquitin specific peptidase 42	1.58333	-0.311	1.46033	0.274584	ENSG00000106346	+	NM_032172.2	84132	BX093080		20.2294	+	+	+	+	2	+	+				+	+				+	47, 14
IMAGE:153646	COL1A1	Collagen, type I, alpha 1	2.31	0.0691667	1.46007	0.274584	ENSG00000108821	+	NM_000088	1277	R48844	+	0.259044	+	+				+	+				+	+
IMAGE:365826	GAS1	Growth arrest-specific 1	1.43	-1.07	1.45875	0.274584	ENSG00000180447	+	NM_002048	2619	AA025819		15.802	+	+	+	+	1	+	+				+	+
IMAGE:206341	WDR20	WD repeat domain 20	1.195	-0.639	1.45869	0.274584	ENSG00000140153	+		91833	H58736	+	2.83507	+	+				+	+				+	+
IMAGE:969854	CALM3	Calmodulin 3 (phosphorylase kinase, delta)	1.48833	-0.24	1.45766	0.274584	ENSG00000101892|ENSG00000160014	+	NM_012069	808	AA663828		ND	+	+	+	+	1	+	+				+	+
IMAGE:43878	SMNDC1	Survival motor neuron domain containing 1	0.8775	-1.065	1.45725	0.274584	ENSG00000119953	+	NM_005871	10285	H05577		ND	+	+	+	+	1	+	+				+	+				+	9
IMAGE:229330		Transcribed locus	1.335	-0.919167	1.45701	0.274584					H79363		10.2631
IMAGE:279232	SOCS6	Suppressor of cytokine signaling 6	0.918333	-1.30083	1.45618	0.274584	ENSG00000074211|ENSG00000170677	+	NM_020416,NM_181876,NM_004232	9306	N46335		11.8895	+	+	+	+	1	+	+				+	+
IMAGE:147088	DNAJB14	DnaJ (Hsp40) homolog, subfamily B, member 14	0.825	-1.4525	1.45615	0.274584	ENSG00000164031	+		79982	BX097479	+	0.788645	+	+	+	+	2	+	+				+	+	+	+	1
IMAGE:49332	MEGF10	Multiple EGF-like-domains 10	1.988	-0.14	1.456	0.274584	ENSG00000145794	+	NM_032446	84466	BX110055	+	0.259044	+	+				+	+				+	+
IMAGE:2577949	CALM2	Calmodulin 2 (phosphorylase kinase, delta)	1.46333	-1.97417	1.45528	0.274584	ENSG00000143933|ENSG00000160014|ENSG00000198668	+	NM_001743,NM_005184,NM_006888	805	AW087572	+	0.259044	+	+	+	+	2	+	+				+	+
IMAGE:1898157			0.941667	-0.9725	1.45505	0.274584							55.9415
IMAGE:725473	KLRK1	Killer cell lectin-like receptor subfamily K, member 1	1.32833	-0.939167	1.45393	0.274584	ENSG00000213809	+	NM_007360	22914	BX099329		48.3903	+	+				+	+				+	+
IMAGE:2014382	NR2F1	Nuclear receptor subfamily 2, group F, member 1	1.40667	-1.20417	1.45343	0.274584	ENSG00000175745	+	NM_005654	7025	AI362029		49.1966	+	+				+	+				+	+
IMAGE:447794	KIAA0492	KIAA0492 protein	1.14	-0.795	1.45274	0.274584				57238	AA702361		33.7207
IMAGE:564771	C10orf18	Chromosome 10 open reading frame 18	0.195	-1.545	1.45273	0.274584	ENSG00000108021	+		54906	AA129415		33.7207	+	+	+	+	1	+	+	+	+	2	+	+
IMAGE:1469966	DLL3	Delta-like 3 (Drosophila)	1.85167	-0.027	1.45231	0.274584	ENSG00000090932|ENSG00000204370	+	NM_016941,NM_203486,NM_003002	10683	AA865362		55.9415	+	+	+	+	1	+	+				+	+
IMAGE:595328	CD2AP	CD2-associated protein	0.721667	-1.305	1.4506	0.274584	ENSG00000198087	+	NM_012120	23607	AA173981	+	2.11524	+	+	+	+	2	+	+				+	+
IMAGE:1560768		Transcribed locus	1.76833	-0.110833	1.44938	0.274584					BX111287	+	1.77105
IMAGE:1048586	BMI1	BMI1 polycomb ring finger oncogene	0.756667	-2.109	1.44759	0.274584	ENSG00000168283	+	NM_005180	648	AA608856		12.6405	+	+				+	+				+	+
IMAGE:897145	TNRC15	Trinucleotide repeat containing 15	1.73	-0.125	1.44711	0.274584	ENSG00000204120	+	NM_015575	26058	AA676959		7.9843	+	+	+	+	1	+	+	+	+	1	+	+
IMAGE:2010684	SWAP70	SWAP-70 protein	0.641667	-0.945	1.44661	0.274584	ENSG00000133789	+	NM_015055	23075	AI360840		20.2294	+	+	+	+	2	+	+				+	+
IMAGE:586844	RAD17	RAD17 homolog (S. pombe)	1.375	-0.531	1.44625	0.274584	ENSG00000152942	+	NM_002873,NM_133338,NM_133339,NM_133340.1,NM_133341,NM_133342,NM_133343,NM_133344	5884	AA133548		42.1541	+	+	+	+	1	+	+				+	+
IMAGE:41132		CDNA FLJ36309 fis, clone THYMU2004986	1.01167	-1.23917	1.44552	0.274584					BX094091	+	0
IMAGE:1098334	AYTL2	Acyltransferase like 2	1.96833	-0.225	1.44551	0.274584	ENSG00000153395	+	NM_024830	79888	AI791907	+	3.49955	+	+	+	+	1	+	+				+	+
IMAGE:740678		MRNA; cDNA DKFZp686C1384 (from clone DKFZp686C1384)	1.55	-0.417	1.44467	0.274584					BX107735		15.802
IMAGE:489706	ARFGEF2	ADP-ribosylation factor guanine nucleotide-exchange factor 2 (brefeldin A-inhibited)	0.653333	-1.343	1.44226	0.274584	ENSG00000140497|ENSG00000124198	+	NM_005697	10564	AA099582		ND	+	+				+	+				+	+
IMAGE:140064		Transcribed locus	1.29333	-0.527	1.44154	0.274584					R65775		11.2322
IMAGE:278504	NCDN	Neurochondrin	0.871667	-0.883	1.4411	0.274584	ENSG00000020129	+	NM_001014839,NM_001014841,NM_014284	23154	N66139		11.8895	+	+				+	+				+	+
IMAGE:725622	ZBTB33	Zinc finger and BTB domain containing 33	0.861667	-1.55917	1.4407	0.274584	ENSG00000177485	+	NM_006777	10009	AA293206		46.2112	+	+	+	+	2	+	+				+	+
IMAGE:1048723		Transcribed locus	0.74	-1.63917	1.44011	0.274584					AA620642		55.9415
IMAGE:809557	MCM3	Minichromosome maintenance complex component 3	1.54	-0.684167	1.43944	0.274584	ENSG00000112118	+	NM_002388	4172	AA455786		46.2112	+	+	+	+	1	+	+				+	+
IMAGE:502062	STX17	Syntaxin 17	1.35833	-0.720833	1.43851	0.274584	ENSG00000136874	+	NM_017919	55014	AA127308		50.6132	+	+				+	+				+	+
IMAGE:194804	PITPNA	Phosphatidylinositol transfer protein, alpha	1.165	-0.799167	1.43782	0.274584	ENSG00000174238	+	NM_006224.2	5306	R89808		48.3903	+	+				+	+				+	+
IMAGE:841399	CBARA1	Calcium binding atopy-related autoantigen 1	2.16167	-0.214167	1.43639	0.274584	ENSG00000107745	+	NM_006077.2	10367	AA487552		50.6132	+	+	+	+	1	+	+				+	+
IMAGE:239256	FZD7	Frizzled homolog 7 (Drosophila)	1.696	-0.355	1.43462	0.274584	ENSG00000155760	+	NM_003507	8324	H71474		49.1966	+	+				+	+				+	+
IMAGE:745542	ECHS1	Enoyl Coenzyme A hydratase, short chain, 1, mitochondrial	0.488333	-1.8425	1.43456	0.274584	ENSG00000127884	+	NM_004092	1892	AA626255		15.802	+	+				+	+				+	+
IMAGE:1505784	SSX2IP	Synovial sarcoma, X breakpoint 2 interacting protein	1.28667	-0.679	1.43318	0.274584	ENSG00000117155	+	NM_014021	117178	AA909354	+	3.21339	+	+	+	+	2	+	+				+	+
IMAGE:811785		CDNA clone IMAGE:30924414	0.856667	-0.9775	1.43191	0.429098					AA463463		12.6405
IMAGE:26811	XRCC4	X-ray repair complementing defective repair in Chinese hamster cells 4	0.45	-1.38	1.43137	0.429098	ENSG00000171195|ENSG00000152422	+	NM_152291	7518	BX094180		ND	+	+	+	+	1	+	+				+	+
IMAGE:453201		Transcribed locus	1.69167	-0.385	1.4312	0.429098					AA704836		49.647
IMAGE:768965	DCUN1D1	DCN1, defective in cullin neddylation 1, domain containing 1 (S. cerevisiae)	0.445	-2.1325	1.4306	0.429098	ENSG00000043093	+	NM_020640	54165	AA426176		10.2631	+	+	+	+	2	+	+				+	+				+	19
IMAGE:42018	KIAA1468	KIAA1468	0.255	-1.475	1.42978	0.429098	ENSG00000134444	+	NM_020854	57614	R59615		49.1966	+	+				+	+	+	+	1	+	+
IMAGE:71557	ARPP-19	Cyclic AMP phosphoprotein, 19 kD	1.72167	-0.5275	1.42961	0.429098	ENSG00000128989	+	NM_006628	10776	T47971	+	0	+	+	+	+	2	+	+				+	+				+	6
IMAGE:784129	YWHAG	Tyrosine 3-monooxygenase/tryptophan 5-monooxygenase activation protein, gamma polypeptide	0.915	-1.6575	1.42799	0.429098	ENSG00000157601|ENSG00000170027	+	NM_002462	7532	AA446770	+	3.21339	+	+	+	+	1	+	+				+	+
IMAGE:1650934		CDNA FLJ41019 fis, clone UTERU2019096	1.5	-0.364167	1.42727	0.429098					AI022993		49.647
IMAGE:359901		Transcribed locus	1.5	-0.459	1.42342	0.429098					BX107841		14.5576
IMAGE:137370	NSL1	NSL1, MIND kinetochore complex component, homolog (S. cerevisiae)	0.983333	-1.30917	1.4233	0.429098	ENSG00000117697	+	NM_001042549.1,NM_015471	25936	BX097965		5.77645	+	+	+	+	1	+	+				+	+
IMAGE:1909163	B3GNT1	UDP-GlcNAc:betaGal beta-1,3-N-acetylglucosaminyltransferase 1	1.63833	-0.2925	1.42308	0.429098	ENSG00000174684	+	NM_006876	11041	AI300634		51.1048	+	+	+	+	1	+	+				+	+
IMAGE:431215		Transcribed locus	0.116667	-1.531	1.42222	0.429098					AA682521		55.9415
IMAGE:1609517	TBC1D12	TBC1 domain family, member 12	1.875	-0.254167	1.42186	0.429098	ENSG00000108239	+	NM_015188.1	23232	AI733561		5.02059	+	+				+	+				+	+
IMAGE:701371	TNPO1	Transportin 1	0.583333	-1.619	1.42125	0.429098	ENSG00000083312	+	NM_002270,NM_153188	3842	AA287917		10.2631	+	+	+	+	1	+	+				+	+				+	46
IMAGE:82065	ASB1	Ankyrin repeat and SOCS box-containing 1	0.555	-1.4725	1.42038	0.429098	ENSG00000065802	+	NM_001040445	51665	T68710		28.4069	+	+				+	+				+	+
IMAGE:321902	DSG2	Desmoglein 2	0.725	-1.73083	1.41897	0.429098	ENSG00000046604	+	NM_001943.2	1829	W37573		20.2294	+	+				+	+				+	+
IMAGE:267131		Transcribed locus	1.46167	-0.599167	1.41842	0.429098					N24868	+	4.39947
IMAGE:813195	EXOC2	Exocyst complex component 2	1.24	-0.5475	1.41838	0.429098	ENSG00000112685	+	NM_018303	55770	AA443193		18.3136	+	+				+	+				+	+
IMAGE:198451	PHF17	PHD finger protein 17	0.965	-0.985	1.41815	0.429098	ENSG00000077684	+	NM_024900.3,NM_199320	79960	R94659		7.9843	+	+	+	+	1	+	+				+	+
IMAGE:1553346	HNMT	Histamine N-methyltransferase	0.908333	-0.881	1.41808	0.429098	ENSG00000078401|ENSG00000150540	+	NM_001955,NM_001024074,NM_001024075,NM_006895	3176	AA935821		55.9415	+	+	+	+	3	+	+				+	+
IMAGE:754312	BRWD1	Bromodomain and WD repeat domain containing 1	1.11833	-1.23583	1.41702	0.429098	ENSG00000185658	+	NM_001007246,NM_018963,NM_033656	54014	AA479503		5.02059	+	+	+	+	1	+	+	+	+	1	+	+
IMAGE:140806	PAM	Peptidylglycine alpha-amidating monooxygenase	1.205	-0.8775	1.41685	0.429098	ENSG00000145730	+	NM_000919.2,NM_138766,NM_138821,NM_138822	5066	R66309		55.9415	+	+	+	+	1	+	+				+	+
IMAGE:214307		Transcribed locus	0.961667	-0.873	1.41675	0.429098					H77843	+	4.39947
IMAGE:824913	CKAP2L	Cytoskeleton associated protein 2-like	2.01667	0.62	1.41602	0.429098	ENSG00000169607	+	NM_152515	150468	AA489119		7.9843	+	+	+	+	1	+	+				+	+
IMAGE:843206	BRD7	Bromodomain containing 7	1.06833	-0.685833	1.41563	0.429098	ENSG00000166164	+	NM_013263	29117	AA488428		11.2322	+	+	+	+	1	+	+				+	+				+	43
IMAGE:269246	NF1	Neurofibromin 1 (neurofibromatosis, von Recklinghausen disease, Watson disease)	0.698333	-1.097	1.41552	0.429098	ENSG00000196712	+	NM_000267,NM_001042492.1	4763	N39740		55.9415	+	+	+	+	3	+	+				+	+				+	6,15
IMAGE:281162	WDR8	WD repeat domain 8	2.16667	0.255833	1.41457	0.429098	ENSG00000116213	+	NM_017818	49856	N50962		7.9843	+	+	+	+	1	+	+				+	+
IMAGE:823663	FXR2	Fragile X mental retardation, autosomal homolog 2	1.662	-0.97125	1.41431	0.429098	ENSG00000129245	+	NM_004860.2	9513	AA489729		20.2294	+	+				+	+				+	+
IMAGE:782937	ZNF259	Zinc finger protein 259	1.38333	-0.517	1.41393	0.429098	ENSG00000070087|ENSG00000109917	+	NM_002628.4,NM_053024,NM_003904	8882	AA468045	+	0	+	+				+	+				+	+
IMAGE:490947	SKP1	S-phase kinase-associated protein 1	0.293333	-2.08083	1.41342	0.429098	ENSG00000113558	+	NM_006930,NM_170679	6500	AA136756		12.6405	+	+	+	+	1	+	+				+	+
IMAGE:271198	NR3C1	Nuclear receptor subfamily 3, group C, member 1 (glucocorticoid receptor)	0.936667	-1.18417	1.41281	0.429098	ENSG00000113580	+	NM_000176,NM_001018074,NM_001018075,NM_001018076,NM_001018077,NM_001020825.1,NM_001024094	2908	N30428		9.15846	+	+	+	+	2	+	+				+	+
IMAGE:136722	ATP1B3	ATPase, Na+/K+ transporting, beta 3 polypeptide	1.06	-0.803	1.41231	0.429098	ENSG00000069849	+	NM_001679	483	R35218		5.02059	+	+	+	+	2	+	+				+	+
IMAGE:284115	SLC6A15	Solute carrier family 6, member 15	0.826667	-1.49583	1.41206	0.429098	ENSG00000072041	+	NM_018057,NM_182767	55117	N53436		33.7207	+	+	+	+	3	+	+				+	+
IMAGE:130120	SYNCRIP	Synaptotagmin binding, cytoplasmic RNA interacting protein	0.488333	-1.9775	1.41161	0.429098	ENSG00000135316|ENSG00000196754	+	NM_006372,NM_005978	10492	R21424	+	2.33627	+	+	+	+	1	+	+				+	+				+	6
IMAGE:234183	SLC25A37	Solute carrier family 25, member 37	1.29167	-0.835833	1.41024	0.429098	ENSG00000147454	+	NM_016612	51312	BX110422		ND	+	+	+	+	1	+	+				+	+				+	40
IMAGE:712347	VCPIP1	Valosin containing protein (p97)/p47 complex interacting protein 1	0.631667	-1.159	1.40987	0.429098	ENSG00000175073	+	NM_025054	80124	AA405241		9.15846	+	+	+	+	3	+	+	+	+	1	+	+
IMAGE:448747	MAPKAPK5	Mitogen-activated protein kinase-activated protein kinase 5	1.22167	-0.461	1.40821	0.429098	ENSG00000089022	+	NM_003668.2,NM_139078.1	8550	AA778230		28.4069	+	+				+	+				+	+
IMAGE:344764			1.55	-0.123	1.40811	0.429098							48.3903
IMAGE:1610490	CSNK1D	Casein kinase 1, delta	2.36	0.543	1.40397	0.429098	ENSG00000141551	+	NM_001893,NM_139062	1453	AI002588		53.0493	+	+				+	+				+	+
IMAGE:1703529	C10orf97	Chromosome 10 open reading frame 97	1.565	-0.3825	1.40346	0.429098	ENSG00000148481	+	NM_024948	80013	AI160238		54.7329	+	+	+	+	1	+	+				+	+
IMAGE:502585	RAB18	RAB18, member RAS oncogene family	1.31333	-0.585833	1.403	0.429098	ENSG00000099246	+	NM_021252	22931	AA156821	+	0.462398	+	+	+	+	1	+	+				+	+				+	41
IMAGE:133085	FAM46A	Family with sequence similarity 46, member A	1.12833	-0.700833	1.40288	0.429098	ENSG00000112773	+	NM_017633	55603	R26131		6.03213	+	+	+	+	3	+	+				+	+
IMAGE:950448		Transcribed locus	0.765	-1.4275	1.40287	0.429098					AA599093		11.8895
IMAGE:843319	HRB	HIV-1 Rev binding protein	1.296	-1.09625	1.40188	0.429098	ENSG00000173744	+	NM_004504	3267	AA485958		5.77645	+	+	+	+	2	+	+				+	+				+	4
IMAGE:774446	ADM	Adrenomedullin	0.873333	-0.8725	1.40104	0.429098	ENSG00000148926	+		133	AA446120		ND	+	+	+	+	1	+	+				+	+
IMAGE:130703		Transcribed locus	1.475	-0.904167	1.40091	0.429098					R22002		5.02059
IMAGE:310138	FOXF2	Forkhead box F2	0.788333	-1.46417	1.40079	0.429098	ENSG00000137273	+	NM_001452	2295	BX108823		50.1469	+	+	+	+	1	+	+				+	+
IMAGE:451734	CAPRIN1	Cell cycle associated protein 1	0.563333	-0.949	1.40062	0.429098	ENSG00000135387|ENSG00000151834	+	NM_005898,NM_203364,NM_000807	4076	AA707672		51.1048	+	+	+	+	2	+	+	+	+	1	+	+
IMAGE:139113	GOLPH3	Golgi phosphoprotein 3 (coat-protein)	1.14167	-0.801	1.4004	0.429098	ENSG00000113384	+	NM_022130	64083	R63022	+	1.8516	+	+	+	+	2	+	+				+	+				+	15,16
IMAGE:84713	FGB	Fibrinogen beta chain	0.903333	-0.767	1.3998	0.429098	ENSG00000171564	+	NM_005141	2244	T73858		12.6405	+	+				+	+				+	+
IMAGE:767775	ORMDL3	ORM1-like 3 (S. cerevisiae)	1.48833	-0.944167	1.39928	0.429098	ENSG00000172057	+	NM_139280	94103	AA418081		5.02059	+	+				+	+				+	+
IMAGE:854874	EDEM1	ER degradation enhancer, mannosidase alpha-like 1	1.37833	-0.729167	1.39803	0.429098	ENSG00000134109	+	NM_014674	9695	AA630346		55.9415	+	+	+	+	1	+	+	+	+	1	+	+
IMAGE:41789	RAD18	RAD18 homolog (S. cerevisiae)	0.116667	-1.68917	1.39627	0.567551	ENSG00000070950	+	NM_020165	56852	R59197		53.5075	+	+				+	+	+	+	1	+	+
IMAGE:768271	VAMP4	Vesicle-associated membrane protein 4	1.79	-0.4375	1.39583	0.567551	ENSG00000117533	+	NM_003762	8674	AA495734		7.9843	+	+	+	+	3	+	+				+	+
IMAGE:810486		Transcribed locus	1.45333	-0.491	1.39465	0.567551	ENSG00000188811	+	NM_001012754,NM_001017370		AA457150		55.9415	+	+	+	+	1	+	+				+	+
IMAGE:795612		Transcribed locus	1.20667	-0.427	1.3942	0.567551	ENSG00000179981	+	NM_005786		AA460005		12.6405	+	+	+	+	1	+	+				+	+				+	15
IMAGE:2514804			0.843333	-0.867	1.39363	0.567551							20.2294
IMAGE:322723	MYST3	MYST histone acetyltransferase (monocytic leukemia) 3	1.145	-0.415	1.39236	0.567551	ENSG00000083168|ENSG00000091129	+	NM_001099412.1,NM_001099413.1,NM_006766,NM_001037132.1,NM_001037133.1,NM_005010	7994	W39618		7.9843	+	+	+	+	2	+	+				+	+
IMAGE:1574062	C12orf29	Chromosome 12 open reading frame 29	0.728333	-1.215	1.39232	0.567551	ENSG00000133641	+	NM_001009894	91298	AA938625	+	0	+	+	+	+	3	+	+				+	+
IMAGE:752752	DENND4C	DENN/MADD domain containing 4C	1.08333	-1.49083	1.39172	0.567551	ENSG00000137145	+	NM_017925	55667	AA417899	+	4.39947	+	+	+	+	2	+	+				+	+
IMAGE:1693928		Transcribed locus	1.53	-0.395833	1.39135	0.567551					AI147211		14.5576
IMAGE:812099	RBM6	RNA binding motif protein 6	2.15667	0.0575	1.39059	0.567551	ENSG00000004534	+		10180	AA456007	+	1.77105	+	+				+	+				+	+
IMAGE:610113	SNX2	Sorting nexin 2	-0.0416667	-1.683	1.39046	0.567551	ENSG00000205302	+	NM_003100	6643	AA169814		55.9415	+	+				+	+				+	+
IMAGE:1573489	THUMPD3	THUMP domain containing 3	1.11	-1.23083	1.38991	0.567551	ENSG00000134077	+	NM_015453	25917	AA969787		28.4069	+	+	+	+	1	+	+				+	+
IMAGE:1613052	CLSTN1	Calsyntenin 1	1.98	0.067	1.38777	0.567551	ENSG00000171603	+	NM_001009566,NM_014944	22883	AI000934		11.8895	+	+	+	+	1	+	+				+	+				+	9
IMAGE:433132	RAB12	RAB12, member RAS oncogene family	1.775	-0.371	1.38772	0.567551	ENSG00000206418	+	NM_001025300.2	201475	AA680106		55.9415	+	+	+	+	2	+	+				+	+
IMAGE:1697368	RPS14	Ribosomal protein S14	1.495	0.12375	1.38758	0.567551	ENSG00000178672	+		6208	AI095830		55.9415
IMAGE:878111	CSNK1E	Casein kinase 1, epsilon	1.99167	-0.344167	1.38695	0.567551	ENSG00000213923	+	NM_001894,NM_152221	1454	AA775409		49.647	+	+	+	+	1	+	+				+	+				+	14
IMAGE:82879	MBL2	Mannose-binding lectin (protein C) 2, soluble (opsonic defect)	1.79333	-0.231	1.38694	0.567551	ENSG00000165471	+	NM_000242	4153	T69284		7.9843	+	+				+	+				+	+
IMAGE:346308	GINS3	GINS complex subunit 3 (Psf3 homolog)	1.31833	-0.467	1.38641	0.567551	ENSG00000181938	+		64785	W79671	+	1.8516	+	+				+	+				+	+
IMAGE:789318	CCNC	Cyclin C	-0.696667	-2.77917	1.38593	0.567551	ENSG00000112237	+	NM_001013399.1,NM_005190	892	BX108643		48.3903	+	+				+	+				+	+
IMAGE:263790	IDH3A	Isocitrate dehydrogenase 3 (NAD+) alpha	0.611667	-1.39583	1.38588	0.567551	ENSG00000166411	+	NM_005530	3419	N28468		52.532	+	+	+	+	1	+	+	+	+	1	+	+
IMAGE:213604	PARP6	Poly (ADP-ribose) polymerase family, member 6	1.872	0.32	1.38525	0.567551	ENSG00000137817	+	NM_020214	56965	H72093		55.5188	+	+	+	+	1	+	+				+	+
IMAGE:291185	PLDN	Pallidin homolog (mouse)	0.866667	-0.877	1.38466	0.567551	ENSG00000104164	+		26258	W03373		ND	+	+	+	+	1	+	+				+	+
IMAGE:81578	SEL1L	Sel-1 suppressor of lin-12-like (C. elegans)	1.135	-0.765833	1.38451	0.567551	ENSG00000071537	+	NM_005065	6400	T65998		38.6315	+	+	+	+	1	+	+				+	+
IMAGE:146640		Transcribed locus	1.02167	-0.635	1.38408	0.567551					R79962		49.1966
IMAGE:1623425		Transcribed locus	2.00667	0.13125	1.38384	0.567551					AI016226		48.3903
IMAGE:1492652	RPE	Ribulose-5-phosphate-3-epimerase	0.52	-1.16917	1.38319	0.567551	ENSG00000197713	+	NM_006916.1,NM_199229	6120	AA878541		42.1541	+	+	+	+	1	+	+				+	+
IMAGE:136845	THAP5	THAP domain containing 5	0.923333	-1.0675	1.38314	0.567551	ENSG00000177683	+	NM_182529	168451	R36477		14.5576	+	+				+	+				+	+
IMAGE:812166	LSM5	LSM5 homolog, U6 small nuclear RNA associated (S. cerevisiae)	0.475	-1.74917	1.38258	0.567551	ENSG00000106355	+	NM_012322	23658	AA455394	+	4.39947	+	+	+	+	1	+	+				+	+
IMAGE:504358	LOC51057	Hypothetical protein LOC51057	0.52	-1.32083	1.38239	0.567551	ENSG00000143951	+	NM_001042692.1,NM_015910.4	51057	AA131884		6.03213	+	+				+	+				+	+
IMAGE:52080	NCOA1	Nuclear receptor coactivator 1	1.02	-0.547	1.3817	0.567551	ENSG00000084676|ENSG00000197111	+	NM_003743,NM_147223,NM_147233.2,NM_001098620.1,NM_005016.4,NM_031989	8648	H23203		51.5773	+	+	+	+	2	+	+				+	+
IMAGE:269416	B3GALTL	Beta 1,3-galactosyltransferase-like	1.40833	-0.607	1.3802	0.567551	ENSG00000187676	+	NM_194318	145173	N35945	+	1.77105	+	+	+	+	2	+	+				+	+
IMAGE:1900149		Transcribed locus	1.1	-0.7325	1.38018	0.567551	ENSG00000181852	+	NM_005785,NM_194358,NM_194359		AI299601		50.6132	+	+				+	+				+	+
IMAGE:246614	HSN2	Hereditary sensory neuropathy, type II	1.838	-0.18125	1.37944	0.567551				378465	BX100070		11.2322
IMAGE:41356	PPP2R5A	Protein phosphatase 2, regulatory subunit B', alpha isoform	0.533333	-1.21083	1.37875	0.567551	ENSG00000066027	+	NM_006243	5525	R59165		55.9415	+	+				+	+				+	+
IMAGE:1947289			2.105	-0.119167	1.37846	0.567551							6.90497
IMAGE:45912		EST from clone 24355, full insert	1.06667	-0.611	1.37824	0.567551					H09403		55.9415
IMAGE:23116	SPIRE2	Spire homolog 2 (Drosophila)	1.40167	-0.195	1.37823	0.567551	ENSG00000204991	+	NM_032451	84501	BX090564		55.9415	+	+	+	+	1	+	+				+	+
IMAGE:144867	OTUD4	OTU domain containing 4	1.48	-0.7325	1.37775	0.567551	ENSG00000164164	+	NM_017493,NM_199324	54726	R78475	+	1.23884	+	+	+	+	2	+	+				+	+
IMAGE:770898	PUS7	Pseudouridylate synthase 7 homolog (S. cerevisiae)	0.933333	-0.637	1.37771	0.567551	ENSG00000091127	+	NM_019042	54517	AA434411		46.2112	+	+	+	+	1	+	+				+	+
IMAGE:740826		Full length insert cDNA YU36C09	2.12833	0.067	1.37744	0.567551					AA477687	+	3.21339
IMAGE:37449	GAS2L1	Growth arrest-specific 2 like 1	1.71	-0.229	1.37714	0.567551	ENSG00000108688|ENSG00000185340	+	NM_006273,NM_006478.3,NM_152236.1,NM_152237	10634	R51206		28.4069	+	+				+	+				+	+
IMAGE:951265		CDNA clone IMAGE:4794950	1.11167	-0.664167	1.37704	0.567551	ENSG00000204013	+			AA620503		55.0887	+	+				+	+				+	+
IMAGE:136225		Transcribed locus	2.25167	0.345833	1.375	0.567551					CR737983		54.4487
IMAGE:814616	ZBTB44	Zinc finger and BTB domain containing 44	0.903333	-0.935833	1.37387	0.567551	ENSG00000047578|ENSG00000196323	+	NM_015202,NM_014155.3	29068	AA480980		12.6405	+	+	+	+	1	+	+				+	+
IMAGE:767795		Full-length cDNA clone CS0DB005YH06 of Neuroblastoma Cot 10-normalized of Homo sapiens (human)	1.48	-0.9625	1.37367	0.567551					AA418765		5.02059
IMAGE:2018680	HIP2	Huntingtin interacting protein 2	2.34333	0.49625	1.37318	0.567551	ENSG00000078140|ENSG00000127334	+	NM_005339,NM_003583,NM_006482	3093	AI360196	+	0.788645	+	+	+	+	3	+	+				+	+				+	13
IMAGE:146622		Transcribed locus	0.615	-1.123	1.37158	0.567551					R80045		5.02059
IMAGE:147630	CHD9	Chromodomain helicase DNA binding protein 9	0.328	-1.435	1.37017	0.567551	ENSG00000177200	+		80205	BX102360		ND	+	+	+	+	1	+	+				+	+				+	11
IMAGE:1564270	MGC16385	Hypothetical protein MGC16385	1.62333	-0.810833	1.36988	0.567551	ENSG00000177946	+	NM_145039.2	92806	AA973193		38.6315	+
IMAGE:812959	WDR19	WD repeat domain 19	0.986667	-0.785833	1.36871	0.567551	ENSG00000157796	+	NM_025132.3	57728	AA464597		48.8614	+	+	+	+	1	+	+
IMAGE:814117	DDX21	DEAD (Asp-Glu-Ala-Asp) box polypeptide 21	0.27	-1.79	1.36642	0.567551	ENSG00000165732	+	NM_000938,NM_004728	9188	AA465459		6.90497	+	+				+	+				+	+
IMAGE:1567337	C1GALT1C1	C1GALT1-specific chaperone 1	0.645	-1.11083	1.36614	0.567551	ENSG00000171155	+	NM_001011551,NM_152692	29071	AI091393		55.9415	+	+				+	+				+	+
IMAGE:2074787	RRN3	RRN3 RNA polymerase I transcription factor homolog (S. cerevisiae)	1.10667	-0.5525	1.3653	0.567551	ENSG00000085721	+	NM_018427	54700	AI381593	+	0.788645	+	+	+	+	1	+	+				+	+
IMAGE:1855346		Transcribed locus	1.465	-0.269	1.36504	0.567551					AI286236		48.3903
IMAGE:731095	NUF2	NUF2, NDC80 kinetochore complex component, homolog (S. cerevisiae)	1.77667	-1.045	1.36503	0.567551	ENSG00000143228	+	NM_031423,NM_145697	83540	AA421409		49.1966	+	+	+	+	1	+	+				+	+
IMAGE:2028443	EPHB4	EPH receptor B4	2.115	0.425	1.36444	0.567551	ENSG00000156284|ENSG00000196411	+	NM_199328	2050	AI261660		ND	+	+	+	+	2	+	+				+	+
IMAGE:809731	MNT	MAX binding protein	1.62167	-0.2075	1.36437	0.567551	ENSG00000070444	+	NM_020310	4335	AA455509		53.5075	+	+	+	+	1	+	+				+	+
IMAGE:1670836	L3MBTL3	L(3)mbt-like 3 (Drosophila)	1.12833	-0.593	1.36404	0.567551	ENSG00000198945	+	NM_001007102,NM_032438	84456	AI074017	+	4.39947	+	+	+	+	1	+	+				+	+
IMAGE:140959	DEAF1	Deformed epidermal autoregulatory factor 1 (Drosophila)	2.04167	-0.06	1.36373	0.567551	ENSG00000005187|ENSG00000177030	+	NM_005622,NM_202000.2,NM_021008	10522	R67340		48.3903	+	+	+	+	1	+	+				+	+
IMAGE:840590	THYN1	Thymocyte nuclear protein 1	0.54	-1.1325	1.36371	0.567551	ENSG00000151500	+	NM_001037304,NM_001037305,NM_014174,NM_199297,NM_199298	29087	AA487902		55.9415	+	+				+	+				+	+
IMAGE:366848	TCF7L2	Transcription factor 7-like 2 (T-cell specific, HMG-box)	1.19	-0.375	1.36351	0.567551	ENSG00000148737	+	NM_030756	6934	AA029516		9.15846	+	+				+	+				+	+
IMAGE:1033710	RNF138	Ring finger protein 138	0.68	-1.35917	1.36319	0.567551	ENSG00000134758	+	NM_016271,NM_198128	51444	CR738528		11.8895	+	+	+	+	2	+	+				+	+
IMAGE:795677	MLSTD2	Male sterility domain containing 2	0.253333	-1.321	1.36283	0.567551	ENSG00000197601	+	NM_032228	84188	AA459935		6.03213	+	+	+	+	1	+	+				+	+
IMAGE:277627	ITSN2	Intersectin 2	1.05167	-1.3675	1.36263	0.567551	ENSG00000198399	+	NM_006277,NM_019595,NM_147152.1	50618	N45979		54.0364	+	+				+	+	+	+	2	+	+
IMAGE:32153	TRAPPC6B	Trafficking protein particle complex 6B	-0.326667	-1.809	1.36257	0.567551	ENSG00000182400	+	NM_001079537.1,NM_177452	122553	R43354		12.6405	+	+	+	+	2	+	+				+	+
IMAGE:814826	FLJ20309	Hypothetical protein FLJ20309	1.64333	-0.231	1.36179	0.567551	ENSG00000114933	+	NM_017759.4	54891	AA459423		5.77645	+	+				+	+				+	+
IMAGE:41987	LOC221710	Hypothetical protein LOC221710	1.27	-1.1875	1.36144	0.567551				221710	BX110288	+	4.39947
IMAGE:712604			0.315	-2.3825	1.36142	0.567551							49.1966
IMAGE:773170	TPBG	Trophoblast glycoprotein	0.775	-0.807	1.36	0.774135	ENSG00000156103|ENSG00000146242	+	NM_005941,NM_022564.3	7162	AA428514		ND	+	+	+	+	1	+	+				+	+
IMAGE:280478	FBXO3	F-box protein 3	1.22333	-0.9075	1.35996	0.774135	ENSG00000110429	+	NM_012175,NM_033406.2	26273	N51589	+	0	+	+	+	+	2	+	+				+	+
IMAGE:773426	KIAA0391	KIAA0391	1.105	-0.7125	1.35902	0.774135	ENSG00000100890	+		9692	AA428074		ND	+	+				+	+	+	+	1	+	+
IMAGE:282428	TMEM170	Transmembrane protein 170	0.965	-0.575833	1.35893	0.774135	ENSG00000166822	+	NM_145254	124491	N49836		28.4069	+	+	+	+	1	+	+				+	+
IMAGE:134419	TM9SF3	Transmembrane 9 superfamily member 3	0.916667	-1.3175	1.35892	0.774135	ENSG00000077147	+	NM_020123	56889	R31681	+	2.33627	+	+	+	+	1	+	+	+	+	1	+	+
IMAGE:814286	ZFP161	Zinc finger protein 161 homolog (mouse)	1.155	-0.8425	1.35777	0.774135	ENSG00000198081	+	NM_003409	7541	AA459226		33.7207	+	+	+	+	1	+	+				+	+
IMAGE:322696	C9orf102	Chromosome 9 open reading frame 102	1.675	0.161	1.35762	0.774135	ENSG00000204330	+	NM_001034155.1,NM_020207	56959	W15500		20.2294	+		+		1	+	+				+	+
IMAGE:112906	PPP1R10	Protein phosphatase 1, regulatory (inhibitor) subunit 10	1.54833	-0.135	1.35629	0.774135	ENSG00000204569|ENSG00000206407|ENSG00000206489	+	NM_002714	5514	T75485	+	2.11524	+	+	+	+	1	+	+				+	+
IMAGE:287447	NFYA	Nuclear transcription factor Y, alpha	2.30167	1.63	1.35611	0.774135	ENSG00000001167	+	NM_002505,NM_021705	4800	N69088	+	1.8516	+	+				+	+				+	+
IMAGE:843407	TTC17	Tetratricopeptide repeat domain 17	1.07833	-1.08083	1.35609	0.774135	ENSG00000052841	+	NM_018259	55761	AA489394		55.9415	+	+				+	+				+	+
IMAGE:432492	TNRC6A	Trinucleotide repeat containing 6A	1.14667	-1.08083	1.35597	0.774135	ENSG00000090905	+	NM_014494	27327	AA699500		55.9415	+	+				+	+	+	+	1	+	+
IMAGE:40580	HTR2A	5-hydroxytryptamine (serotonin) receptor 2A	1.82167	0.061	1.35569	0.774135	ENSG00000197594|ENSG00000102468	+	NM_006208	3356	R55177		ND	+	+	+	+	1	+	+				+	+
IMAGE:83297	FZD6	Frizzled homolog 6 (Drosophila)	0.858333	-1.08083	1.35511	0.774135	ENSG00000172365|ENSG00000164930	+	NM_001005566	8323	T68333		ND	+	+	+	+	1	+	+				+	+				+	18
IMAGE:212438	ISCA1	Iron-sulfur cluster assembly 1 homolog (S. cerevisiae)	0.976667	-0.690833	1.35505	0.774135	ENSG00000135070	+	NM_030940	81689	H69528		11.8895	+	+				+	+				+	+
IMAGE:839941	FBXO18	F-box protein, helicase, 18	0.853333	-0.6275	1.35496	0.774135	ENSG00000134452	+	NM_032807,NM_178150	84893	AA490142		49.1966	+	+				+	+				+	+
IMAGE:488017	MFGE8	Milk fat globule-EGF factor 8 protein	1.07167	-1.56917	1.35454	0.774135	ENSG00000140545	+	NM_005928	4240	AA054753	+	2.83507	+	+				+	+				+	+
IMAGE:197054	GPATCH8	G patch domain containing 8	1.32333	-0.749167	1.35444	0.774135	ENSG00000186566	+	NM_001002909	23131	R93149		48.3903	+	+	+	+	2	+	+				+	+				+	15
IMAGE:32082		Transcribed locus	2.076	-0.355833	1.35416	0.774135					R42667	+	0
IMAGE:488435	LPP	LIM domain containing preferred translocation partner in lipoma	1.43	-0.500833	1.35391	0.774135	ENSG00000145012	+	NM_005578	4026	AA047443		55.9415	+	+				+	+				+	+
IMAGE:784005	SLC30A6	Solute carrier family 30 (zinc transporter), member 6	1.505	-0.8225	1.35366	0.774135	ENSG00000152683	+	NM_017964	55676	AA443290		52.1496	+	+				+	+				+	+
IMAGE:531862	PSMA4	Proteasome (prosome, macropain) subunit, alpha type, 4	0.726667	-0.774167	1.35306	0.774135	ENSG00000041357	+		5685	AA116060	+	2.33627	+	+				+	+				+	+
IMAGE:137918		Full length insert cDNA YH99G08	1.34	-0.4825	1.35245	0.774135					BX117534		11.8895
IMAGE:950688	ATP6V1G1	ATPase, H+ transporting, lysosomal 13kDa, V1 subunit G1	0.6	-1.55917	1.35242	0.774135	ENSG00000136888	+	NM_004888	9550	AA608567		14.5576	+	+				+	+				+	+
IMAGE:1030935			0.991667	-0.7975	1.35123	0.774135							55.5188
IMAGE:321247	AKTIP	AKT interacting protein	1.08167	-0.429	1.35046	0.774135	ENSG00000166971	+	NM_001012398,NM_022476	64400	W52803		14.5576	+	+	+	+	1	+	+				+	+
IMAGE:878373	PRICKLE4	Prickle homolog 4 (Drosophila)	1.65667	-0.045	1.3499	0.774135	ENSG00000124593	+	NM_013397	29964	AA670330		18.3136	+	+	+	+	1	+	+				+	+
IMAGE:454459	FBXL14	F-box and leucine-rich repeat protein 14	1.28667	-0.690833	1.34929	0.774135	ENSG00000171823	+	NM_152441	144699	AA677322		48.3903	+	+	+	+	1	+	+				+	+
IMAGE:796303	SRGAP2P1	SLIT-ROBO Rho GTPase activating protein 2 pseudogene 1	0.613333	-1.215	1.34918	0.774135	ENSG00000171943	+		653464	AA461307		9.15846	+	+	+	+	1	+	+
IMAGE:786592	ZRANB2	Zinc finger, RAN-binding domain containing 2	0.306667	-1.87417	1.34892	0.774135	ENSG00000132485	+	NM_005455,NM_203350	9406	AA452256		6.03213	+	+	+	+	1	+	+				+	+
IMAGE:502978	MOBKL2B	MOB1, Mps One Binder kinase activator-like 2B (yeast)	1.23167	-0.267	1.34853	0.774135	ENSG00000120162	+		79817	AA149400		20.2294	+	+				+	+				+	+
IMAGE:2049072	ADAMTS5	ADAM metallopeptidase with thrombospondin type 1 motif, 5 (aggrecanase-2)	1.222	-0.125	1.34718	0.774135	ENSG00000154736	+	NM_007038	11096	AI375048		55.9415	+	+	+	+	4	+	+				+	+
IMAGE:49509	EPOR	Erythropoietin receptor	1.68833	-0.440833	1.34695	0.774135	ENSG00000187266	+	NM_000121	2057	H15574		49.647	+	+				+	+				+	+
IMAGE:1686754		CDNA FLJ43181 fis, clone FCBBF3016134	1.44833	-0.215833	1.34687	0.774135					AI095078		5.77645
IMAGE:815189	OAS2	2'-5'-oligoadenylate synthetase 2, 69/71kDa	1.51333	-0.199167	1.34574	0.774135	ENSG00000111335	+	NM_002535.2,NM_016817	4939	AA481240		12.6405	+	+				+	+				+	+
IMAGE:1586043	SGSM1	Small G protein signaling modulator 1	1.79333	-0.4075	1.34574	0.774135	ENSG00000167037	+	NM_001039948.2,NM_133454.2	129049	AA973836		46.2112	+	+				+	+				+	+
IMAGE:364209	ANK3	Ankyrin 3, node of Ranvier (ankyrin G)	1.30833	-0.1675	1.34388	0.774135	ENSG00000151150	+	NM_001149,NM_020987	288	AA021643	+	0.462398	+	+	+	+	2	+	+	+	+	2	+	+				+	5
IMAGE:1055460	PANK1	Pantothenate kinase 1	1.35833	-0.245	1.34342	0.774135	ENSG00000152782	+	NM_138316,NM_148977,NM_148978	53354	AA626076		5.77645	+	+	+	+	2	+	+				+	+	+	+	1
IMAGE:132012	NPEPPS	Aminopeptidase puromycin sensitive	1.51333	-0.509	1.34332	0.774135	ENSG00000141279	+	NM_006310.2	9520	R32450		52.1496	+	+	+	+	1	+	+				+	+				+	35
IMAGE:490952	TES	Testis derived transcript (3 LIM domains)	1.16667	-0.4825	1.34298	0.774135	ENSG00000135269	+	NM_015641,NM_152829	26136	AA136529		7.9843	+	+				+	+				+	+
IMAGE:240634	IMPA1	Inositol(myo)-1(or 4)-monophosphatase 1	1.46333	-0.244167	1.34296	0.774135	ENSG00000104921|ENSG00000133731	+	NM_002002	3612	H90219		ND	+	+				+	+	+	+	2	+	+
IMAGE:823723		Transcribed locus	1.005	-1.09917	1.34294	0.774135					BX105831	+	1.8516
IMAGE:244277		Transcribed locus	1.07667	-0.770833	1.34188	0.774135					N53024		49.1966
IMAGE:486259		Full-length cDNA clone CS0DK002YG10 of HeLa cells Cot 25-normalized of Homo sapiens (human)	1.56167	-0.563	1.34097	0.774135					BX106212		10.2631
IMAGE:48167	C14orf130	Chromosome 14 open reading frame 130	0.97	-1.3825	1.33946	0.774135	ENSG00000012963	+	NM_001100417.1,NM_175748	55148	H12254		5.77645	+	+	+	+	1	+	+				+	+
IMAGE:2055010	PBEF1	Pre-B-cell colony enhancing factor 1	0.191667	-1.267	1.33924	0.774135	ENSG00000105835	+	NM_005746	10135	AI335002		6.90497	+	+				+	+				+	+
IMAGE:2062404	MON1B	MON1 homolog B (yeast)	0.951667	-1.0125	1.33795	0.774135	ENSG00000103111	+	NM_014940	22879	AI337344		53.5075	+	+				+	+				+	+
IMAGE:1500370	C10orf118	Chromosome 10 open reading frame 118	1.23333	-0.625	1.33759	0.774135	ENSG00000165813	+	NM_018017	55088	AA885835	+	0	+	+	+	+	1	+	+				+	+
IMAGE:2578251	MORF4L2	Mortality factor 4 like 2	0.448333	-2.09917	1.33737	0.774135	ENSG00000123562	+	NM_012286	9643	AW087153		9.15846	+	+	+	+	1	+	+				+	+				+	20
IMAGE:754303	NLGN4X	Neuroligin 4, X-linked	1.16	-1.29917	1.33701	0.774135	ENSG00000146938	+	NM_020742,NM_181332	57502	BX110048		5.77645	+	+	+	+	2	+	+				+	+
IMAGE:785572	ZNF131	Zinc finger protein 131	1.26333	-0.7925	1.33613	0.774135	ENSG00000172262	+	NM_003432.1	7690	AA448919		55.0887	+	+				+	+				+	+
IMAGE:626068	XPOT	Exportin, tRNA (nuclear export receptor for tRNAs)	1.22667	-1.0675	1.336	0.774135	ENSG00000169469|ENSG00000184575	+	NM_003125,NM_007235	11260	AA211459		6.03213	+	+	+	+	1	+	+	+	+	1	+	+
IMAGE:2017981	ZIC2	Zic family member 2 (odd-paired homolog, Drosophila)	0.62	-1.19083	1.33551	0.774135	ENSG00000043355|ENSG00000132382	+	NM_007129,NM_014520	7546	AI364359		6.03213	+	+	+	+	2	+	+				+	+				+	30
IMAGE:771060		CDNA FLJ38454 fis, clone FEBRA2019690	1.345	-0.0608333	1.33461	0.774135					BX107859		11.8895
IMAGE:1572710	CASD1	CAS1 domain containing 1	0.898333	-0.717	1.33407	0.774135	ENSG00000127995	+	NM_022900	64921	AA969799	+	1.8516	+	+	+	+	3	+	+	+	+	1	+	+	+	+	1
IMAGE:431376	TRIM23	Tripartite motif-containing 23	0.818333	-0.937	1.33363	0.774135	ENSG00000113595	+	NM_001656,NM_033227.2,NM_033228	373	AA706974		46.2112	+	+	+	+	1	+	+	+	+	1	+	+
IMAGE:462201		Transcribed locus, strongly similar to XP_001004403.1 PREDICTED: regulatory factor X domain containing 2 homolog isoform 2 [Mus musculus]	1.654	-0.079	1.33344	0.774135	ENSG00000181827	+	NM_022841.5		AA705448		14.5576	+	+	+	+	1	+	+	+	+	1	+	+
IMAGE:525775	PRDM4	PR domain containing 4	1.00667	-0.665833	1.333	0.774135	ENSG00000110851	+	NM_012406	11108	AA074438		20.2294	+	+				+	+				+	+
IMAGE:290378	PODXL	Podocalyxin-like	0.746667	-1.50917	1.33272	0.774135	ENSG00000128567	+		5420	N64508		ND	+	+	+	+	1	+	+				+	+
IMAGE:291091	ARMCX6	Armadillo repeat containing, X-linked 6	1.525	-0.1575	1.33242	0.774135	ENSG00000198960	+	NM_001009584,NM_019007	54470	W03488		55.9415	+	+				+	+				+	+
IMAGE:1901000		Full-length cDNA clone CS0DE011YB11 of Placenta of Homo sapiens (human)	1.105	-0.575833	1.3319	0.774135					AI302849		42.1541
IMAGE:898265	SFRS5	Splicing factor, arginine/serine-rich 5	1.24	-1.20917	1.33135	0.774135	ENSG00000100650	+	NM_001039465,NM_006925	6430	AA598965		6.03213	+	+	+	+	2	+	+				+	+
IMAGE:2314294	FCER1A	Fc fragment of IgE, high affinity I, receptor for; alpha polypeptide	1.31	-0.249	1.33079	0.774135	ENSG00000179639	+	NM_002001	2205	BX110472		50.8402	+	+				+	+				+	+
IMAGE:271926		Transcribed locus	1.26833	-0.239167	1.3305	0.774135					N35250	+	2.33627
IMAGE:24876	RUFY2	RUN and FYVE domain containing 2	2.59667	1.04	1.32946	0.774135	ENSG00000204130	+	NM_001042417.1,NM_017987.4	55680	BX102740		48.8614	+	+				+	+				+	+
IMAGE:447918	NASP	Nuclear autoantigenic sperm protein (histone-binding)	1.075	-0.601	1.32896	0.774135	ENSG00000132780	+	NM_002482,NM_152298,NM_172164	4678	AA702432		5.02059	+	+	+	+	1	+	+				+	+
IMAGE:453790	HNRNPR	Heterogeneous nuclear ribonucleoprotein R	0.998333	-1.6225	1.32873	0.774135	ENSG00000125944	+	NM_001102397.1,NM_001102398.1,NM_001102399.1,NM_005826	10236	AA779191		10.2631	+	+	+	+	2	+	+				+	+				+	22
IMAGE:32080	PRDM10	PR domain containing 10	0.681667	-0.813	1.32791	0.774135	ENSG00000170325	+	NM_020228.2,NM_199437,NM_199438.1,NM_199439	56980	R42665	+	2.33627	+	+				+	+				+	+
IMAGE:448085	CLIC4	Chloride intracellular channel 4	0.965	-1.07417	1.32783	0.774135	ENSG00000169504	+	NM_013943	25932	AA702702		49.1966	+	+	+	+	2	+	+	+	+	1	+	+
IMAGE:344886		ELISC-1	0.693333	-1.055	1.32738	0.774135					W76001		48.3903
IMAGE:281745		MRNA; cDNA DKFZp564M243 (from clone DKFZp564M243)	1.80333	-0.2975	1.32734	0.774135	ENSG00000100592	+	NM_014992		N51744	+	0.259044	+	+	+	+	2	+	+				+	+
IMAGE:2436724	IL15	Interleukin 15	0.776667	-1.0975	1.32617	0.774135	ENSG00000077942|ENSG00000164136	+	NM_001996,NM_006485,NM_006486,NM_006487.2	3600	AI860008	+	1.02867	+	+	+	+	1	+	+	+	+	1	+	+
IMAGE:360885	WDR5	WD repeat domain 5	1.12833	-1.16917	1.32589	0.774135	ENSG00000196363	+	NM_017588,NM_052821	11091	CR736883		55.9415	+	+				+	+				+	+
IMAGE:305895		CDNA FLJ10417 fis, clone NT2RP1000112	0.778333	-1.14083	1.32536	0.774135					N91276		53.5075
IMAGE:384058		Full length insert cDNA clone YA75D10	2.61	0.391	1.32521	0.774135					BX093765	+	0.259044
IMAGE:280155	CCDC106	Coiled-coil domain containing 106	2.12	0.351	1.32507	0.909129	ENSG00000173581	+	NM_013301	29903	N47012		48.3903	+	+				+	+				+	+
IMAGE:785713		Transcribed locus	0.408333	-1.86583	1.32451	0.909129					AA449347		11.8895
IMAGE:22866	FAM108B1	Family with sequence similarity 108, member B1	1.30167	-0.76125	1.3242	0.909129	ENSG00000107362	+	NM_001025780,NM_016014	51104	T75124	+	0.259044	+	+				+	+				+	+
IMAGE:461144	LRIG2	Leucine-rich repeats and immunoglobulin-like domains 2	2.035	0.257	1.32388	0.909129	ENSG00000198799	+	NM_014813	9860	AA699741		11.8895	+	+	+	+	1	+	+				+	+
IMAGE:138374	PCNP	PEST proteolytic signal containing nuclear protein	0.01	-1.803	1.3232	0.909129	ENSG00000081154	+	NM_020357	57092	BX104140		11.2322	+	+	+	+	2	+	+				+	+
IMAGE:37653	IREB2	Iron-responsive element binding protein 2	1.03	-0.661	1.32293	0.909129	ENSG00000136381	+	NM_004136	3658	R61345		5.77645	+	+	+	+	1	+	+				+	+
IMAGE:767983	CASC4	Cancer susceptibility candidate 4	-0.12	-1.769	1.3226	0.909129	ENSG00000166734	+	NM_138423,NM_177974	113201	AA418825		51.1048	+	+	+	+	1	+	+				+	+
IMAGE:74678	PTPN1	Protein tyrosine phosphatase, non-receptor type 1	0.971667	-0.620833	1.32183	0.909129	ENSG00000196396	+	NM_002827	5770	T57382		18.3136	+	+	+	+	1	+	+				+	+
IMAGE:395410	WDR82	WD repeat domain 82	1.34167	-0.361	1.32106	0.909129	ENSG00000164091	+	NM_025222	80335	AA757406	+	2.33627	+	+	+	+	1	+	+				+	+				+	20
IMAGE:83345	GNE	Glucosamine (UDP-N-acetyl)-2-epimerase/N-acetylmannosamine kinase	1.26667	-0.789167	1.32077	0.909129	ENSG00000159921	+	NM_005476	10020	T68440		55.9415	+	+	+	+	1	+	+				+	+
IMAGE:133735	LRRFIP2	Leucine rich repeat (in FLII) interacting protein 2	1.35	-0.5525	1.32038	0.909129	ENSG00000093167	+	NM_006309,NM_017724	9209	R27862		28.4069	+	+	+	+	1	+	+				+	+
IMAGE:2298115	ZBTB11	Zinc finger and BTB domain containing 11	0.505	-1.2825	1.3198	0.909129	ENSG00000066422	+	NM_014415	27107	AI636025		49.647	+	+	+	+	2	+	+	+	+	1	+	+				+	9
IMAGE:897344	LRRC58	Leucine rich repeat containing 58	1.51833	-0.8575	1.3195	0.909129	ENSG00000163428	+	NM_001099678.1	116064	CR736024		20.2294	+	+				+	+				+
IMAGE:283723	RSRC2	Arginine/serine-rich coiled-coil 2	0.276667	-1.99583	1.31916	0.909129	ENSG00000111011	+	NM_023012,NM_198261,NM_198262.2	65117	N50738		55.9415	+	+	+	+	1	+	+				+	+
IMAGE:768454	CPEB4	Cytoplasmic polyadenylation element binding protein 4	1.17833	-1.1025	1.3188	0.909129	ENSG00000113742	+	NM_030627	80315	BX109354		7.9843	+	+				+	+				+	+
IMAGE:376296	TACSTD2	Tumor-associated calcium signal transducer 2	1.315	-0.81375	1.31866	0.909129	ENSG00000184292	+	NM_002353	4070	AA041250	+	1.23884	+	+	+	+	1	+	+				+	+
IMAGE:1985786			1.14	-0.6925	1.31828	0.909129							20.2294
IMAGE:726911	TSC22D1	TSC22 domain family, member 1	0.783333	-0.874167	1.31766	0.909129	ENSG00000102804	+	NM_006022,NM_183422	8848	AA398237	+	3.49955	+	+				+	+				+	+
IMAGE:376785	PGRMC2	Progesterone receptor membrane component 2	1.05667	-0.984167	1.31738	0.909129	ENSG00000164040	+	NM_006320	10424	AA047623		20.2294	+	+	+	+	1	+	+				+	+
IMAGE:1534493	LOC286052	Hypothetical protein LOC286052	1.61833	-0.10875	1.31699	0.909129				286052	AA918926		55.9415
IMAGE:66731	PITX2	Paired-like homeodomain 2	1.26167	-0.624167	1.3155	0.909129	ENSG00000164093	+	NM_000325,NM_153426,NM_153427	5308	T64905	+	3.49955	+	+	+	+	2	+	+				+	+				+	6
IMAGE:510736	CHMP4C	Chromatin modifying protein 4C	0.195	-1.377	1.31506	0.909129	ENSG00000164695	+	NM_152284	92421	AA099747		28.4069	+	+	+	+	2	+	+				+	+
IMAGE:1584551	SFTPB	Surfactant, pulmonary-associated protein B	1.81833	0.154167	1.31445	0.909129	ENSG00000168878|ENSG00000172867	+	NM_000542,NM_198843,NM_000423	6439	AA972350		51.5773	+	+	+	+	1	+	+				+	+
IMAGE:163174	TCEA1	Transcription elongation factor A (SII), 1	-0.00666667	-1.99417	1.31338	0.909129	ENSG00000134046|ENSG00000187735	+	NM_003927,NM_015832.3	6917	H28344		18.3136	+	+	+	+	1	+	+				+	+
IMAGE:773527	PALB2	Partner and localizer of BRCA2	1.48	-0.734167	1.31185	0.909129	ENSG00000083093	+	NM_024675	79728	BX117589	+	3.21339	+	+	+	+	1	+	+	+	+	1	+	+
IMAGE:418323		CDNA FLJ43227 fis, clone HCHON2000212	1.51833	0.017	1.31183	0.909129	ENSG00000214116	+			W90697		38.6315	+	+				+	+				+	+
IMAGE:305227	ABI2	Abl interactor 2	1.05333	-0.4825	1.31155	0.909129	ENSG00000138443	+	NM_005759	10152	N94992		50.8402	+	+				+	+				+	+
IMAGE:1586495	PRMT2	Protein arginine methyltransferase 2	0.673333	-1.28417	1.31151	0.909129	ENSG00000160310	+	NM_001535,NM_206962	3275	AA973768	+	0	+	+				+	+				+	+
IMAGE:295889	SHMT2	Serine hydroxymethyltransferase 2 (mitochondrial)	1.16	-0.941	1.30843	0.909129	ENSG00000182199	+	NM_005412	6472	W04138		11.8895	+	+				+	+				+	+
IMAGE:1585995			1.92167	-0.0458333	1.30793	0.909129							55.9415
IMAGE:247117	AGXT	Alanine-glyoxylate aminotransferase	1.11333	-0.649167	1.30743	0.909129	ENSG00000172482	+	NM_000030	189	N57872		46.2112	+	+				+	+				+	+
IMAGE:773573	PCDH7	Protocadherin 7	1.35667	-0.4625	1.30739	0.909129	ENSG00000169851	+	NM_002589,NM_032456.1,NM_032457.2	5099	AA429307		49.1966	+	+				+	+	+	+	1	+	+
IMAGE:137940	GSTM3	Glutathione S-transferase M3 (brain)	1.49	-0.7875	1.30706	0.909129	ENSG00000134202	+	NM_000849	2947	BX095360		6.03213	+	+	+	+	1	+	+				+	+
IMAGE:502683	LOC387763	Hypothetical LOC387763	1.94833	-0.85125	1.30649	0.909129	ENSG00000187479	+		387763	AA127215		48.3903	+	+				+	+
IMAGE:343352	COG6	Component of oligomeric golgi complex 6	0.878333	-0.639167	1.30579	0.909129	ENSG00000133103	+		57511	W67514		ND	+	+	+	+	2	+	+				+	+
IMAGE:413299	NUPL1	Nucleoporin like 1	0.565	-1.50083	1.30545	0.909129	ENSG00000139496	+	NM_001008564,NM_001008565,NM_014089	9818	AA772502		14.5576	+	+	+	+	2	+	+				+	+
IMAGE:364033		CDNA clone IMAGE:5284125	2	-0.117	1.30535	0.909129					BX098799	+	4.39947
IMAGE:291539	CCDC16	Coiled-coil domain containing 16	1.885	-0.151	1.30467	0.909129	ENSG00000198783	+	NM_052857	91603	N72879		49.647	+	+	+	+	2	+	+				+	+
IMAGE:795572	MAPKBP1	Mitogen activated protein kinase binding protein 1	1.13167	-0.419167	1.30343	0.909129	ENSG00000137802	+		23005	AA459677		ND	+	+				+	+				+	+
IMAGE:1878979		Transcribed locus	0.348333	-1.295	1.30176	0.909129					AI278336		12.6405
IMAGE:1567301			0.655	-1.3625	1.30158	0.909129							28.4069
IMAGE:754311	SLC39A10	Solute carrier family 39 (zinc transporter), member 10	1.185	-1.39917	1.30148	0.909129	ENSG00000196950	+	NM_020342	57181	AA479402		5.02059	+	+	+	+	1	+	+	+	+	1	+	+				+	2
IMAGE:809422	CAB39	Calcium binding protein 39	0.778333	-1.35917	1.30115	0.909129	ENSG00000135932	+	NM_016289	51719	AA459901		48.8614	+	+	+	+	2	+	+				+	+				+	2,17
IMAGE:42831	LTBP3	Latent transforming growth factor beta binding protein 3	1.525	-0.217	1.3011	0.909129	ENSG00000168056	+	NM_021070	4054	R60430		50.1469	+	+				+	+				+	+
IMAGE:113300	PATL1	Protein associated with topoisomerase II homolog 1 (yeast)	1.48	-0.3425	1.30065	0.909129	ENSG00000166889	+	NM_152716.1	219988	T83665		33.7207	+	+	+	+	1	+	+				+	+				+	15
IMAGE:247367		CDNA FLJ36704 fis, clone UTERU2009335	0.226667	-1.42583	1.30065	0.909129					N59074		52.532
IMAGE:1551675	SLC20A2	Solute carrier family 20 (phosphate transporter), member 2	0.801667	-0.788333	1.3004	0.909129	ENSG00000168575	+	NM_006749	6575	AA922593		33.7207	+	+	+	+	3	+	+				+	+				+	4
IMAGE:506009	PIK3CB	Phosphoinositide-3-kinase, catalytic, beta polypeptide	1.195	-0.313	1.29997	0.909129	ENSG00000051382	+	NM_006219	5291	AA708437		38.6315						+	+
IMAGE:281590	P15RS	Hypothetical protein FLJ10656	0.415	-1.077	1.29906	0.909129	ENSG00000141425	+	NM_018170	55197	N47993		50.8402	+	+				+	+				+	+
IMAGE:738897	RAD1	RAD1 homolog (S. pombe)	0.873333	-0.654167	1.29858	0.909129	ENSG00000113456	+	NM_002853,NM_133377	5810	AA421715	+	2.83507	+	+	+	+	1	+	+				+	+
IMAGE:531957	UBE2G1	Ubiquitin-conjugating enzyme E2G 1 (UBC7 homolog, yeast)	1.96167	-0.225833	1.29782	0.909129	ENSG00000132388	+	NM_003342	7326	AA113903		6.03213	+	+	+	+	1	+	+				+	+				+	6
IMAGE:2017513	GARNL4	GTPase activating Rap/RanGAP domain-like 4	1.765	0.18125	1.29756	0.909129	ENSG00000132359	+	NM_001100398.1,NM_015085.4	23108	AI369713		55.9415	+		+		1	+	+				+	+
IMAGE:701450		Transcribed locus	0.685	-1.13083	1.29747	0.909129					AA286902		9.15846
IMAGE:136218	TIA1	TIA1 cytotoxic granule-associated RNA binding protein	1.39833	-0.245	1.29721	0.909129	ENSG00000116001	+		7072	R33840		ND	+	+				+	+				+	+
IMAGE:505030	C9orf5	Chromosome 9 open reading frame 5	1.16667	-0.313	1.2971	0.909129	ENSG00000106771	+	NM_001099734.1,NM_032012.3	23731	CR745580		6.03213	+	+				+	+	+	+	1	+	+
IMAGE:71956	CLIC2	Chloride intracellular channel 2	1.57167	-0.2125	1.29663	0.909129	ENSG00000155962	+	NM_001289	1193	T52201		6.90497	+	+				+	+				+	+
IMAGE:1585978	UGT3A1	UDP glycosyltransferase 3 family, polypeptide A1	2.01833	-0.150833	1.29601	0.909129	ENSG00000145626	+	NM_152404	133688	AA974327		55.9415	+	+				+	+				+	+
IMAGE:744565	SENP6	SUMO1/sentrin specific peptidase 6	0.966667	-0.747	1.29555	0.909129	ENSG00000112701|ENSG00000144659	+	NM_001100409.1,NM_015571.2,NM_017875	26054	AA621256		55.9415	+	+	+	+	1	+	+				+	+				+	17
IMAGE:858153	NFIL3	Nuclear factor, interleukin 3 regulated	0.728333	-1.16917	1.2953	0.909129	ENSG00000124529|ENSG00000158406|ENSG00000165030|ENSG00000182217|	+	NM_003544,NM_003543,NM_005384,NM_001034077,NM_003548,NM_003539,NM_003538,NM_003542,NM_021968,NM_175054,NM_003541,NM_003540,NM_003495,NM_003545,NM_003546	4783	AA633811		55.0887	+	+	+	+	1	+	+				+	+	+	+	1
IMAGE:235102	POLS	Polymerase (DNA directed) sigma	1.8	-0.000833333	1.2951	0.909129	ENSG00000112941	+	NM_006999	11044	BX117739	+	0.259044	+	+	+	+	1	+	+				+	+				+	25
IMAGE:2512137	AZIN1	Antizyme inhibitor 1	0.556667	-1.54583	1.2951	0.909129	ENSG00000155096	+	NM_015878,NM_148174	51582	AI963447	+	2.83507	+	+				+	+				+	+
IMAGE:1499860	TMCC1	Transmembrane and coiled-coil domain family 1	1.415	-0.221667	1.29357	0.909129	ENSG00000020577|ENSG00000172765	+	NM_015589,NM_001017395,NM_015008	23023	AA886998	+	0.462398	+	+	+	+	1	+	+				+	+
IMAGE:898229	UBQLN1	Ubiquilin 1	0	-1.8925	1.29318	0.909129	ENSG00000135018	+	NM_013438,NM_053067	29979	AA598626		51.1048	+	+				+	+				+	+
IMAGE:1011370	FOXN3	Forkhead box N3	1.62167	-0.385833	1.29312	0.909129	ENSG00000053254|ENSG00000121152	+	NM_001085471.1,NM_005197,NM_015341	1112	CR735795		55.9415	+	+	+	+	1	+	+				+	+				+	28
IMAGE:1486770	INTS10	Integrator complex subunit 10	0.816667	-0.625	1.2922	0.909129	ENSG00000104613	+	NM_018142	55174	AA912075		48.8614	+	+	+	+	1	+	+				+	+
IMAGE:703383			0.576667	-1.3725	1.29156	0.909129							50.6132
IMAGE:773421	RBM28	RNA binding motif protein 28	1.12333	-0.615833	1.29144	0.909129	ENSG00000106344	+	NM_018077	55131	AA426037		11.8895	+	+				+	+				+	+
IMAGE:525246	ITGA2	Integrin, alpha 2 (CD49B, alpha 2 subunit of VLA-2 receptor)	1.526	-0.70625	1.28948	1.14163	ENSG00000164171	+	NM_002203	3673	AA069027	+	1.23884	+	+	+	+	5	+	+	+	+	1	+	+
IMAGE:293820	TMEM1	Transmembrane protein 1	1.02667	-1.03417	1.2891	1.14163	ENSG00000128585|ENSG00000160218	+	NM_013255,NM_001001723,NM_003274	7109	N94245		12.6405	+	+	+	+	4	+	+	+	+	1	+	+
IMAGE:293893	TADA1L	Transcriptional adaptor 1 (HFI1 homolog, yeast)-like	1.31833	-0.919167	1.28903	1.14163	ENSG00000152382	+	NM_053053	117143	N95138		6.90497	+	+	+	+	2	+	+				+	+
IMAGE:1880914	EIF2C4	Eukaryotic translation initiation factor 2C, 4	1.586	0.196667	1.28798	1.14163	ENSG00000134698	+	NM_017629	192670	AI268356	+	2.33627	+	+	+	+	2	+	+				+	+
IMAGE:1492404			0.573333	-0.971	1.28793	1.14163							51.1048
IMAGE:489106	AGPAT5	1-acylglycerol-3-phosphate O-acyltransferase 5 (lysophosphatidic acid acyltransferase, epsilon)	1.32167	-0.20125	1.28774	1.14163	ENSG00000155189	+		55326	AA056538		ND	+	+	+	+	1	+	+				+	+
IMAGE:1567044		Transcribed locus	0.673333	-0.824167	1.28659	1.14163					BX089243		50.6132
IMAGE:136909	SH2D5	SH2 domain containing 5	1.05167	-0.629167	1.28651	1.14163	ENSG00000189410	+		400745	BX115190		11.2322	+	+				+	+				+	+
IMAGE:308252	SH3BGRL	SH3 domain binding glutamic acid-rich protein like	0.835	-0.8	1.28583	1.14163	ENSG00000131738|ENSG00000131171	+	NM_002279	6451	W24808		ND	+	+				+	+	+	+	1	+	+
IMAGE:221295	ID2	Inhibitor of DNA binding 2, dominant negative helix-loop-helix protein	1.08333	-0.475	1.28525	1.14163	ENSG00000115738	+	NM_002166	3398	H91980		48.3903	+	+	+	+	1	+	+				+	+
IMAGE:743532	MPP6	Membrane protein, palmitoylated 6 (MAGUK p55 subfamily member 6)	1.05	-0.674167	1.28502	1.14163	ENSG00000105926	+	NM_016447	51678	AA609421		42.1541	+	+				+	+	+	+	1	+	+
IMAGE:796281	MRPL18	Mitochondrial ribosomal protein L18	1.24833	-1.06083	1.28436	1.14163	ENSG00000112110	+		29074	AA461154		ND	+	+	+	+	1	+	+				+	+
IMAGE:235180			1.31	-0.493	1.28434	1.14163							6.03213
IMAGE:730385	B3GAT2	Beta-1,3-glucuronyltransferase 2 (glucuronosyltransferase S)	0.991667	-0.7675	1.28411	1.14163	ENSG00000112309	+	NM_080742	135152	AA421030		55.9415	+	+				+	+				+	+
IMAGE:1500162		CDNA clone IMAGE:4819084	2.1275	-0.0075	1.28353	1.14163					AA886739		55.9415
IMAGE:452423		Transcribed locus	0.673333	-1.2975	1.283	1.14163					AA700167		50.8402
IMAGE:826217	GTPBP1	GTP binding protein 1	1.51	-0.539167	1.28169	1.14163	ENSG00000100226	+	NM_004286	9567	AA521469		11.8895	+	+				+	+				+	+
IMAGE:1643090		Transcribed locus	0.931667	-0.669	1.28157	1.14163	ENSG00000139154	+	NM_153207.3		AI025331	+	4.39947	+	+	+	+	2	+	+				+	+
IMAGE:376163		Transcribed locus	1.66167	-0.377	1.28138	1.14163					AA040598		48.8614
IMAGE:291462	TXNDC1	Thioredoxin domain containing 1	1.18833	-0.455	1.28107	1.14163	ENSG00000139921	+	NM_030755.4	81542	N72847		49.1966	+	+				+	+				+	+
IMAGE:1435629	JARID1C	Jumonji, AT rich interactive domain 1C	1.08	-0.8775	1.28022	1.14163	ENSG00000126012	+	NM_004187	8242	BX092564		28.4069	+	+	+	+	1	+	+				+	+
IMAGE:1557192		Transcribed locus	1.22	-0.640833	1.2802	1.14163					AA935295		18.3136
IMAGE:73009			2.23667	0.180833	1.27974	1.14163							5.77645
IMAGE:80399	SFRS1	Splicing factor, arginine/serine-rich 1 (splicing factor 2, alternate splicing factor)	0.196667	-2.0375	1.27889	1.14163	ENSG00000136450	+	NM_001078166.1,NM_006924	6426	T65786		53.5075	+	+	+	+	2	+	+				+	+				+	3
IMAGE:196579		Transcribed locus	1.08667	-0.7525	1.27888	1.14163					R91689		55.9415
IMAGE:41295	SEPHS1	Selenophosphate synthetase 1	1.68667	-0.003	1.27873	1.14163	ENSG00000086475	+	NM_012247	22929	R56534		42.1541	+	+				+	+				+	+
IMAGE:782719	C14orf119	Chromosome 14 open reading frame 119	0.82	-0.595	1.27805	1.14163	ENSG00000179933	+	NM_017924	55017	AA448126		48.3903	+	+	+	+	1	+	+				+	+
IMAGE:151850	SGPP1	Sphingosine-1-phosphate phosphatase 1	0.386667	-1.73917	1.27782	1.14163	ENSG00000126821	+	NM_030791	81537	BX109957		42.1541	+	+	+	+	1	+	+				+	+
IMAGE:795395	JOSD3	Josephin domain containing 3	0.766667	-1.57917	1.2774	1.14163	ENSG00000166012	+	NM_024116,NR_003028.1,NR_003032.1	79101	AA453385		18.3136	+	+				+	+				+	+
IMAGE:429574	CASP3	Caspase 3, apoptosis-related cysteine peptidase	1.10833	-0.9475	1.27734	1.14163	ENSG00000164305	+	NM_004346,NM_032991	836	AA011446	+	0.259044	+	+	+	+	1	+	+				+	+
IMAGE:842762	OSBPL10	Oxysterol binding protein-like 10	0.72	-0.864167	1.27642	1.14163	ENSG00000144645	+	NM_017784	114884	AA486183		55.9415	+	+	+	+	1	+	+				+	+
IMAGE:626841	MET	Met proto-oncogene (hepatocyte growth factor receptor)	0.263333	-1.6675	1.27641	1.14163	ENSG00000105976	+	NM_000245.2	4233	AA191433		50.6132	+	+	+	+	2	+	+	+	+	1	+	+
IMAGE:1504679	PDE7B	Phosphodiesterase 7B	1.742	-0.1125	1.27641	1.14163	ENSG00000171408	+	NM_018945	27115	AA904859		49.647	+	+	+	+	2	+	+				+	+				+	27
IMAGE:826459	PPP6C	Protein phosphatase 6, catalytic subunit	0.69	-0.665	1.2757	1.14163	ENSG00000119414	+		5537	AA521083		ND	+	+	+	+	1	+	+	+	+	1	+	+
IMAGE:70245	AKAP13	A kinase (PRKA) anchor protein 13	1.12833	-0.459167	1.2754	1.14163	ENSG00000170776	+	NM_006738,NM_007200,NM_144767.3	11214	T50039		55.9415	+	+				+	+				+	+
IMAGE:746348	PRPF40A	PRP40 pre-mRNA processing factor 40 homolog A (S. cerevisiae)	0.228333	-1.277	1.27287	1.14163	ENSG00000196504	+		55660	AA481403		ND	+	+				+	+	+	+	1	+	+
IMAGE:138672	UNQ338	Hypothetical protein LOC646962	1.25167	-0.889167	1.27281	1.14163	ENSG00000196196	+	NM_001039792	646962	BX094343		11.8895	+	+				+	+				+	+
IMAGE:308026	VTA1	Vps20-associated 1 homolog (S. cerevisiae)	1.36833	-0.543	1.27227	1.14163	ENSG00000009844	+	NM_016485	51534	AI734268		10.2631	+	+				+	+				+	+
IMAGE:324672	ELL2	Elongation factor, RNA polymerase II, 2	0.411667	-1.4075	1.27173	1.14163	ENSG00000118985	+	NM_012081	22936	AA284232		9.15846	+	+	+	+	2	+	+				+	+
IMAGE:504187	TMF1	TATA element modulatory factor 1	1.34833	-0.73	1.27084	1.14163	ENSG00000144747	+	NM_007114.2	7110	AA130228	+	3.21339	+	+	+	+	3	+	+				+	+
IMAGE:626487	SIN3A	SIN3 homolog A, transcription regulator (yeast)	1.68833	0.009	1.27072	1.14163	ENSG00000169375	+	NM_015477	25942	AA188168	+	0.259044	+	+	+	+	3	+	+				+	+				+	14,5
IMAGE:301849	EIF4G3	Eukaryotic translation initiation factor 4 gamma, 3	0.876667	-0.669	1.27011	1.14163	ENSG00000075151	+	NM_003760	8672	N92469		55.9415	+	+	+	+	1	+	+	+	+	1	+	+				+	11
IMAGE:754413	CYLD	Cylindromatosis (turban tumor syndrome)	0.486667	-1.25583	1.26995	1.14163	ENSG00000083799|ENSG00000170099	+	NM_001042355.1,NM_001042412.1,NM_015247.2,NM_001756	1540	AA436200		18.3136	+	+	+	+	4	+	+				+	+
IMAGE:376767		Transcribed locus	0.0733333	-1.269	1.26989	1.14163					AA046391		55.9415
IMAGE:195419		Full-length cDNA clone CS0DJ014YL10 of T cells (Jurkat cell line) Cot 10-normalized of Homo sapiens (human)	1.74167	-0.764167	1.26899	1.14163					R89610		48.8614
IMAGE:133972	RAB2A	RAB2A, member RAS oncogene family	0.831667	-1.77083	1.26825	1.14163	ENSG00000104388	+		5862	R28020		ND	+	+				+	+				+	+
IMAGE:488839	ARID4B	AT rich interactive domain 4B (RBP1-like)	0.853333	-0.804167	1.26744	1.14163	ENSG00000054267	+	NM_016374,NM_031371	51742	AA046204	+	2.83507	+	+				+	+				+	+
IMAGE:666774	MOSPD2	Motile sperm domain containing 2	0.798333	-0.749	1.26706	1.14163	ENSG00000130150	+		158747	AA236207	+	4.39947	+	+	+	+	2	+	+				+	+
IMAGE:305253	PLEKHA1	Pleckstrin homology domain containing, family A (phosphoinositide binding specific) member 1	1.685	-0.455833	1.26654	1.14163	ENSG00000107679	+	NM_001001974,NM_021622	59338	N95011		11.8895	+	+	+	+	2	+	+				+	+
IMAGE:450854	CFDP1	Craniofacial development protein 1	0.623333	-0.747	1.26454	1.14163	ENSG00000153774	+	NM_006324	10428	AA682613		18.3136	+	+				+	+				+	+
IMAGE:786220	RAB4A	RAB4A, member RAS oncogene family	0.523333	-1.02917	1.26399	1.14163	ENSG00000168118	+	NM_004578	5867	AA478440	+	0	+	+				+	+				+	+
IMAGE:669375	DKK1	Dickkopf homolog 1 (Xenopus laevis)	1.04333	-1.2475	1.26395	1.14163	ENSG00000107984	+	NM_012242	22943	AA253446		42.1541	+	+				+	+				+	+
IMAGE:269293	ARMC9	Armadillo repeat containing 9	0.948333	-0.578	1.26276	1.14163	ENSG00000135931	+	NM_025139	80210	BX103854	+	3.49955	+	+				+	+				+	+
IMAGE:592523	RSBN1L	Round spermatid basic protein 1-like	2.145	0.199	1.26254	1.14163				222194	AA160613		6.03213
IMAGE:163407	STOM	Stomatin	2.12833	-0.063	1.26186	1.14163	ENSG00000148175|ENSG00000164007	+	NM_004099,NM_198194,NM_148960	2040	AI668619	+	1.77105	+	+	+	+	2	+	+				+	+
IMAGE:302540	UGCG	UDP-glucose ceramide glucosyltransferase	1.105	-0.571	1.26175	1.14163	ENSG00000148154	+	NM_003358	7357	W38595		6.90497	+	+	+	+	1	+	+				+	+
IMAGE:399463			0.678333	-1.26583	1.26174	1.14163							48.8614
IMAGE:22274		Transcribed locus, strongly similar to XP_979920.1 PREDICTED: similar to echinoderm microtubule associated protein like 5 isoform 3 [Mus musculus]	1.526	-0.17875	1.26087	1.14163					BX092025	+	0.259044
IMAGE:23932	FBXO21	F-box protein 21	1.066	-1.595	1.26077	1.14163	ENSG00000135108	+	NM_015002.2,NM_033624	23014	T77287		55.0887	+	+	+	+	1	+	+	+	+	1	+	+
IMAGE:627112	SENP2	SUMO1/sentrin/SMT3 specific peptidase 2	0.616667	-1.30583	1.26058	1.14163	ENSG00000163904	+	NM_021627	59343	AA190626		55.9415	+	+				+	+	+	+	1	+	+
IMAGE:51772	ABHD5	Abhydrolase domain containing 5	0.365	-1.043	1.25985	1.14163	ENSG00000011198	+	NM_016006	51099	H23322		50.3756	+	+				+	+				+	+
IMAGE:2517344	ATP6AP2	ATPase, H+ transporting, lysosomal accessory protein 2	0.748333	-0.861	1.25935	1.14163	ENSG00000182220	+	NM_005765	10159	AI983274		49.647	+	+	+	+	1	+	+				+	+
IMAGE:768134	KIAA0265	KIAA0265 protein	1.04167	-0.597	1.25915	1.14163	ENSG00000128607	+	NM_014997	23008	AA418990		48.3903	+	+	+	+	1	+	+				+	+
IMAGE:1641991	ZNF275	Zinc finger protein 275	1.56	-0.50875	1.25869	1.14163	ENSG00000063587	+	NM_001080485.1	10838	AI018467		50.8402	+	+	+	+	1	+	+				+	+
IMAGE:230537			1.48167	-0.495	1.25835	1.14163							55.9415
IMAGE:1324446	MPZL2	Myelin protein zero-like 2	1.35333	-0.171	1.25829	1.14163	ENSG00000149573	+	NM_005797,NM_144765	10205	AA768426		20.2294	+	+	+	+	1	+	+				+	+
IMAGE:46694	LIFR	Leukemia inhibitory factor receptor alpha	0.625	-1.71583	1.25828	1.14163	ENSG00000113594	+	NM_002310	3977	H10240		28.4069	+	+	+	+	1	+	+	+	+	1	+	+
IMAGE:813698	SPRY2	Sprouty homolog 2 (Drosophila)	1.42	-0.660833	1.25813	1.14163	ENSG00000136158	+	NM_005842	10253	AA453843		33.7207	+	+	+	+	1	+	+				+	+				+	2
IMAGE:1573157	MED6	Mediator complex subunit 6	1.22167	-0.6525	1.258	1.14163	ENSG00000210126	+		10001	AA953216	+	1.02867
IMAGE:38677	KCNT2	Potassium channel, subfamily T, member 2	0.658333	-1.29917	1.25762	1.14163	ENSG00000162687	+	NM_198503	343450	BX119588		38.6315	+	+				+	+	+	+	1	+	+
IMAGE:487773		Clone MO-30 mRNA sequence	0.226667	-1.74083	1.25761	1.14163					AA044656		51.5773
IMAGE:796152	FRMD6	FERM domain containing 6	0.751667	-0.615	1.25748	1.14163	ENSG00000139926	+	NM_001042481.1,NM_152330	122786	AA461078		5.77645	+	+	+	+	2	+	+				+	+
IMAGE:1566109		Transcribed locus	1.54167	-0.0875	1.25656	1.52526					AI073457		50.1469
IMAGE:868652	C4A	Complement component 4A (Rodgers blood group)	1.12333	-1.05917	1.25651	1.52526	ENSG00000206264	+		720	AA664406	+	1.23884	+	+				+	+				+	+
IMAGE:1536451			0.625	-0.89	1.25649	1.52526							55.6902
IMAGE:486278	HSD17B12	Hydroxysteroid (17-beta) dehydrogenase 12	0.805	-1.4375	1.25641	1.52526	ENSG00000149084	+	NM_016142	51144	AA044198	+	2.83507	+	+	+	+	1	+	+				+	+
IMAGE:241038	TFPI	Tissue factor pathway inhibitor (lipoprotein-associated coagulation inhibitor)	0.955	-0.543	1.25564	1.52526	ENSG00000003436|ENSG00000166482	+	NM_001032281,NM_006287,NM_002404	7035	BX115960		55.9415	+	+				+	+				+	+
IMAGE:376875	FMO1	Flavin containing monooxygenase 1	0.706667	-0.687	1.25539	1.52526	ENSG00000010932|ENSG00000119203	+	NM_002021,NM_016207	2326	AA047651		38.6315	+	+				+	+	+	+	1	+	+
IMAGE:43430			1.35667	-0.393	1.25463	1.52526						+	1.8516
IMAGE:265503		Transcribed locus	0.926667	-0.725	1.25443	1.52526					N21321		5.02059
IMAGE:240989	WASF2	WAS protein family, member 2	0.938333	-1.2275	1.25385	1.52526	ENSG00000158195	+	NM_006990	10163	H91025		7.9843	+	+				+	+				+	+
IMAGE:279164	PAPOLA	Poly(A) polymerase alpha	-0.101667	-2.32583	1.2536	1.52526	ENSG00000090060	+	NM_032632	10914	N46321		33.7207	+	+				+	+	+	+	1	+	+
IMAGE:812988	MRPS18B	Mitochondrial ribosomal protein S18B	0.68	-1.32417	1.25316	1.52526	ENSG00000137330|ENSG00000203624|ENSG00000204568	+	NM_014046	28973	AA464612	+	4.39947	+	+	+	+	1	+	+				+	+
IMAGE:129865	AURKA	Aurora kinase A	0.435	-0.943	1.25313	1.52526	ENSG00000087586	+	NM_003600,NM_198433,NM_198434,NM_198435,NM_198436,NM_198437,NR_001587.1	6790	R19158		55.9415	+	+				+	+	+	+	1	+	+
IMAGE:940693			1.09	-1.67917	1.25286	1.52526							38.6315
IMAGE:814765	AKAP1	A kinase (PRKA) anchor protein 1	1.00833	-0.810833	1.25212	1.52526	ENSG00000121057|ENSG00000204689|ENSG00000206519	+	NM_003488	8165	AA454947		15.802	+	+	+	+	2	+	+				+	+
IMAGE:486208		Transcribed locus	1.11167	-0.490833	1.25167	1.52526					AA040617		55.9415
IMAGE:812240	TMEM69	Transmembrane protein 69	0.613333	-1.1975	1.25136	1.52526	ENSG00000159596	+	NM_016486.3	51249	AA455040		55.9415	+	+	+	+	1	+	+				+	+
IMAGE:1055817	GKAP1	G kinase anchoring protein 1	0.818333	-0.8675	1.25054	1.52526	ENSG00000165113	+	NM_025211	80318	AA628183	+	4.39947	+	+	+	+	1	+	+				+	+	+	+	1
IMAGE:240651	UTX	Ubiquitously transcribed tetratricopeptide repeat, X chromosome	1.4975	0.051	1.25007	1.52526	ENSG00000147050	+	NM_021140	7403	H90939		ND	+	+	+	+	3	+	+				+	+				+	2
IMAGE:810353	WIPI2	WD repeat domain, phosphoinositide interacting 2	1.45333	-0.1425	1.24986	1.52526	ENSG00000157954	+	NM_001033518.1,NM_001033519.1,NM_001033520.1,NM_015610,NM_016003	26100	AA464169		46.2112	+	+	+	+	1	+	+				+	+
IMAGE:127063	THRB	Thyroid hormone receptor, beta (erythroblastic leukemia viral (v-erb-a) oncogene homolog 2, avian)	1.62333	-0.480833	1.24948	1.52526	ENSG00000151090	+	NM_000461	7068	BX100971		12.6405	+	+	+	+	1	+	+	+	+	1	+	+
IMAGE:294578	SERPINA1	Serpin peptidase inhibitor, clade A (alpha-1 antiproteinase, antitrypsin), member 1	1.694	0.765	1.24894	1.52526	ENSG00000197249	+	NM_000295,NM_001002235,NM_001002236	5265	W01726	+	2.33627	+	+				+	+				+	+
IMAGE:897006	DYRK1A	Dual-specificity tyrosine-(Y)-phosphorylation regulated kinase 1A	0.435	-1.7475	1.24815	1.52526	ENSG00000126001|ENSG00000157540	+	NM_001035518,NM_007186,NM_001396.3,NM_101395.2,NM_130436,NM_130437.2,NM_130438	1859	AA676749		50.6132	+	+				+	+				+	+
IMAGE:610136	MTF2	Metal response element binding transcription factor 2	0.76	-0.573	1.24813	1.52526	ENSG00000143033	+	NM_007358	22823	AA173075		7.9843	+	+	+	+	1	+	+				+	+				+	21,6
IMAGE:487981	MPHOSPH8	M-phase phosphoprotein 8	1.35	-0.204167	1.24784	1.52526	ENSG00000196199	+	NM_017520	54737	AA054669		50.8402	+	+				+	+				+	+
IMAGE:490945	SLC30A7	Solute carrier family 30 (zinc transporter), member 7	0.183333	-1.6675	1.24768	1.52526	ENSG00000162695	+	NM_133496	148867	AA136755		48.8614	+	+	+	+	1	+	+				+	+
IMAGE:203918	FHDC1	KIAA1727 protein	1.37	-0.0983333	1.24761	1.52526	ENSG00000137460	+	NM_033393	85462	BX095228		55.9415	+	+	+	+	1	+	+				+	+
IMAGE:31195			1.30833	-0.395833	1.24742	1.52526							12.6405
IMAGE:132637	GCA	Grancalcin, EF-hand calcium binding protein	0.81	-0.525	1.24668	1.52526	ENSG00000115271	+	NM_012198	25801	R26792		12.6405	+	+				+	+				+	+
IMAGE:950603	HIPK2	Homeodomain interacting protein kinase 2	0.393333	-1.62917	1.24538	1.52526	ENSG00000064393	+		28996	AA608546		ND	+	+	+	+	2	+	+
IMAGE:356835	YPEL3	Yippee-like 3 (Drosophila)	1.33833	-0.404167	1.24429	1.52526	ENSG00000090238	+	NM_031477	83719	W84612		ND	+	+	+	+	2	+	+				+	+				+	19
IMAGE:746051	C5orf24	Chromosome 5 open reading frame 24	0.803333	-0.869	1.2442	1.52526	ENSG00000181904	+	NM_152409	134553	AA482026		6.90497	+	+	+	+	1	+	+				+	+
IMAGE:199334	C14orf43	Chromosome 14 open reading frame 43	1.515	-0.075	1.2432	1.52526	ENSG00000156030	+	NM_001043318.1,NM_194278	91748	R95913		20.2294	+	+	+	+	1	+	+				+	+
IMAGE:130242	CDK7	Cyclin-dependent kinase 7	0.783333	-0.729	1.2424	1.52526	ENSG00000134058	+	NM_001799	1022	R22624	+	3.21339	+	+	+	+	1	+	+				+	+
IMAGE:344376	TMEM188	Transmembrane protein 188	1.932	0.978333	1.24191	1.52526	ENSG00000205423	+		255919	W73382	+	0.259044	+		+		2	+	+
IMAGE:434768	FST	Follistatin	1.71333	-0.269167	1.24115	1.52526	ENSG00000125744|ENSG00000134363	+	NM_005619,NM_206900,NM_206901.1	10468	AA701860	+	1.23884	+	+				+	+				+	+
IMAGE:2261214	SURF2	Surfeit 2	1.29167	-0.485833	1.24089	1.52526	ENSG00000166963|ENSG00000148291	+	NM_002373.5	6835	AI609350		ND	+	+				+	+	+	+	1	+	+
IMAGE:768258	DDX31	DEAD (Asp-Glu-Ala-Asp) box polypeptide 31	1.28167	-1.00417	1.24085	1.52526	ENSG00000125485	+	NM_022779,NM_138620	64794	AA424948		9.15846	+	+				+	+				+	+
IMAGE:683569	ITPR1	Inositol 1,4,5-triphosphate receptor, type 1	0.671667	-0.679	1.23933	1.52526	ENSG00000150995|ENSG00000165197	+	NM_001099952.1,NM_004469	3708	AA215397		38.6315	+	+	+	+	1	+	+	+	+	1	+	+
IMAGE:298696	PFDN6	Prefoldin subunit 6	1.08667	-0.575833	1.23905	1.52526	ENSG00000204220|ENSG00000206211|ENSG00000206283	+	NM_014260	10471	W05039		38.6315	+	+				+	+				+	+
IMAGE:795790	MKRN1	Makorin, ring finger protein, 1	1.19333	-0.4825	1.23883	1.52526	ENSG00000133606	+	NM_013446	23608	AA460391		48.8614	+	+				+	+				+	+
IMAGE:796996	IGBP1	Immunoglobulin (CD79A) binding protein 1	0.256667	-1.193	1.2384	1.52526	ENSG00000089289	+	NM_001551	3476	AA463498		55.9415	+	+				+	+				+	+
IMAGE:248886	RAB3GAP2	RAB3 GTPase activating protein subunit 2 (non-catalytic)	0.303333	-1.44417	1.23802	1.52526	ENSG00000118873	+	NM_024834	25782	H82186		ND	+	+	+	+	2	+	+				+	+
IMAGE:611935	MGC35361	Hypothetical MGC35361	1.21	-0.4225	1.23784	1.52526				222234	AA179010	+	2.83507
IMAGE:266037	MAFG	V-maf musculoaponeurotic fibrosarcoma oncogene homolog G (avian)	1.51167	-0.071	1.23715	1.52526	ENSG00000130222|ENSG00000197063	+	NM_006705,NM_002359,NM_032711	4097	N28844	+	1.23884	+	+	+	+	1	+	+				+	+				+	41
IMAGE:245324	LYRM7	Lyrm7 homolog (mouse)	-0.621667	-2.39917	1.237	1.52526	ENSG00000186687	+	NM_181705	90624	N53458		55.9415	+	+	+	+	1	+	+				+	+
IMAGE:825798	PEX14	Peroxisomal biogenesis factor 14	1.335	-0.169	1.23655	1.52526	ENSG00000142655	+	NM_004565	5195	AA505122		53.0493	+	+	+	+	1	+	+				+	+
IMAGE:1558625		CDNA clone IMAGE:5261213	1.09667	-0.413	1.23627	1.52526					AA974939		15.802
IMAGE:1509843		CDNA FLJ31332 fis, clone MAMGL1000096	1.54833	0.035	1.23614	1.52526					AI142713		38.6315
IMAGE:361255	SLC17A5	Solute carrier family 17 (anion/sugar transporter), member 5	1.69333	0.0558333	1.2355	1.52526	ENSG00000119899	+	NM_012434	26503	AA016300		9.15846	+	+	+	+	2	+	+				+	+
IMAGE:288741		CDNA clone IMAGE:4733238	1.885	-0.0958333	1.23514	1.52526					N59219	+	4.39947
IMAGE:503468	C11orf10	Chromosome 11 open reading frame 10	1.05333	-0.6725	1.23446	1.52526	ENSG00000169910	+	NM_000048,NM_001024943,NM_001024944.1,NM_001024946.1	746	AA128297		ND	+	+				+	+				+	+
IMAGE:950482	SNRPB	Small nuclear ribonucleoprotein polypeptides B and B1	0.671667	-0.647	1.2344	1.52526	ENSG00000125835	+	NM_003091	6628	AA599116		ND	+	+	+	+	1	+	+				+	+				+	40
IMAGE:76864			2.175	0.39875	1.23379	1.52526							51.1048
IMAGE:121114			1.566	-0.28125	1.23295	1.52526							28.4069
IMAGE:845602	RRP1B	Ribosomal RNA processing 1 homolog B (S. cerevisiae)	0.88	-0.930833	1.23292	1.52526	ENSG00000160208	+	NM_015056	23076	AA644334		28.4069	+	+				+	+				+	+
IMAGE:611412		Transcribed locus	2.07167	0.579	1.2329	1.52526	ENSG00000116871	+	NM_018067		AA180204		ND	+	+	+	+	1	+	+				+	+				+	3
IMAGE:435736		CDNA FLJ25677 fis, clone TST04054	1.05333	-0.423	1.23247	1.52526	ENSG00000112541	+	NM_006661		BX093869		5.77645	+	+	+	+	2	+	+				+	+
IMAGE:341083	PHACTR2	Phosphatase and actin regulator 2	1.13167	-1.06417	1.23212	1.52526	ENSG00000112419	+	NM_001100164.1,NM_001100165.1,NM_001100166.1,NM_014721.2	9749	W58562		48.8614	+	+	+	+	1	+	+				+	+
IMAGE:770704	NCL	Nucleolin	0.625	-1.56417	1.23204	1.52526	ENSG00000115053	+		4691	AA476294		ND	+	+				+	+				+	+
IMAGE:813616	FKBPL	FK506 binding protein like	0.258333	-1.6575	1.23147	1.52526	ENSG00000177906|ENSG00000204315	+	NM_022110	63943	AA447836		51.1048	+	+				+	+				+	+
IMAGE:281865		Transcribed locus	1.98333	0.12	1.23134	1.52526					N51843	+	1.23884
IMAGE:1415981		Transcribed locus	0.155	-1.5325	1.23132	1.52526	ENSG00000138767	+	NM_144571.2		AA947922		15.802	+	+	+	+	1	+	+				+	+
IMAGE:898092	CTGF	Connective tissue growth factor	2.64167	1.16375	1.23076	1.52526	ENSG00000118523	+	NM_001901	1490	AA598794	+	4.39947	+	+	+	+	2	+	+				+	+
IMAGE:825418	STAG2	Stromal antigen 2	0.486667	-1.97417	1.23017	1.52526	ENSG00000101972	+	NM_001042749.1,NM_001042750.1,NM_001042751.1,NM_006603	10735	AA504266		50.1469	+	+	+	+	1	+	+	+	+	2	+	+
IMAGE:307328	ECHDC2	Enoyl Coenzyme A hydratase domain containing 2	2.38667	0.13	1.2297	1.52526	ENSG00000121310	+	NM_018281	55268	W21241	+	0	+	+				+	+				+	+
IMAGE:824602	IFI16	Interferon, gamma-inducible protein 16	0.608333	-1.48583	1.2293	1.52526	ENSG00000163565	+	NM_005531	3428	AA491191		28.4069	+	+	+	+	1	+	+				+	+
IMAGE:855029	DHRSX	Dehydrogenase/reductase (SDR family) X-linked	1.26333	-0.430833	1.22911	1.52526	ENSG00000169084	+	NM_145177	207063	AA630498		55.9415	+	+				+	+				+	+
IMAGE:236302	NISCH	Nischarin	0.265	-1.255	1.22895	1.52526	ENSG00000010322|ENSG00000100485	+	NM_007184,NM_006939	11188	H61282		55.9415	+	+				+	+				+	+
IMAGE:130031			1.25167	-0.125833	1.22888	1.52526							7.9843
IMAGE:592777	FER1L4	Fer-1-like 4 (C. elegans)	2.49167	0.669167	1.22758	1.52526	ENSG00000088340	+	NR_001442.2	80307	AA158234		7.9843	+	+				+	+				+	+
IMAGE:449498			0.626667	-1.149	1.22752	1.52526							5.77645
IMAGE:297178	E2F8	E2F transcription factor 8	2.085	0.1925	1.22746	1.52526	ENSG00000129173	+	NM_024680	79733	BX111743		28.4069	+	+	+	+	1	+	+				+	+				+	3
IMAGE:1560991	SERBP1	SERPINE1 mRNA binding protein 1	0.436667	-1.00917	1.22716	1.52526	ENSG00000142864|ENSG00000178935	+	NM_001018067,NM_001018068,NM_001018069,NM_015640,NM_024762	26135	AA975029		49.647	+	+	+	+	3	+	+				+	+
IMAGE:505203	TMOD3	Tropomodulin 3 (ubiquitous)	0.501667	-1.18583	1.22697	1.52526	ENSG00000138594	+	NM_014547	29766	AA143016		54.7329	+	+				+	+				+	+
IMAGE:1475210		Transcribed locus	0.638333	-0.9925	1.22683	1.52526					AA877938		10.2631
IMAGE:1636580		CDNA FLJ39064 fis, clone NT2RP7014583	0.75	-0.893	1.22631	1.52526					AI792392		10.2631
IMAGE:624271	CAMKK2	Calcium/calmodulin-dependent protein kinase kinase 2, beta	0.958333	-0.650833	1.22585	1.52526	ENSG00000110931	+	NM_006549,NM_153499,NM_153500,NM_172214.1,NM_172215.1,NM_172216,NM_172226	10645	AA181179		55.9415	+	+	+	+	1	+	+				+	+
IMAGE:320380	ALG10	Asparagine-linked glycosylation 10 homolog (yeast, alpha-1,2-glucosyltransferase)	1.86167	0.1025	1.22484	1.52526	ENSG00000139133	+	NM_032834.3	84920	BX114174		11.2322	+	+	+	+	1	+	+				+	+
IMAGE:322219	NUFIP2	Nuclear fragile X mental retardation protein interacting protein 2	1.30667	-0.330833	1.22332	1.52526	ENSG00000108256	+	NM_020772	57532	W37999	+	3.49955	+	+				+	+	+	+	1	+	+
IMAGE:595162	ROBO1	Roundabout, axon guidance receptor, homolog 1 (Drosophila)	0.746667	-0.693	1.22298	1.52526	ENSG00000169855	+	NM_002941.2,NM_133631.1	6091	AA173755		55.9415	+	+	+	+	1	+	+				+	+
IMAGE:488706		Full-length cDNA clone CS0CAP002YO01 of Thymus of Homo sapiens (human)	1.02333	-0.795833	1.22256	1.52526	ENSG00000206101	+			AA044906		49.1966	+	+				+	+				+	+
IMAGE:796946	SMC3	Structural maintenance of chromosomes 3	0.466667	-1.365	1.22201	1.99635	ENSG00000146830|ENSG00000108055	+	NM_022574	9126	AA463411		ND	+	+	+	+	1	+	+	+	+	1	+	+
IMAGE:1598787	SLC35A5	Solute carrier family 35, member A5	0.688333	-1.16583	1.22159	1.99635	ENSG00000138459	+	NM_017945	55032	AA983410		42.1541	+	+	+	+	2	+	+				+	+
IMAGE:50506	MAPK6	Mitogen-activated protein kinase 6	0.341667	-1.50417	1.22145	1.99635	ENSG00000069956	+	NM_002748	5597	H17504		5.02059	+	+	+	+	1	+	+	+	+	1	+	+
IMAGE:796351	ZNF706	Zinc finger protein 706	0.696667	-1.24583	1.2213	1.99635	ENSG00000120963	+	NM_001042510.1,NM_001042511.1,NM_016096	51123	BX090383		9.15846	+	+	+	+	1	+	+				+	+
IMAGE:138579		Transcribed locus	0.651667	-1.44917	1.22031	1.99635					R63295		46.2112
IMAGE:306568	RBM12B	RNA binding motif protein 12B	0.683333	-1.10583	1.21944	1.99635	ENSG00000183808	+	NM_203390.2	389677	N94814		9.15846	+	+	+	+	1	+	+				+	+
IMAGE:1088345	S100A7	S100 calcium binding protein A7	0.57	-1.77417	1.21932	1.99635	ENSG00000143556	+	NM_002963	6278	AA583574		49.1966	+	+				+	+				+	+
IMAGE:357278	WNT5A	Wingless-type MMTV integration site family, member 5A	0.88	-1.06583	1.21886	1.99635	ENSG00000114251	+	NM_003392.3	7474	W93592	+	3.49955	+	+	+	+	2	+	+				+	+				+	10
IMAGE:191107		Transcribed locus	1.31333	0.173333	1.21823	1.99635					H41096	+	1.23884
IMAGE:767293	C17orf63	Chromosome 17 open reading frame 63	0.576667	-1.35583	1.2182	1.99635	ENSG00000173065	+	NM_001077498.1,NM_018182.2	55731	AA418462		10.2631	+					+	+				+	+
IMAGE:1636837	INOC1	INO80 complex homolog 1 (S. cerevisiae)	1.79833	0.36625	1.21787	1.99635	ENSG00000128908	+	NM_017553	54617	AI015577	+	1.23884	+	+	+	+	1	+	+				+	+				+	15
IMAGE:260187	GSTCD	Glutathione S-transferase, C-terminal domain containing	0.293333	-1.59917	1.21781	1.99635	ENSG00000138780	+	NM_001031720.2,NM_024751	79807	N32085		28.4069	+	+	+	+	1	+	+				+	+
IMAGE:1126447		Transcribed locus	1.48333	-0.279167	1.21763	1.99635					AA679959		5.77645
IMAGE:32493	ITGA6	Integrin, alpha 6	0.508333	-1.40417	1.21716	1.99635	ENSG00000091409|ENSG00000151422	+	NM_000210,NM_001079818.1,NM_005246	3655	R43483		11.8895	+	+				+	+				+	+
IMAGE:767236	SAMM50	Sorting and assembly machinery component 50 homolog (S. cerevisiae)	0.736667	-1.1525	1.2161	1.99635	ENSG00000100347	+	NM_015380	25813	AA424675		18.3136	+	+				+	+				+	+
IMAGE:289787		Full-length cDNA clone CS0DC015YK09 of Neuroblastoma Cot 25-normalized of Homo sapiens (human)	1.285	-0.520833	1.21589	1.99635					CR744878		55.9415
IMAGE:23136	MIER1	Mesoderm induction early response 1 homolog (Xenopus laevis)	1.00167	-0.794167	1.21584	1.99635	ENSG00000198160	+	NM_001077700.1,NM_001077701.1,NM_001077702.1,NM_001077703.1,NM_001077704.1,NM_020948.2	57708	R38685		5.02059	+	+	+	+	2	+	+	+	+	2	+	+
IMAGE:1535744	TIAM2	T-cell lymphoma invasion and metastasis 2	1.155	-0.759	1.21574	1.99635	ENSG00000146426	+	NM_001010927,NM_012454	26230	AA939286	+	0.788645	+	+				+	+				+	+
IMAGE:565379	GRB10	Growth factor receptor-bound protein 10	1.61167	-0.2475	1.21562	1.99635	ENSG00000106070	+	NM_001001549.1,NM_001001550.1,NM_001001555.1,NM_005311.3	2887	AA136336		55.9415	+	+	+	+	1	+	+				+	+
IMAGE:282694		Transcribed locus	1.03667	-0.6725	1.21552	1.99635					N49952		38.6315
IMAGE:785913	ODZ4	Odz, odd Oz/ten-m homolog 4 (Drosophila)	1.144	-0.919	1.2149	1.99635	ENSG00000149256	+	NM_001098816.1	26011	BX092525		48.8614	+	+	+	+	3	+	+
IMAGE:256284		Homo sapiens, clone IMAGE:3446533, mRNA	0.783333	-1.20917	1.21478	1.99635					H94627		11.2322
IMAGE:214133	BRD2	Bromodomain containing 2	2.09	0.0408333	1.21439	1.99635	ENSG00000215077|ENSG00000204256	+		6046	H72918		ND	+	+	+	+	1	+	+				+	+
IMAGE:731236	CRBN	Cereblon	0.466667	-0.930833	1.21398	1.99635	ENSG00000113851	+	NM_016302	51185	AA416816		38.6315	+	+				+	+				+	+
IMAGE:2338271	NFIA	Nuclear factor I/A	1.05667	-0.753	1.21303	1.99635	ENSG00000162599	+		4774	AI912047		ND	+	+				+	+	+	+	1	+	+
IMAGE:470006	VKORC1L1	Vitamin K epoxide reductase complex, subunit 1-like 1	1.23	-0.565833	1.21222	1.99635	ENSG00000196715	+	NM_173517	154807	BX107491	+	0.259044	+	+	+	+	1	+	+				+	+
IMAGE:666425	TOP1	Topoisomerase (DNA) I	0.475	-1.003	1.21202	1.99635	ENSG00000103150|ENSG00000198900	+	NM_012213.2,NM_003286	7150	AA232856		55.9415	+	+				+	+				+	+
IMAGE:279633	MLLT10	Myeloid/lymphoid or mixed-lineage leukemia (trithorax homolog, Drosophila); translocated to, 10	1.77833	-0.129167	1.21171	1.99635	ENSG00000078403	+	NM_001009569	8028	N45686	+	0	+	+	+	+	3	+	+	+	+	2	+	+				+	12, 3
IMAGE:30473	SAP18	Sin3A-associated protein, 18kDa	0.735	-1.77917	1.21153	1.99635	ENSG00000150459	+	NM_005870	10284	R18237		55.0887	+	+				+	+				+	+
IMAGE:783645	RBM25	RNA binding motif protein 25	2.26333	-0.211	1.21072	1.99635	ENSG00000119707	+	NM_021239	58517	AA446690	+	1.23884	+	+	+	+	1	+	+	+	+	1	+	+				+	4
IMAGE:427978		Transcribed locus	1.53833	-0.035	1.21055	1.99635					BX109076		9.15846
IMAGE:140018	GRHL1	Grainyhead-like 1 (Drosophila)	1.645	0.0475	1.21024	1.99635	ENSG00000134317	+	NM_014552	29841	R63971	+	3.49955	+	+	+	+	3	+	+				+	+				+	26
IMAGE:780998	UBE2Z	Ubiquitin-conjugating enzyme E2Z	0.811667	-0.904167	1.21003	1.99635	ENSG00000159202	+	NM_023079	65264	AA445998		51.1048	+	+	+	+	1	+	+				+	+				+	6
IMAGE:878615	MTMR12	Myotubularin related protein 12	0.706667	-0.655	1.2098	1.99635	ENSG00000150712	+	NM_001040446	54545	AA775273		7.9843	+	+	+	+	2	+	+	+	+	1	+	+
IMAGE:489606	BCOR	BCL6 co-repressor	1.43333	-0.339167	1.20977	1.99635	ENSG00000183337	+	NM_017745,NM_020926	54880	AA101909		53.5075	+	+	+	+	1	+	+				+	+				+	12
IMAGE:897141	CHMP7	CHMP family, member 7	2.435	0.88875	1.20959	1.99635	ENSG00000147457	+	NM_152272	91782	AA676889		38.6315	+	+	+	+	1	+	+				+	+
IMAGE:299442	RBM13	RNA binding motif protein 13	1.18333	-0.579167	1.2095	1.99635	ENSG00000198042	+	NM_032509	84549	W05442		33.7207	+	+	+	+	2	+	+				+	+
IMAGE:490748	MED13	Mediator complex subunit 13	0.278333	-1.109	1.20902	1.99635	ENSG00000108510	+	NM_005121.2	9969	AA122265		11.2322	+	+	+	+	1	+	+				+	+
IMAGE:754541	ZMYM2	Zinc finger, MYM-type 2	0.76	-0.603	1.2089	1.99635	ENSG00000121741	+	NM_003453.2,NM_197968.1	7750	AA406293		50.1469	+	+	+	+	1	+	+				+	+				+	34
IMAGE:742630	ADAMTS6	ADAM metallopeptidase with thrombospondin type 1 motif, 6	0.865	-0.924167	1.20886	1.99635	ENSG00000049192|ENSG00000112335	+	NM_197941,NM_003795	11174	AA400393		51.5773	+	+				+	+				+	+
IMAGE:731376	RALGPS2	Ral GEF with PH domain and SH3 binding motif 2	1.09167	-0.804167	1.20764	1.99635	ENSG00000116191	+	NM_018037,NM_152663	55103	BX116557		20.2294	+	+	+	+	1	+	+				+	+
IMAGE:810996	MTDH	Metadherin	1.19167	-0.353	1.20669	1.99635	ENSG00000147649	+	NM_178812	92140	AA485506		33.7207	+	+	+	+	1	+	+				+	+				+	3
IMAGE:325033	C9orf21	Chromosome 9 open reading frame 21	0.493333	-1.41417	1.20643	1.99635	ENSG00000158122	+	NM_153698	195827	BX115506		51.1048	+	+	+	+	1	+	+				+	+
IMAGE:42271	BAIAP2	BAI1-associated protein 2	0.546667	-1.65917	1.20605	1.99635				10458	R60386		18.3136
IMAGE:50581	ZDHHC3	Zinc finger, DHHC-type containing 3	0.521667	-1.16583	1.20536	1.99635	ENSG00000188990	+		51304	H17036		54.7329
IMAGE:214006		Transcribed locus, strongly similar to XP_993348.1 PREDICTED: similar to Histone H2B F (H2B 291A) [Mus musculus]	1.01	-0.709167	1.2041	1.99635	ENSG00000187990	+			BX100408		ND	+					+	+
IMAGE:45801	ABL2	V-abl Abelson murine leukemia viral oncogene homolog 2 (arg, Abelson-related gene)	0.918333	-1.09917	1.204	1.99635	ENSG00000143322	+	NM_001100108.1,NM_005158.3,NM_007314	27	H09392		28.4069	+	+	+	+	4	+	+				+	+
IMAGE:428109	TRIM33	Tripartite motif-containing 33	0.968333	-0.317	1.20314	1.99635	ENSG00000197323	+	NM_015906,NM_033020	51592	AA001635	+	3.21339	+	+	+	+	3	+	+				+	+				+	14
IMAGE:744894	CXorf39	Chromosome X open reading frame 39	0.346667	-1.075	1.20301	1.99635	ENSG00000123575	+		139231	AA625773	+	3.21339	+	+				+	+				+	+
IMAGE:744010	CEP290	Centrosomal protein 290kDa	0.566667	-1.2825	1.20285	1.99635	ENSG00000198707	+	NM_025114.3	80184	AA629033		50.6132	+	+				+	+	+	+	1	+	+
IMAGE:1049232		Transcribed locus	1.69667	0.225833	1.20265	1.99635					AA620840		33.7207
IMAGE:452863	RIOK1	RIO kinase 1 (yeast)	-0.2	-1.8175	1.20215	1.99635	ENSG00000124784	+	NM_031480,NM_153005.1	83732	AA778768		11.2322	+	+				+	+				+	+
IMAGE:320510	ATAD1	ATPase family, AAA domain containing 1	0.258333	-1.42583	1.20181	1.99635	ENSG00000138138	+	NM_032810	84896	W31769	+	2.83507	+	+	+	+	2	+	+				+	+
IMAGE:214162	MT1H	Metallothionein 1H	1.185	-0.795833	1.20167	1.99635				4496	BX113499		55.2776
IMAGE:82771	RANBP2	RAN binding protein 2	0.31	-1.44583	1.20165	1.99635	ENSG00000153201	+	NM_006267	5903	T73581		42.1541	+	+				+	+	+	+	2	+	+
IMAGE:840467	DRAM	Damage-regulated autophagy modulator	0.801667	-0.9525	1.20134	1.99635	ENSG00000136048	+	NM_018370.2	55332	AA485877		50.6132	+	+				+	+				+	+
IMAGE:786202	TMED10	Transmembrane emp24-like trafficking protein 10 (yeast)	1.175	-0.634167	1.20133	1.99635	ENSG00000149452|ENSG00000170348	+	NM_004254,NM_006827,NR_002807.1	10972	AA448690		53.0493	+	+	+	+	2	+	+				+	+
IMAGE:448609	ACPL2	Acid phosphatase-like 2	1.165	-0.197	1.20104	1.99635	ENSG00000155893	+	NM_001037172,NM_152282	92370	AA777284		55.9415	+	+	+	+	1	+	+				+	+
IMAGE:62114	BAZ2B	Bromodomain adjacent to zinc finger domain, 2B	1.52667	-0.100833	1.20013	1.99635	ENSG00000123636	+	NM_013450	29994	T41078		5.77645	+	+	+	+	2	+	+				+	+				+	5
IMAGE:43229	PCNA	Proliferating cell nuclear antigen	2.10333	-0.251	1.19977	1.99635	ENSG00000132646	+	NM_002592,NM_182649	5111	H05891	+	0	+	+	+	+	2	+	+				+	+
IMAGE:1950136			1.74667	0.087	1.19952	1.99635							11.8895
IMAGE:156043		Transcribed locus	0.876667	-0.47375	1.19894	1.99635	ENSG00000182957	+	NM_153023		R72517		48.3903	+	+	+	+	1	+	+				+	+
IMAGE:1641737	WDR67	WD repeat domain 67	1.33	-0.100833	1.19876	1.99635	ENSG00000156787	+	NM_145647	93594	AI024655		53.5075	+	+				+	+				+	+
IMAGE:504111		MRNA; cDNA DKFZp586F1523 (from clone DKFZp586F1523)	0.616667	-1.1325	1.19854	1.99635					BX091906		6.90497
IMAGE:277732	AHCTF1	AT hook containing transcription factor 1	0.311667	-1.3925	1.19853	1.99635	ENSG00000153207	+	NM_015446	25909	N49585		50.3756	+	+	+	+	1	+	+				+	+
IMAGE:49752		Transcribed locus	1.97667	0.177	1.19851	1.99635					BX114460		55.9415
IMAGE:490767	DOK2	Docking protein 2, 56kDa	1.92167	0.64375	1.19763	1.99635	ENSG00000147443	+	NM_003974	9046	AA133189		50.1469	+	+				+	+				+	+
IMAGE:276975	TCF4	Transcription factor 4	1.61333	0.169	1.19744	1.99635	ENSG00000196628	+	NM_001083962.1,NM_003199	6925	BX115897		48.8614	+	+	+	+	1	+	+				+	+				+	3
IMAGE:78946	PDK4	Pyruvate dehydrogenase kinase, isozyme 4	0.448333	-1.8925	1.19723	1.99635	ENSG00000004799	+	NM_002612	5166	T61792		11.2322	+	+	+	+	1	+	+	+	+	1	+	+
IMAGE:301388	ALKBH1	AlkB, alkylation repair homolog 1 (E. coli)	0.726667	-0.765	1.1968	1.99635	ENSG00000100601	+	NM_006020	8846	N79504		7.9843	+	+				+	+				+	+
IMAGE:837894	CLASP2	Cytoplasmic linker associated protein 2	0.416667	-1.37583	1.19525	1.99635	ENSG00000163539	+	NM_015097.1	23122	AA434085	+	2.83507	+	+	+	+	2	+	+				+	+
IMAGE:418351		Transcribed locus	1.39333	0.01875	1.19474	1.99635					W92880		48.3903
IMAGE:204638	SYF2	SYF2 homolog, RNA splicing factor (S. cerevisiae)	0.313333	-2.07583	1.19419	1.99635	ENSG00000117614	+	NM_015484,NM_207170	25949	H57022		20.2294	+	+	+	+	1	+	+				+	+
IMAGE:1581757	RICTOR	Rapamycin-insensitive companion of mTOR	-0.203333	-1.539	1.19379	1.99635	ENSG00000164327	+	NM_152756	253260	AA970935		20.2294	+	+	+	+	1	+	+				+	+
IMAGE:427981		CDNA FLJ37032 fis, clone BRACE2011265	0.77	-2.07375	1.19372	1.99635					AA001838		38.6315
IMAGE:1521859	ASAHL	N-acylsphingosine amidohydrolase (acid ceramidase)-like	1.04333	-0.879167	1.19367	1.99635	ENSG00000138744	+		27163	AA907527		55.9415	+	+				+	+				+	+
IMAGE:916574	PARG	Pol+ (ADP-ribose) gl+coh+drolase	1.825	-0.0225	1.19299	1.99635	ENSG00000204155|ENSG00000214982	+	NM_003631.2	8505	AA573624		50.3756	+	+	+	+	2	+	+				+	+
IMAGE:272812	STK24	Serine/threonine kinase 24 (STE20 homolog, yeast)	1.13333	-0.655833	1.19173	1.99635	ENSG00000102572	+	NM_001032296,NM_003576	8428	N35967		18.3136	+	+	+	+	2	+	+				+	+				+	2
IMAGE:1506947		Transcribed locus	0.415	-0.965	1.19078	1.99635	ENSG00000137770	+	NM_016396		AA905498	+	4.39947	+	+	+	+	1	+	+				+	+
IMAGE:825606	KIF11	Kinesin family member 11	0.808333	-0.945833	1.19051	1.99635	ENSG00000138160	+	NM_004523	3832	BX103943		49.647	+	+	+	+	2	+	+				+	+
IMAGE:34745		Transcribed locus	1.676	-0.665833	1.19047	1.99635					R44409		5.77645
IMAGE:767461	C2orf30	Chromosome 2 open reading frame 30	0.6	-0.867	1.19044	1.99635	ENSG00000068912	+	NM_015701	27248	AA418175	+	0.259044	+	+	+	+	1	+	+	+	+	2	+	+
IMAGE:815504		Transcribed locus	1.745	-0.02875	1.19036	1.99635					AA457018		6.03213
IMAGE:773214		Full-length cDNA clone CS0DF029YD16 of Fetal brain of Homo sapiens (human)	-0.09	-1.64417	1.18994	1.99635					AA425208		7.9843
IMAGE:2494439	WARS2	Tryptophanyl tRNA synthetase 2, mitochondrial	0.321667	-1.17417	1.18993	1.99635	ENSG00000116874	+	NM_015836,NM_201263	10352	AI984673		49.1966	+	+	+	+	1	+	+				+	+
IMAGE:1523140		Transcribed locus	1.41667	-0.0875	1.18946	1.99635					BX101530		33.7207
IMAGE:1742034	RNF122	Ring finger protein 122	2.3	1.50167	1.18843	2.54578	ENSG00000133874	+	NM_024787	79845	AI186169		28.4069	+	+	+	+	1	+	+				+	+
IMAGE:303112	SOCS5	Suppressor of cytokine signaling 5	0.926667	-0.820833	1.18807	2.54578	ENSG00000171150	+	NM_014011,NM_144949	9655	N90775		18.3136	+	+	+	+	1	+	+				+	+				+	21
IMAGE:83231	CYP2B6	Cytochrome P450, family 2, subfamily B, polypeptide 6	0.693333	-0.637	1.1879	2.54578	ENSG00000094916|ENSG00000197408	+	NM_012117,NM_000767	1555	T68287		49.647	+	+	+	+	1	+	+				+	+
IMAGE:841302	RQCD1	RCD1 required for cell differentiation1 homolog (S. pombe)	1.63667	-0.115833	1.18786	2.54578	ENSG00000144580	+	NM_005444	9125	AA487213		14.5576	+	+				+	+	+	+	1	+	+
IMAGE:134439	PAK2	P21 (CDKN1A)-activated kinase 2	0.655	-1.7525	1.18681	2.54578	ENSG00000180370	+	NM_002577	5062	R32088		48.3903	+	+	+	+	2	+	+				+	+
IMAGE:856575	APP	Amyloid beta (A4) precursor protein (peptidase nexin-II, Alzheimer disease)	0.206667	-1.73417	1.18672	2.54578	ENSG00000142192	+	NM_000484,NM_201413,NM_201414	351	AA633658		7.9843	+	+	+	+	1	+	+				+	+
IMAGE:260628	TMED7	Transmembrane emp24 protein transport domain containing 7	0.783333	-0.9275	1.18667	2.54578	ENSG00000134970	+	NM_021649,NM_181836	51014	H97565	+	0	+	+				+	+				+	+
IMAGE:815853	OPA1	Optic atrophy 1 (autosomal dominant)	0.675	-0.765	1.18649	2.54578	ENSG00000198836	+	NM_015560.1,NM_130831.1,NM_130832.1,NM_130833,NM_130834,NM_130835,NM_130836,NM_130837	4976	AA485256		55.9415	+	+	+	+	3	+	+				+	+
IMAGE:824720	PIP5K3	Phosphatidylinositol-3-phosphate/phosphatidylinositol 5-kinase, type III	1.68333	-0.307	1.18538	2.54578	ENSG00000115020	+	NM_015040,NM_152671	200576	AA488753	+	3.21339	+	+	+	+	4	+	+	+	+	1	+	+
IMAGE:562811	CUL5	Cullin 5	1.225	-0.249	1.18471	2.54578	ENSG00000166266	+	NM_003478	8065	AA086475		5.77645	+	+	+	+	1	+	+				+	+
IMAGE:1055858	SMAP1	Stromal membrane-associated protein 1	1.145	-0.595833	1.18471	2.54578	ENSG00000112305	+	NM_001044305.1,NM_021940	60682	AA628251		55.9415	+	+	+	+	1	+	+				+	+
IMAGE:291537	DDEF1	Development and differentiation enhancing factor 1	1.55667	-0.635833	1.18468	2.54578	ENSG00000153317	+	NM_018482	50807	W03103		10.2631	+	+	+	+	2	+	+				+	+				+	7
IMAGE:134363	DIMT1L	DIM1 dimethyladenosine transferase 1-like (S. cerevisiae)	0.476667	-1.4375	1.18455	2.54578	ENSG00000086189	+	NM_014473	27292	R31197		48.8614	+	+				+	+				+	+
IMAGE:430297	ETV4	Ets variant gene 4 (E1A enhancer binding protein, E1AF)	1.516	-0.18875	1.18433	2.54578	ENSG00000175832	+	NM_001079675.1,NM_001986	2118	BX115510		49.647	+	+	+	+	1	+	+				+	+
IMAGE:825210	MYO15B	Myosin XVB pseudogene	0.286667	-1.52417	1.18307	2.54578	ENSG00000188126	+		80022	CR738865		ND	+	+				+	+				+	+
IMAGE:232789	POLR2J	Polymerase (RNA) II (DNA directed) polypeptide J, 13.3kDa	1.575	-0.314167	1.18186	2.54578	ENSG00000005075	+	NM_006234	5439	BX114877		12.6405	+	+	+	+	1	+	+				+	+
IMAGE:258026	ACVR2B	Activin A receptor, type IIB	0.311667	-1.145	1.18063	2.54578	ENSG00000114739	+	NM_001106	93	BX090446		28.4069	+	+	+	+	4	+	+				+	+
IMAGE:137602	MBTD1	Mbt domain containing 1	0.753333	-0.523	1.17968	2.54578	ENSG00000011258	+	NM_017643	54799	BX106980		50.8402	+	+	+	+	1	+	+				+	+
IMAGE:752688		Homo sapiens, clone IMAGE:3352913, mRNA	0.92	-0.780833	1.17914	2.54578					AA417804		51.1048
IMAGE:2463125	SNTB2	Syntrophin, beta 2 (dystrophin-associated protein A1, 59kDa, basic component 2)	0.763333	-0.719167	1.17866	2.54578	ENSG00000012211|ENSG00000168807	+	NM_006150,NM_006750	6645	AI928243		49.647	+	+	+	+	2	+	+				+	+
IMAGE:2018857	SLC25A44	Solute carrier family 25, member 44	1.32	0.00625	1.17857	2.54578	ENSG00000149177|ENSG00000160785	+	NM_001098503.1,NM_002843,NM_014655	9673	AI361616		50.3756	+	+	+	+	1	+	+				+	+
IMAGE:1942169	EIF1AY	Eukaryotic translation initiation factor 1A, Y-linked	0.485	-1.53083	1.17835	2.54578	ENSG00000123560|ENSG00000198692	+	NM_000533,NM_199478	9086	AI214283		ND	+	+				+	+				+	+
IMAGE:781046		Transcribed locus	0.66	-1.18917	1.17812	2.54578					AA446451		12.6405
IMAGE:138929	RBMS1	RNA binding motif, single stranded interacting protein 1	0.445	-0.789	1.17803	2.54578	ENSG00000153250	+	NM_002897.3,NM_016836,NM_016839	5937	R62565		9.15846	+	+				+	+				+	+
IMAGE:1418739		CDNA clone IMAGE:4794011	-0.0633333	-1.65625	1.17778	2.54578					AA857837		50.8402
IMAGE:133114	PRSS23	Protease, serine, 23	1.07	-1.01083	1.17728	2.54578	ENSG00000150687	+	NM_003070,NM_139045,NM_007173	11098	R26141		ND	+	+				+	+				+	+
IMAGE:2421421	SNX4	Sorting nexin 4	0.351667	-1.3125	1.17709	2.54578	ENSG00000114520	+	NM_003794	8723	AI818235		18.3136	+	+				+	+	+	+	1	+	+
IMAGE:1686833	AGGF1	Angiogenic factor with G patch and FHA domains 1	0.885	-0.79875	1.17666	2.54578	ENSG00000164252	+	NM_018046	55109	AI939311		42.1541	+	+	+	+	2	+	+				+	+
IMAGE:757368	MOSPD3	Motile sperm domain containing 3	1.235	-0.245	1.17605	2.54578	ENSG00000106330	+	NM_001040097,NM_001040098,NM_023948	64598	AA437126		12.6405	+	+				+	+				+	+
IMAGE:825320		Transcribed locus	0.831667	-0.557	1.17592	2.54578					AA504544		7.9843
IMAGE:742806	TFDP2	Transcription factor Dp-2 (E2F dimerization partner 2)	0.936667	-1.19083	1.17581	2.54578	ENSG00000114126	+	NM_006286.3	7029	AA400362		53.5075	+	+				+	+				+	+
IMAGE:1535806	PTEN	Phosphatase and tensin homolog (mutated in multiple advanced cancers 1)	0.741667	-0.70875	1.17542	2.54578	ENSG00000171862	+	NM_000314	5728	AA936678		7.9843	+	+	+	+	1	+	+				+	+
IMAGE:1739583	SLC25A32	Solute carrier family 25, member 32	1.31833	-0.4575	1.17517	2.54578	ENSG00000164933	+	NM_030780	81034	AI821794		55.9415	+	+	+	+	2	+	+				+	+
IMAGE:138570		Transcribed locus	2.07	0.219167	1.17513	2.54578					R63330		33.7207
IMAGE:233365	HP1BP3	Heterochromatin protein 1, binding protein 3	0.798333	-1.00917	1.17504	2.54578	ENSG00000127483	+	NM_016287	50809	H79888		20.2294	+	+	+	+	1	+	+				+	+	+	+	1
IMAGE:2014733	ATF2	Activating transcription factor 2	0.451667	-0.841	1.1746	2.54578	ENSG00000115966|ENSG00000175544	+	NM_001880,NM_145200	1386	AI361358		46.2112	+	+	+	+	1	+	+				+	+
IMAGE:290124	TMEM50B	Transmembrane protein 50B	1.39333	-0.023	1.17453	2.54578	ENSG00000142188	+	NM_006134	757	N90335	+	1.23884	+	+	+	+	2	+	+				+	+
IMAGE:269381	ZNF148	Zinc finger protein 148	0.718333	-1.25917	1.17381	2.54578	ENSG00000163848	+	NM_021964,NM_024628.5	7707	N26148	+	0.259044	+	+	+	+	3	+	+				+	+				+	14,13,30
IMAGE:840306	FAM133B	Family with sequence similarity 133, member B	0.256667	-1.62083	1.17369	2.54578				257415	AA485333		7.9843
IMAGE:32681			0.235	-1.4525	1.17259	2.54578							52.532
IMAGE:73659	GLCCI1	Glucocorticoid induced transcript 1	1.015	-0.323	1.17239	2.54578	ENSG00000106415	+	NM_138426	113263	T54527		15.802	+	+	+	+	2	+	+				+	+				+	2
IMAGE:23908		Clone 23908 mRNA sequence	0.546667	-1.119	1.17219	2.54578					T77508		50.3756
IMAGE:23804	ZFP36	Zinc finger protein 36, C3H type, homolog (mouse)	0.651667	-1.09083	1.17159	2.54578	ENSG00000128016	+	NM_003407	7538	T77499		38.6315	+	+				+	+				+	+
IMAGE:784772	AKAP12	A kinase (PRKA) anchor protein (gravin) 12	0.573333	-1.25083	1.17145	2.54578	ENSG00000131016	+	NM_001001484,NM_030664	9590	BX103040		ND	+	+				+	+	+	+	1	+	+
IMAGE:1562777	BTBD7	BTB (POZ) domain containing 7	1.92	0.67	1.17094	2.54578	ENSG00000011114	+	NM_001002860,NM_018167	55727	AA934057	+	4.39947	+	+	+	+	4	+	+	+	+	1	+	+
IMAGE:305581	DTWD1	DTW domain containing 1	-0.181667	-2.13083	1.17077	2.54578	ENSG00000104047	+	NM_020234	56986	BX101081		20.2294	+	+				+	+				+	+
IMAGE:263108		Transcribed locus	0.391667	-1.04417	1.16988	2.54578	ENSG00000145734	+	NM_018429.2		H99837		55.9415	+	+	+	+	2	+	+				+	+
IMAGE:825669	STT3B	STT3, subunit of the oligosaccharyltransferase complex, homolog B (S. cerevisiae)	0.735	-0.773	1.16948	2.54578	ENSG00000163527	+	NM_178862	201595	AA505082		28.4069	+	+				+	+				+	+
IMAGE:251529	KLF13	Kruppel-like factor 13	1.215	-0.7225	1.16945	2.54578	ENSG00000169926	+	NM_015995	51621	H97677		48.3903	+	+	+	+	2	+	+				+	+
IMAGE:809916	CISD3	CDGSH iron sulfur domain 3	0.983333	-1.02917	1.1693	2.54578				284106	BX113960		55.9415
IMAGE:796867	LSM14B	LSM14B, SCD6 homolog B (S. cerevisiae)	0.44	-1.14417	1.16852	2.54578	ENSG00000149657	+		149986	AA496246	+	3.21339	+	+				+	+				+	+
IMAGE:232628	ZNF605	Zinc finger protein 605	1.13833	-0.490833	1.16833	2.54578	ENSG00000196458	+	NM_183238	90462	BX090958		49.1966	+	+	+	+	2	+	+				+	+
IMAGE:2013515		Transcribed locus	0.941667	-0.525	1.16794	2.54578					AI375353		50.8402
IMAGE:2306852	PBX3	Pre-B-cell leukemia homeobox 3	1.19	-0.377	1.16714	2.54578	ENSG00000167081	+	NM_006195	5090	AI916809	+	1.77105	+	+	+	+	2	+	+				+	+
IMAGE:566115	PARD6B	Par-6 partitioning defective 6 homolog beta (C. elegans)	0.623333	-0.843	1.16709	2.54578	ENSG00000124171	+	NM_032521	84612	AA137017		7.9843	+	+	+	+	1	+	+				+	+
IMAGE:305408			0.836667	-0.554	1.16677	2.54578							49.1966
IMAGE:290391	RP11-679B17.1	Hypothetical LOC100113407	1.31833	-0.5575	1.16672	2.54578	ENSG00000205269	+	NM_001100829.1	100113407	N80308	+	1.23884	+	+	+	+	2	+	+
IMAGE:795738	GNG10	Guanine nucleotide binding protein (G protein), gamma 10	0.213333	-1.7275	1.16513	2.54578	ENSG00000059769	+	NM_001015882.2,NM_001017998,NM_004125	2790	BX115741		38.6315	+	+	+	+	1	+	+				+	+
IMAGE:292726	PIM1	Pim-1 oncogene	1.44667	0.0375	1.16504	2.54578	ENSG00000137193	+	NM_002648	5292	N80481		51.5773	+	+	+	+	1	+	+				+	+
IMAGE:757173	NDFIP1	Nedd4 family interacting protein 1	1.91333	1.465	1.16435	2.54578	ENSG00000131507	+	NM_030571	80762	AA496122	+	2.11524	+	+	+	+	1	+	+				+	+
IMAGE:610103	ANKRD16	Ankyrin repeat domain 16	0.535	-0.875833	1.16377	2.54578	ENSG00000134461	+	NM_001009941,NM_001009943,NM_019046	54522	AA169801	+	3.21339	+	+				+	+				+	+
IMAGE:365098	BNIP3L	BCL2/adenovirus E1B 19kDa interacting protein 3-like	0.375	-0.9125	1.16342	2.54578	ENSG00000104765	+		665	AA025112		ND	+	+	+	+	1	+	+				+	+
IMAGE:33299	NUP160	Nucleoporin 160kDa	0.271667	-1.029	1.16264	2.54578	ENSG00000030066	+	NM_015231	23279	R43961		55.9415	+	+				+	+				+	+
IMAGE:1034640	UBLCP1	Ubiquitin-like domain containing CTD phosphatase 1	0.885	-0.687	1.16222	2.54578	ENSG00000164332	+	NM_145049	134510	AA779841		15.802	+	+	+	+	1	+	+				+	+
IMAGE:812155	RABGGTB	Rab geranylgeranyltransferase, beta subunit	0.573333	-1.6125	1.16162	2.54578	ENSG00000137955	+	NM_004582	5876	AA455388	+	2.11524	+	+				+	+				+	+
IMAGE:278842	RBBP6	Retinoblastoma binding protein 6	0.755	-0.459	1.16089	2.54578	ENSG00000122257	+	NM_006910,NM_018703	5930	N98794	+	2.11524	+	+	+	+	1	+	+	+	+	2	+	+	+	+	1	+	29
IMAGE:1651700	C4orf28	Chromosome 4 open reading frame 28	1.31167	-0.135	1.16076	2.54578	ENSG00000163138	+		133015	AI023052	+	4.39947	+	+	+	+	1	+	+				+	+
IMAGE:132395	SRRM1	Serine/arginine repetitive matrix 1	1.03167	-0.219	1.16049	2.54578	ENSG00000133226	+	NM_005839	10250	R25344		38.6315	+	+				+	+				+	+
IMAGE:417327	ARFGEF1	ADP-ribosylation factor guanine nucleotide-exchange factor 1(brefeldin A-inhibited)	1.02	-0.729167	1.16014	2.54578	ENSG00000066777	+	NM_006421	10565	W89187		28.4069	+	+				+	+	+	+	3	+	+
IMAGE:323704	PLA2R1	Phospholipase A2 receptor 1, 180kDa	1.21	-0.229167	1.15963	2.54578	ENSG00000153246	+	NM_001007267.1,NM_007366	22925	CR742072		50.6132	+	+				+	+	+	+	1	+	+
IMAGE:299721	RUNX1T1	Runt-related transcription factor 1; translocated to, 1 (cyclin D-related)	1.02833	-0.990833	1.15943	2.54578	ENSG00000079102	+	NM_004349.2,NM_175634,NM_175635,NM_175636	862	N75054		9.15846	+	+				+	+				+	+
IMAGE:488202	ACOT4	Acyl-CoA thioesterase 4	1.65	-0.174167	1.15933	2.54578	ENSG00000177465	+		122970	BX095309	+	1.8516	+	+				+	+				+	+
IMAGE:842946	CDC27	Cell division cycle 27 homolog (S. cerevisiae)	0.623333	-0.551	1.1586	2.54578	ENSG00000004897	+	NM_001256	996	AA489324		46.2112	+	+				+	+				+	+
IMAGE:811121	MSL-1	Male-specific lethal-1 homolog	1.632	0.4925	1.15849	2.54578	ENSG00000188895	+	NM_001012241.1	339287	AA485688	+	1.8516	+	+	+	+	2	+	+				+	+
IMAGE:1642505		Transcribed locus, strongly similar to XP_233240.3 PREDICTED: similar to RIKEN cDNA 3110007P09 [Rattus norvegicus]	1.82333	0.345	1.15849	2.54578					AI024698		33.7207
IMAGE:261246	SPTBN1	Spectrin, beta, non-erythrocytic 1	0.608333	-0.663	1.15816	2.54578	ENSG00000115306|ENSG00000204487|ENSG00000206327|ENSG00000206437	+	NM_003128,NM_178313,NM_002341,NM_009588	6711	H98241		28.4069	+	+	+	+	2	+	+				+	+
IMAGE:1033767			1.414	-0.245833	1.15813	2.54578							55.0887
IMAGE:767844	SMAD2	SMAD family member 2	0.846667	-1.55417	1.15806	2.54578	ENSG00000175387	+	NM_001003652,NM_005901	4087	AA418737		7.9843	+	+	+	+	2	+	+				+	+
IMAGE:753675	CLCC1	Chloride channel CLIC-like 1	0.931667	-0.669167	1.15805	2.54578	ENSG00000121940	+	NM_001048210.1,NM_015127	23155	AA406603		50.6132	+	+				+	+				+	+
IMAGE:378488	CYR61	Cysteine-rich, angiogenic inducer, 61	0.893333	-1.02417	1.15725	2.54578	ENSG00000105672|ENSG00000142871	+	NM_014209,NM_001554	3491	AA777187		28.4069	+	+				+	+				+	+
IMAGE:1035535		Transcribed locus	1.10167	-0.5025	1.1567	2.54578					AA780246		55.5188
IMAGE:785910	SLC38A1	Solute carrier family 38, member 1	1.11167	-0.4275	1.15638	2.54578	ENSG00000111371	+	NM_001077484.1,NM_030674.3	81539	AA449644	+	4.39947	+	+	+	+	4	+	+				+	+				+	2, 34, 22
IMAGE:814636	SMARCA2	SWI/SNF related, matrix associated, actin dependent regulator of chromatin, subfamily a, member 2	0.766667	-0.935833	1.15593	3.27708	ENSG00000080503	+	NM_003070,NM_139045	6595	AA481026		20.2294	+	+				+	+				+	+
IMAGE:191007	RAB6A	RAB6A, member RAS oncogene family	0.423333	-1.18917	1.15584	3.27708	ENSG00000175582	+	NM_001077637.1,NM_002869,NM_198896	5870	H37930		55.9415	+	+	+	+	1	+	+				+	+
IMAGE:841067	MTPN	Myotrophin	0.36	-1.33417	1.15575	3.27708	ENSG00000105887	+	NM_145808	136319	AA486946		48.3903	+	+				+	+				+	+
IMAGE:298498		Transcribed locus	0.885	-0.694167	1.15555	3.27708					N74169	+	0.788645
IMAGE:149743		Transcribed locus	0.0933333	-1.329	1.1555	3.27708	ENSG00000134152	+	NM_024713		R82741		10.2631	+	+	+	+	1	+	+				+	+
IMAGE:809714	DYNC1I2	Dynein, cytoplasmic 1, intermediate chain 2	0.365	-1.36583	1.1555	3.27708	ENSG00000077380	+	NM_001378.1	1781	AA455475		50.3756	+	+				+	+				+	+
IMAGE:244189	PSMAL	Growth-inhibiting protein 26	1.03167	-0.4625	1.15502	3.27708	ENSG00000134612	+	NM_153696	219595	N75691		28.4069	+	+				+	+				+	+
IMAGE:825861	NUP153	Nucleoporin 153kDa	0.613333	-1.72417	1.15468	3.27708	ENSG00000124789	+	NM_005124	9972	AA504785		28.4069	+	+	+	+	1	+	+				+	+
IMAGE:564549	BLMH	Bleomycin hydrolase	-0.283333	-2.58083	1.1541	3.27708	ENSG00000108578	+	NM_000386	642	AA101760		42.1541	+	+				+	+				+	+
IMAGE:669371	STAM2	Signal transducing adaptor molecule (SH3 domain and ITAM motif) 2	0.868333	-0.419	1.15375	3.27708	ENSG00000115145|ENSG00000149489	+	NM_005843,NM_000327	10254	AA253443		46.2112	+	+				+	+				+	+
IMAGE:784016	PAK1IP1	PAK1 interacting protein 1	0.45	-0.935	1.15347	3.27708	ENSG00000111845	+	NM_017906	55003	AA443698	+	1.8516	+	+				+	+	+	+	1	+	+
IMAGE:287683	SMEK2	SMEK homolog 2, suppressor of mek1 (Dictyostelium)	0.165	-1.305	1.15322	3.27708	ENSG00000138041	+	NM_020463	57223	N59148		50.8402	+	+	+	+	2	+	+				+	+				+	28
IMAGE:511778	TM4SF1	Transmembrane 4 L six family member 1	1.18667	-0.337	1.15294	3.27708	ENSG00000169908	+	NM_014220	4071	AA088439	+	0.903029	+	+	+	+	1	+	+				+	+
IMAGE:392440	C14orf167	Chromosome 14 open reading frame 167	1.40333	-0.0425	1.15269	3.27708	ENSG00000215256	+		55449	AA707999		46.2112	+	+				+	+
IMAGE:1475308	C2orf27	Chromosome 2 open reading frame 27	0.303333	-1.1425	1.15268	3.27708	ENSG00000197927	+	NM_013310	29798	AA877997		18.3136	+	+				+	+				+	+
IMAGE:1049218	RP5-1022P6.2	Hypothetical protein KIAA1434	1.41833	-0.700833	1.15226	3.27708	ENSG00000125772	+	NM_019593	56261	AA620709	+	2.33627	+	+	+	+	1	+	+	+	+	1	+	+
IMAGE:232586		Transcribed locus	1.10167	-0.585833	1.15208	3.27708					H74179		55.2776
IMAGE:430153	EPRS	Glutamyl-prolyl-tRNA synthetase	0.493333	-1.007	1.15125	3.27708	ENSG00000136628	+	NM_004446	2058	AA010158		48.3903	+	+				+	+				+	+
IMAGE:1575410	ZMYND19	Zinc finger, MYND-type containing 19	1.11167	-0.375833	1.1509	3.27708	ENSG00000165724	+	NM_138462	116225	AA971179		15.802	+	+				+	+				+	+
IMAGE:1654168		Transcribed locus	1.49833	-0.053	1.15039	3.27708					AI022715		55.9415
IMAGE:34905	FNDC3B	Fibronectin type III domain containing 3B	0.616667	-0.476667	1.15013	3.27708	ENSG00000075420	+	NM_022763	64778	R19895		38.6315	+	+	+	+	1	+	+				+	+
IMAGE:565734		Transcribed locus	1.135	-0.917	1.14969	3.27708					AA135809		42.1541
IMAGE:277305	RHOB	Ras homolog gene family, member B	0.805	-0.700833	1.14923	3.27708	ENSG00000122787|ENSG00000143878	+	NM_005989,NM_004040	388	N41062		53.0493	+	+				+	+				+	+
IMAGE:1088039	UNC5CL	Unc-5 homolog C (C. elegans)-like	0.948333	-0.7975	1.14922	3.27708	ENSG00000124602	+	NM_173561	222643	AI732663		50.6132	+	+				+	+				+	+
IMAGE:510060	PCF11	PCF11, cleavage and polyadenylation factor subunit, homolog (S. cerevisiae)	0.77	-0.395	1.14919	3.27708	ENSG00000165494	+	NM_015885.2	51585	AA053411		50.8402	+	+	+	+	1	+	+	+	+	1						+	37
IMAGE:84141		Transcribed locus	1.025	-0.6125	1.14907	3.27708					T71042		9.15846
IMAGE:549035		Transcribed locus	1.03	-0.25875	1.14904	3.27708					AA083207		55.9415
IMAGE:753770	ZNF518	Zinc finger protein 518	1.378	-1.495	1.14888	3.27708	ENSG00000177853	+	NM_014803.3	9849	BX109826		28.4069	+	+	+	+	3	+	+	+	+	1	+	+				+	14, 6
IMAGE:258175	WDR75	WD repeat domain 75	0.13	-1.107	1.14869	3.27708	ENSG00000115368	+	NM_032168	84128	N30900		48.3903	+	+				+	+	+	+	1	+	+
IMAGE:740344	NIPA2	Non imprinted in Prader-Willi/Angelman syndrome 2	0.17	-1.87417	1.14845	3.27708	ENSG00000140157	+	NM_001008860,NM_001008892,NM_001008894,NM_030922	81614	AA477261		14.5576	+	+				+	+	+	+	1	+	+
IMAGE:251452	ARMCX3	Armadillo repeat containing, X-linked 3	0.245	-1.50917	1.14843	3.27708	ENSG00000102401	+	NM_016607,NM_177947,NM_177948	51566	H97993		ND	+	+				+	+				+	+
IMAGE:1503971	ARL6	ADP-ribos+lation factor-like 6	1.12167	-0.670833	1.1484	3.27708	ENSG00000113966	+	NM_032146,NM_177976	84100	AA904677		38.6315	+	+				+	+				+	+	+	+	1
IMAGE:782543		MRNA; cDNA DKFZp564C1072 (from clone DKFZp564C1072)	0.27	-1.71083	1.14788	3.27708					AA432051		51.1048
IMAGE:1880949		Transcribed locus	1.77667	0.03625	1.14777	3.27708					AI268394		49.647
IMAGE:175302		Transcribed locus	1.35	-0.21375	1.14713	3.27708					H40290		28.4069
IMAGE:824787	ABHD13	Abhydrolase domain containing 13	0.76	-1.2575	1.1468	3.27708	ENSG00000139826	+	NM_032859	84945	AA489076		10.2631	+	+	+	+	2	+	+				+	+				+	22
IMAGE:195903	AHSG	Alpha-2-HS-glycoprotein	1.63167	-0.181	1.14665	3.27708	ENSG00000135074|ENSG00000145192	+	NM_023038.3,NM_033274,NM_001622	197	R92335	+	2.83507	+	+				+	+				+	+
IMAGE:2313936	ZNF230	Zinc finger protein 230	0.465	-0.881	1.14647	3.27708	ENSG00000159882	+	NM_006300	7773	AI675534		53.0493	+	+	+	+	5	+	+				+	+
IMAGE:1554725			0.0166667	-1.225	1.14642	3.27708							38.6315
IMAGE:50722		CDNA FLJ30735 fis, clone FEBRA2000228	1.23333	-0.4575	1.14611	3.27708					H17520		48.3903
IMAGE:306013	MS4A1	Membrane-spanning 4-domains, subfamily A, member 1	0.705	-0.561	1.14599	3.27708	ENSG00000156738	+	NM_021950,NM_152866	931	BX097504		46.2112	+	+				+	+				+	+
IMAGE:136180	PRKAA1	Protein kinase, AMP-activated, alpha 1 catalytic subunit	0.57	-1.011	1.14551	3.27708	ENSG00000132356	+	NM_006251,NM_206907	5562	R33303		6.03213	+	+	+	+	3	+	+				+	+
IMAGE:726599	ANKRD50	Ankyrin repeat domain 50	0.728333	-0.8925	1.14429	3.27708	ENSG00000151458	+	NM_020337	57182	AA394303		12.6405	+	+	+	+	1	+	+	+	+	1	+	+				+	25
IMAGE:796078	MAPKAP1	Mitogen-activated protein kinase associated protein 1	0.476667	-1.17583	1.14329	3.27708	ENSG00000119487	+	NM_001006617,NM_001006618.1,NM_001006619,NM_001006620,NM_001006621,NM_024117	79109	AA460788		51.5773	+	+				+	+				+	+
IMAGE:1587157	ABLIM3	Actin binding LIM protein family, member 3	0.618333	-0.917	1.14274	3.27708	ENSG00000173210	+	NM_014945	22885	AA977072		33.7207	+	+				+	+				+	+
IMAGE:843159	TCF12	Transcription factor 12 (HTF4, helix-loop-helix transcription factors 4)	0.331667	-1.63417	1.14232	3.27708	ENSG00000140262	+	NM_003205,NM_207036,NM_207037,NM_207038,NM_207040.1	6938	AA488497		55.9415	+	+	+	+	1	+	+				+	+				+	14
IMAGE:61502	PVRL3	Poliovirus receptor-related 3	0.416667	-1.4725	1.14183	3.27708	ENSG00000177707	+	NM_015480	25945	T40020		42.1541	+	+				+	+				+	+
IMAGE:1632194	MRPL34	Mitochondrial ribosomal protein L34	0.868333	-1.2575	1.14151	3.27708	ENSG00000130312	+	NM_023937	64981	AI005195		55.9415	+	+	+	+	1	+	+				+	+
IMAGE:77911	GOLSYN	Golgi-localized protein	0.443333	-0.911	1.14145	3.27708	ENSG00000147642	+	NM_001099743.1,NM_001099744.1,NM_001099745.1,NM_001099746.1,NM_001099747.1,NM_001099748.1,NM_001099749.1,NM_001099750.1,NM_001099751.1,NM_001099752.1,NM_001099753.1,NM_001099754.1,NM_001099755.1,NM_001099756.1,NM_017786.5	55638	T61269		48.3903	+	+				+	+				+	+
IMAGE:1000500	C17orf85	Chromosome 17 open reading frame 85	1.445	-0.189	1.14082	3.27708	ENSG00000074356	+	NM_018553	55421	AA566018	+	4.39947	+	+	+	+	1	+	+				+	+	+	+	3
IMAGE:153779	THNSL1	Threonine synthase-like 1 (S. cerevisiae)	0.28	-1.2175	1.14027	3.27708	ENSG00000185875	+	NM_024838	79896	R48345		55.9366	+	+				+	+				+	+
IMAGE:788444	TMEM41B	Transmembrane protein 41B	1.46833	-0.173	1.13995	3.27708	ENSG00000166471	+	NM_015012	440026	AA450037		55.9415	+	+				+	+				+	+
IMAGE:39811	AP4S1	Adaptor-related protein complex 4, sigma 1 subunit	1.82333	0.200833	1.13975	3.27708	ENSG00000100478	+		11154	R53927	+	0.259044	+	+				+	+				+	+
IMAGE:843398	BMP2	Bone morphogenetic protein 2	0.726667	-1.3575	1.13974	3.27708	ENSG00000125845	+	NM_001200	650	AA489383		49.647	+	+	+	+	1	+	+				+	+
IMAGE:34626		CDNA FLJ76265 complete cds, highly similar to Homo sapiens mitochondrial translational release factor 1-like (MTRF1L), mRNA	0.408	-1.16583	1.1397	3.27708					BX105260		48.3903
IMAGE:36348	PTPN13	Protein tyrosine phosphatase, non-receptor type 13 (APO-1/CD95 (Fas)-associated phosphatase)	1.37667	-0.157	1.13951	3.27708	ENSG00000163629	+	NM_080683.1,NM_080684.1,NM_080685.1	5783	BX113780		55.9415	+	+	+	+	1	+	+				+	+				+	3
IMAGE:234045	KIAA1333	KIAA1333	0.551667	-1.1425	1.13877	3.27708	ENSG00000092140	+	NM_017769	55632	H66982	+	0.259044	+	+	+	+	2	+	+				+	+
IMAGE:1704155	IER5	Immediate early response 5	1.24833	-0.08875	1.13876	3.27708	ENSG00000162783	+	NM_016545	51278	AI096800		46.2112	+	+	+	+	1	+	+				+	+
IMAGE:1564510	PGGT1B	Protein geranylgeranyltransferase type I, beta subunit	1.005	-0.261	1.13771	3.27708	ENSG00000086061|ENSG00000164219	+	NM_001539	5229	AA961272		ND	+	+				+	+	+	+	1	+	+
IMAGE:731177	KIF1B	Kinesin family member 1B	1.16833	-0.5725	1.13743	3.27708	ENSG00000054523	+	NM_015074,NM_183416	23095	AA417247		55.2776	+	+	+	+	1	+	+				+	+				+	13
IMAGE:295992		Transcribed locus	2.09667	0.320833	1.13672	3.27708					N73555		54.4487
IMAGE:1610029		Transcribed locus	0.526667	-1.67083	1.13628	3.27708					AI000603		9.15846
IMAGE:229649		MRNA; cDNA DKFZp779M2422 (from clone DKFZp779M2422)	0.421667	-1.063	1.13566	3.27708					H66439		55.9415
IMAGE:1881396			1.39833	-0.0658333	1.13553	3.27708							7.9843
IMAGE:858911	SCARB2	Scavenger receptor class B, member 2	0.683333	-0.815833	1.13526	3.27708	ENSG00000138760	+	NM_005506	950	AA776891		51.5773	+	+				+	+				+	+
IMAGE:223350	CP	Ceruloplasmin (ferroxidase)	1.49	0.34875	1.13473	3.27708	ENSG00000047457	+	NM_000096	1356	H86642		53.5075	+	+				+	+				+	+
IMAGE:1686961	DOCK4	Dedicator of cytokinesis 4	0.266667	-1.005	1.13457	3.27708	ENSG00000128512	+	NM_014705.3	9732	AI939313		55.9415	+	+	+	+	3	+	+	+	+	1
IMAGE:701819	MBNL2	Muscleblind-like 2 (Drosophila)	0.356667	-1.38417	1.13427	3.27708	ENSG00000139793	+	NM_144778,NM_207304	10150	AA287121		6.03213	+	+	+	+	1	+	+	+	+	1	+	+				+	4
IMAGE:773083		CDNA FLJ30661 fis, clone DFNES2000526	0.598333	-1.04583	1.13388	3.27708					AA425411		53.0493
IMAGE:429519	ENY2	Enhancer of yellow 2 homolog (Drosophila)	0.233333	-1.1775	1.13191	3.27708	ENSG00000120533	+	NM_020189.4	56943	AA011427		46.2112	+	+				+	+				+	+
IMAGE:1857213	PNN	Pinin, desmosome associated protein	0.776667	-0.703	1.13179	3.27708	ENSG00000100941|ENSG00000119917	+	NM_002687,NM_001031683,NM_001549	5411	CR745105	+	0.462398	+	+				+	+	+	+	1	+	+
IMAGE:345601	PXDN	Peroxidasin homolog (Drosophila)	1.38167	0.049	1.13178	3.27708	ENSG00000130508	+	NM_012293.1	7837	W72043		55.9415	+	+	+	+	1	+	+				+	+
IMAGE:884438	NFE2L2	Nuclear factor (erythroid-derived 2)-like 2	0.37	-0.995	1.1314	3.27708	ENSG00000116044	+	NM_006164.2	4780	AA629687		50.8402	+	+	+	+	1	+	+				+	+				+	24
IMAGE:502364	SLC30A5	Solute carrier family 30 (zinc transporter), member 5	0.27	-1.79417	1.1306	3.27708	ENSG00000145740	+	NM_022902,NM_024055	64924	AA134752		54.7329	+	+	+	+	2	+	+				+	+
IMAGE:204790			0.463333	-0.904167	1.1296	3.27708							15.802
IMAGE:487819	CEBPD	CCAAT/enhancer binding protein (C/EBP), delta	0.115	-1.81083	1.12942	3.27708				1052	AA044630		55.9415
IMAGE:133637	PRKDC	Protein kinase, DNA-activated, catalytic polypeptide	0.075	-1.54917	1.12934	3.27708	ENSG00000121031	+	NM_001081640.1,NM_006904.6	5591	R27615		28.4069	+	+				+	+	+	+	1	+	+
IMAGE:2306721	HESX1	HESX homeobox 1	1.8	0.017	1.12805	3.27708	ENSG00000163666	+	NM_003865	8820	AI650697	+	2.83507						+	+				+	+
IMAGE:529185	SELK	Selenoprotein K	0.0733333	-1.96667	1.12717	3.27708	ENSG00000113811	+	NM_021237.3	58515	AA065220		28.4069	+	+				+	+				+	+
IMAGE:753931	CXCR4	Chemokine (C-X-C motif) receptor 4	0.925	-0.7775	1.12684	3.27708	ENSG00000121966	+	NM_001008540,NM_003467.2	7852	BX089192		10.2631	+					+	+
IMAGE:727551	IRF2	Interferon regulatory factor 2	0.506667	-0.824167	1.12666	3.27708	ENSG00000171055|ENSG00000168310	+	NM_001042548.1,NM_005102.2	3660	AA393214		ND	+	+	+	+	1	+	+				+	+				+	37
IMAGE:279482	FOXP1	Forkhead box P1	0.321667	-1.28417	1.12638	3.27708	ENSG00000114861	+	NM_001012505,NM_032682	27086	N48804		38.6315	+	+	+	+	1	+	+				+	+
IMAGE:31839	IL16	Interleukin 16 (lymphocyte chemoattractant factor)	1.602	0.581667	1.1262	3.27708	ENSG00000172349	+	NM_004513,NM_172217.2	3603	R41836		38.6315	+	+				+	+	+	+	1	+	+
IMAGE:741974	ROCK2	Rho-associated, coiled-coil containing protein kinase 2	0.286667	-0.885	1.12575	3.27708	ENSG00000134318	+	NM_004850.3	9475	AA405401		48.3903	+	+	+	+	3	+	+				+	+
IMAGE:1523144			1.08667	-0.485833	1.12572	3.27708							48.3903
IMAGE:112131	POFUT1	Protein O-fucosyltransferase 1	1.04167	-0.579167	1.12556	3.27708	ENSG00000101346	+	NM_015352,NM_172236	23509	BX100939		48.3903	+	+	+	+	1	+	+				+	+
IMAGE:898328	PHC2	Polyhomeotic homolog 2 (Drosophila)	1.21833	-0.235	1.12543	3.27708	ENSG00000070748|ENSG00000134686	+	NM_020549,NM_020984,NM_020985,NM_020986,NM_004427,NM_198040	1912	AA598840		55.9415	+	+	+	+	1	+	+				+	+
IMAGE:342712		Transcribed locus	1.33667	-0.065	1.12538	3.27708	ENSG00000159658	+	NM_014774		W68541		48.3903	+	+	+	+	3	+	+				+	+
IMAGE:897531	FN1	Fibronectin 1	1.005	-0.321	1.12516	3.27708	ENSG00000115414|ENSG00000197721	+	NM_002026,NM_054034.2,NM_212474,NM_212476.1,NM_212482.1,NM_175710.1	2335	AA489587		51.1048	+	+				+	+				+	+
IMAGE:824875	ZFP106	Zinc finger protein 106 homolog (mouse)	0.571667	-1.40417	1.12485	3.27708	ENSG00000103994	+	NM_022473	64397	AA488885		28.4069	+	+				+	+				+	+
IMAGE:486233	RAB7A	RAB7A, member RAS oncogene family	0.68	-0.984167	1.12449	3.27708	ENSG00000075785	+	NM_004637	7879	AA043680		48.8614	+	+				+	+				+	+
IMAGE:281164	CHMP2B	Chromatin modifying protein 2B	-0.193333	-2.27917	1.12439	3.27708	ENSG00000083937|ENSG00000178828	+	NM_014043,NM_019062	25978	N50963	+	1.02867	+	+	+	+	1	+	+				+	+
IMAGE:283943	GFM1	G elongation factor, mitochondrial 1	0.0116667	-1.48583	1.1233	4.29069	ENSG00000168827	+	NM_024996	85476	N50802		46.2112	+	+				+	+				+	+
IMAGE:293651		Transcribed locus	-0.045	-1.629	1.12308	4.29069					BX092130		10.2631
IMAGE:810263	RHPN2	Rhophilin, Rho GTPase binding protein 2	0.976667	-0.579167	1.12299	4.29069	ENSG00000131941	+		85415	AA464018		ND	+	+	+	+	1	+	+				+	+
IMAGE:491238	PANK2	Pantothenate kinase 2 (Hallervorden-Spatz syndrome)	1.02833	-0.565833	1.1228	4.29069	ENSG00000125779	+	NM_024960,NM_153638,NM_153640	80025	BX103530		14.5576	+	+	+	+	1	+	+				+	+
IMAGE:265042	SNX12	Sorting nexin 12	0.706667	-0.723	1.12272	4.29069	ENSG00000147164	+	NM_013346	29934	CR741325		6.90497	+	+	+	+	1	+	+				+	+
IMAGE:138737	D+RK2	Dual-specificit+ t+rosine-(+)-phosphor+lation regulated kinase 2	0.76	-0.8825	1.12181	4.29069	ENSG00000127334	+	NM_003583,NM_006482	8445	R63623		15.802	+	+	+	+	1	+	+				+	+				+	13
IMAGE:1897997		CDNA FLJ41019 fis, clone UTERU2019096	1.23	-0.587	1.12161	4.29069					AI299651	+	2.83507
IMAGE:878130	SUMO2	SMT3 suppressor of mif two 3 homolog 2 (S. cerevisiae)	0.268333	-1.8425	1.12154	4.29069	ENSG00000188612	+	NM_001005849.1,NM_006937.3	6613	AA775415		55.9415	+	+	+	+	1	+	+				+	+
IMAGE:788405	GAB1	GRB2-associated binding protein 1	2.304	-0.423	1.12125	4.29069	ENSG00000109458	+	NM_002039,NM_207123	2549	AA456435		12.6405	+	+	+	+	1	+	+				+	+
IMAGE:489509	C10orf56	Chromosome 10 open reading frame 56	0.883333	-1.16417	1.12106	4.29069	ENSG00000165424	+	NM_153367	219654	AA099148		20.2294	+	+	+	+	1	+	+				+	+
IMAGE:1585036	SERPINB8	Serpin peptidase inhibitor, clade B (ovalbumin), member 8	0.27	-0.943	1.12098	4.29069	ENSG00000166401	+	NM_001031848.1,NM_002640,NM_198833	5271	AA972628		55.9415	+	+	+	+	1	+	+				+	+
IMAGE:1894737		Transcribed locus	0.391667	-1.51917	1.12055	4.29069					AI292329		18.3136
IMAGE:754415	PARD3B	Par-3 partitioning defective 3 homolog B (C. elegans)	0.57	-0.7175	1.1204	4.29069	ENSG00000212690|ENSG00000116117	+		117583	AA436326		ND						+	+
IMAGE:1591222	VPS33B	Vacuolar protein sorting 33 homolog B (yeast)	1.67167	-0.2125	1.12038	4.29069	ENSG00000143919|ENSG00000184056	+	NM_024766,NM_018668	26276	AA953644		55.9415	+	+	+	+	1	+	+				+	+
IMAGE:544502	IFIT1	Interferon-induced protein with tetratricopeptide repeats 1	0.508333	-0.819	1.12024	4.29069	ENSG00000104884|ENSG00000185745	+	NM_000400,NM_001001887,NM_001548	3434	AA074989		42.1541	+	+				+	+	+	+	1	+	+
IMAGE:2308481	CHEK2	CHK2 checkpoint homolog (S. pombe)	0.861667	-0.7875	1.11999	4.29069	ENSG00000124766|ENSG00000183765	+	NM_003107,NM_001005735,NM_007194,NM_145862	11200	AI653182		15.802	+	+	+	+	1	+	+	+	+	1	+	+
IMAGE:788654	GRB2	Growth factor receptor-bound protein 2	0.613333	-0.691	1.11983	4.29069	ENSG00000197406|ENSG00000177885	+	NM_001362.3	2885	AA449878		ND	+	+	+	+	2	+	+				+	+
IMAGE:815057	C12orf35	Chromosome 12 open reading frame 35	0.355	-0.843	1.1196	4.29069	ENSG00000174718	+	NM_018169	55196	AA465289		55.9415	+	+	+	+	1	+	+	+	+	2	+	+
IMAGE:49275		CDNA FLJ33029 fis, clone THYMU2000162	1.295	0.02875	1.1196	4.29069					BX096152		42.1541
IMAGE:824681	ZNF507	Zinc finger protein 507	0.963333	-0.840833	1.11954	4.29069	ENSG00000168813	+	NM_014910	22847	CR745638		5.02059	+	+	+	+	2	+	+				+	+
1343971	PLK4	Polo-like kinase 4 (Drosophila)	0.505	-1.11583	1.11953	4.29069	ENSG00000142731	+	NM_014264	10733	AA732873		51.5773	+	+	+	+	1	+	+				+	+
IMAGE:511388	HECA	Headcase homolog (Drosophila)	1.44	-0.665	1.11902	4.29069	ENSG00000112406	+	NM_016217	51696	AA115400		55.9415	+	+	+	+	1	+	+				+	+
IMAGE:138021	C14orf104	Chromosome 14 open reading frame 104	0.0733333	-1.483	1.11856	4.29069	ENSG00000165506	+	NM_018139	55172	R63197		5.77645	+	+	+	+	1	+	+				+	+
IMAGE:243580	CHD2	Chromodomain helicase DNA binding protein 2	0.485	-0.727	1.11848	4.29069	ENSG00000173575	+	NM_001042572.2,NM_001271	1106	N49810		49.1966	+	+	+	+	1	+	+				+	+
IMAGE:309496		CDNA: FLJ22049 fis, clone HEP09444	0.895	-0.589167	1.11837	4.29069					N99253		11.8895
IMAGE:135426		Transcribed locus	0.69	-1.1925	1.11786	4.29069					R32996	+	3.21339
IMAGE:428411	MYSM1	Myb-like, SWIRM and MPN domains 1	1.1	-0.287	1.1176	4.29069	ENSG00000162601	+	NM_001085487.1	114803	AA004286		49.1966	+	+	+	+	2	+	+				+	+
IMAGE:40407	PPHLN1	Periphilin 1	0.106667	-1.39917	1.11739	4.29069	ENSG00000134283	+	NM_016488,NM_201438.1,NM_201439,NM_201440.1,NM_201515.1	51535	R52964		50.8402	+	+	+	+	1	+	+				+	+
IMAGE:269332	APC	Adenomatosis polyposis coli	0.895	-0.730833	1.11721	4.29069	ENSG00000134982|ENSG00000204310|ENSG00000206255|ENSG00000206324	+	NM_000038,NM_006411,NM_032741	324	N26688		50.8402	+	+	+	+	1	+	+	+	+	1	+	+
IMAGE:52031	C1orf96	Chromosome 1 open reading frame 96	1.12833	-0.333	1.11721	4.29069	ENSG00000154429	+	NM_145257	126731	H24118		38.6315	+	+	+	+	2	+	+				+	+
IMAGE:1897152	USP8	Ubiquitin specific peptidase 8	0.155	-1.79417	1.11612	4.29069	ENSG00000130827|ENSG00000138592	+	NM_017514,NM_005154	9101	AI299198		15.802	+	+	+	+	2	+	+				+	+
IMAGE:504308	CEP55	Centrosomal protein 55kDa	0.04	-1.53917	1.11439	4.29069	ENSG00000138180	+	NM_018131	55165	AA131909		6.03213	+	+				+	+				+	+
IMAGE:25389	SLC2A1	Solute carrier family 2 (facilitated glucose transporter), member 1	1.675	0.345	1.11405	4.29069	ENSG00000117394	+	NM_006516	6513	R11688		50.8402	+	+	+	+	1	+	+				+	+				+	48
IMAGE:2011372		Clone MO-30 mRNA sequence	0.156667	-1.7225	1.11362	4.29069					AI368402		33.7207
IMAGE:1702865	STAM	Signal transducing adaptor molecule (SH3 domain and ITAM motif) 1	-0.0733333	-1.70417	1.11335	4.29069	ENSG00000136738	+	NM_003473	8027	AI147724		46.2112	+	+	+	+	2	+	+				+	+
IMAGE:122238	TSC22D2	TSC22 domain family, member 2	0.888333	-0.850833	1.11304	4.29069	ENSG00000196428	+	NM_014779	9819	T98712		11.2322	+	+				+	+				+	+
IMAGE:284541		MRNA; cDNA DKFZp434E0528 (from clone DKFZp434E0528)	2.33667	-0.02375	1.1125	4.29069	ENSG00000008277	+	NM_004194.2,NM_016351.3,NM_021721.2,NM_021722.2,NM_021723.2		N71831		18.3136	+	+	+	+	6	+	+	+	+	1	+	+
IMAGE:162262	PRKD3	Protein kinase D3	0.471667	-1.47583	1.112	4.29069	ENSG00000115825	+	NM_005813	23683	H26078		15.802	+	+	+	+	1	+	+				+	+
IMAGE:950577	MIB2	Mindbomb homolog 2 (Drosophila)	1.385	-0.067	1.11166	4.29069	ENSG00000197530	+	NM_080875.1	142678	AI791279		38.6315	+	+				+	+				+	+
IMAGE:878440	CCDC14	Coiled-coil domain containing 14	0.391667	-0.799	1.11125	4.29069	ENSG00000175455	+	NM_022757	64770	AA670363		15.802	+	+				+	+				+	+	+	+	2
IMAGE:133872	FLJ12716	FLJ12716 protein	1.17667	-0.237	1.11117	4.29069	ENSG00000168538	+	NM_021942,NM_199053.1	60684	R28239		15.802	+	+	+	+	2	+	+				+	+
IMAGE:145377		MRNA from chromosome 5q21-22, clone:843Ex	0.948333	-0.3275	1.11108	4.29069					R78017		55.9415
IMAGE:124153	SRFBP1	Serum response factor binding protein 1	0.335	-0.913	1.11052	4.29069	ENSG00000151304	+	NM_152546.2	153443	BX102622		50.6132	+	+				+	+				+	+
IMAGE:324255	FAM98B	Family with sequence similarity 98, member B	1.22167	-0.223	1.1105	4.29069	ENSG00000171262	+	NM_001042429.1,NM_173611	283742	W47254		6.90497	+	+				+	+				+	+
IMAGE:292894	KIAA0247	KIAA0247	1.64	0.195833	1.1101	4.29069	ENSG00000100647	+	NM_014734	9766	N63733		53.0493	+	+	+	+	1	+	+				+	+
IMAGE:37671	FAM59A	Family with sequence similarity 59, member A	0.565	-1.57417	1.1096	4.29069	ENSG00000141441	+	NM_022751	64762	R61419		12.6405	+	+	+	+	1	+	+				+	+
IMAGE:1588700	SPIRE1	Spire homolog 1 (Drosophila)	1.07333	-0.780833	1.10948	4.29069	ENSG00000134278	+	NM_020148	56907	AA975354		33.7207	+	+	+	+	2	+	+				+	+
IMAGE:151477	VGLL3	Vestigial like 3 (Drosophila)	-0.495	-2.47083	1.109	4.29069	ENSG00000206538	+	NM_016206.2	389136	H02837		20.2294	+	+				+	+				+	+
IMAGE:322537	SLC26A2	Solute carrier family 26 (sulfate transporter), member 2	1.56167	-0.417	1.10834	4.29069	ENSG00000155850	+	NM_000112	1836	W39102		20.2294	+	+	+	+	2	+	+				+	+
IMAGE:121997	ALDOB	Aldolase B, fructose-bisphosphate	1.03333	-0.560833	1.10828	4.29069	ENSG00000136872	+	NM_000035	229	BX097974		52.532	+	+				+	+				+	+
IMAGE:239711	ZNF498	Zinc finger protein 498	1.58833	0.33125	1.10797	4.29069	ENSG00000197037	+	NM_145115	221785	H79649		55.9415	+	+	+	+	1	+	+				+	+
IMAGE:277430	KIAA0087	KIAA0087	0.428333	-1.4175	1.10687	4.29069	ENSG00000122548	+		9808	N47735		38.6315	+	+				+	+				+	+
IMAGE:1469292	PIM2	Pim-2 oncogene	1.06833	-0.5575	1.10608	4.29069	ENSG00000102096	+	NM_006875	11040	AA863383		48.3903	+	+	+	+	1	+	+				+	+
IMAGE:811737	C13orf8	Chromosome 13 open reading frame 8	1.095	-0.674167	1.10575	4.29069	ENSG00000198824	+	NM_032436	283489	AA463267	+	4.39947	+	+	+	+	1	+	+				+	+
IMAGE:264105	LRRC57	Leucine rich repeat containing 57	0.776667	-0.709167	1.1057	4.29069	ENSG00000180979	+	NM_153260	255252	BX105392	+	3.21339	+	+	+	+	1	+	+				+	+
IMAGE:139217	MINA	MYC induced nuclear antigen	0.045	-1.49083	1.10564	4.29069	ENSG00000080200	+	NM_153605.2	84864	BX093929		42.1541	+	+				+	+				+	+
IMAGE:51469	PARP2	Poly (ADP-ribose) polymerase family, member 2	0.348333	-1.1025	1.10516	4.29069	ENSG00000129484	+		10038	H23985		28.4069	+	+				+	+	+	+	1	+	+
IMAGE:199198	RPS6KA3	Ribosomal protein S6 kinase, 90kDa, polypeptide 3	0.306667	-1.35083	1.10503	4.29069	ENSG00000177189	+	NM_004586	6197	R95841		46.2112	+	+	+	+	1	+	+									+	20
IMAGE:774082	PAH	Phen+lalanine h+drox+lase	0.225	-1.8225	1.1049	4.29069	ENSG00000139352	+	NM_000277	5053	AA441935		ND	+	+	+	+	1	+	+				+	+	+	+	1
IMAGE:878517	ARGLU1	Hypothetical protein FLJ10154	2.03667	-0.117	1.10489	4.29069	ENSG00000134884	+	NM_018011.3	55082	AA775845	+	4.39947	+	+	+	+	1	+	+				+	+
1292551	FBXO30	F-box protein 30	0.536667	-0.665	1.10447	4.29069	ENSG00000118496	+	NM_032145	84085	AA719040	+	2.33627	+	+	+	+	1	+	+				+	+
IMAGE:428733	PRKCD	Protein kinase C, delta	0.558333	-0.7675	1.10432	4.29069	ENSG00000163932	+	NM_006254,NM_212539	5580	AA005215		15.802	+	+	+	+	1	+	+	+	+	1	+	+
IMAGE:23334	CCNYL1	Cyclin Y-like 1	0.898333	-0.707	1.10423	4.29069	ENSG00000163249	+	NM_152523	151195	T75301		52.1496	+	+				+	+				+	+
IMAGE:362756	FAM63B	Family with sequence similarity 63, member B	0.766667	-0.835	1.10404	4.29069	ENSG00000128923	+	NM_001040450.1,NM_001040453.1	54629	AA018670		28.4069	+	+	+	+	1	+	+				+	+
IMAGE:2340423	MPL	Myeloproliferative leukemia virus oncogene	2.29167	0.179	1.10315	4.29069	ENSG00000117400	+	NM_005373	4352	AI702813		55.2776	+	+				+	+				+	+
IMAGE:970685	MIB1	Mindbomb homolog 1 (Drosophila)	-0.141667	-1.431	1.10309	4.29069	ENSG00000101752	+	NM_020774	57534	AA774761		50.1469	+	+	+	+	1	+	+
IMAGE:593306	MAP3K1	Mitogen-activated protein kinase kinase kinase 1	0.543333	-1.425	1.10241	4.29069	ENSG00000095015	+	NM_005921.1	4214	AA165567		54.0364	+	+	+	+	1	+	+				+	+
IMAGE:687381	ANGEL2	Angel homolog 2 (Drosophila)	0.998333	-0.9425	1.10203	4.29069	ENSG00000174606	+	NM_144567	90806	AA235286		46.2112	+	+	+	+	1	+	+				+	+
IMAGE:647437		Transcribed locus	0.33	-1.39583	1.102	4.29069					AA199586		52.1496
IMAGE:1521988		Transcribed locus	0.943333	-0.480833	1.10118	4.29069					AA906999		48.3903
IMAGE:85670	YEATS4	YEATS domain containing 4	-0.0966667	-1.587	1.10027	4.29069	ENSG00000127337	+		8089	T62072		ND	+	+				+	+				+	+
IMAGE:42681	FLJ40142	FLJ40142 protein	1.12667	-0.3825	1.10002	4.29069	ENSG00000174456	+	NM_207435	400073	R59795		49.1966	+	+				+	+				+	+
IMAGE:896949	HMGCR	3-hydroxy-3-methylglutaryl-Coenzyme A reductase	0.503333	-0.9875	1.09962	4.29069	ENSG00000113161	+		3156	AA779417		ND	+	+				+	+				+	+
IMAGE:487850		Transcribed locus	-0.155	-2.12583	1.09923	4.29069					AA046500		55.9415
IMAGE:76347	SMCR7	Smith-Magenis syndrome chromosome region, candidate 7	1.17	-0.274167	1.09884	4.29069	ENSG00000177427	+	NM_139162,NM_148886	125170	T60238		5.77645	+	+	+	+	1	+	+				+	+
IMAGE:1473922	ARPC3	Actin related protein 2/3 complex, subunit 3, 21kDa	0.711667	-1.4575	1.09877	4.29069	ENSG00000111229	+		10094	AA915980		52.532	+	+				+	+				+	+
IMAGE:359597	MLLT4	Myeloid/lymphoid or mixed-lineage leukemia (trithorax homolog, Drosophila); translocated to, 4	0.105	-1.197	1.09875	4.29069	ENSG00000130396	+	NM_001040000.1,NM_001040001.1,NM_005936	4301	AA010818		55.9415	+	+	+	+	2	+	+				+	+
IMAGE:825404	USP53	Ubiquitin specific peptidase 53	0.751667	-1.13417	1.09865	4.29069				54532	AA504253	+	2.33627
IMAGE:1894451			1.61333	0.05125	1.09811	4.29069							46.2112
IMAGE:288948		MRNA; cDNA DKFZp547K189 (from clone DKFZp547K189)	0.26	-1.2075	1.09803	4.29069					BX111854		55.9415
IMAGE:491012	MAPK1	Mitogen-activated protein kinase 1	0.418333	-1.4075	1.09731	4.29069	ENSG00000100030	+	NM_002745,NM_138957	5594	AA120886		54.0364	+	+				+	+	+	+	1	+	+
IMAGE:1564266	FAM84A	Family with sequence similarity 84, member A	1.27833	-0.1925	1.09721	4.29069	ENSG00000162981	+	NM_145175	151354	AA973192		48.8614	+	+				+	+				+	+
IMAGE:897884	CACHD1	Cache domain containing 1	2.13167	0.597	1.09683	4.29069	ENSG00000158966	+	NM_020925	57685	AA598639		28.4069	+	+				+	+				+	+
IMAGE:265087	FSD1L	Fibronectin type III and SPRY domain containing 1-like	0.948333	-0.425	1.09624	4.29069	ENSG00000106701	+	NM_031919,NM_207647	83856	CR748826		10.2631	+	+	+	+	3	+	+				+	+
IMAGE:139641		Transcribed locus	0.61	-0.7775	1.09586	4.29069					R64131		55.9415
IMAGE:259950	NUDCD1	NudC domain containing 1	0.356667	-1.2325	1.09555	4.29069	ENSG00000120526	+	NM_032869	84955	N32587		7.9843	+	+	+	+	2	+	+				+	+
IMAGE:1493243	KIAA1715	KIAA1715	0.535	-0.979167	1.09359	4.29069	ENSG00000144320	+	NM_030650	80856	AA886876		12.6405	+	+	+	+	3	+	+				+	+				+	48
