# Supplementary material for: Comparative Analysis of mRNA Targets for Human PUF-Family Proteins Suggests Extensive Interaction with the miRNA Regulatory System
Source: PLoS One. 2008 Sep 8;3(9):e3164. doi: 10.1371/journal.pone.0003164 (PMC2522278; doi:10.1371/journal.pone.0003164)
Supplement: Table S3 — List of PUM2 target mRNAs in HeLa S3 cells. Columns indicate the following (from left to right): Clone_ID (IMAGE); gene name; gene description; average log2 ratio PUM2 affinity isolations; average log2 ratio mock affinity isolations; SAM score; FDR; Ensembl_Gene_ID; Ensembl_Gene (+); RefseqRNA; EntrezGene; GenBank accession number; PUM1 target (+); PUM1 affinity isolation FDR; 3′-UTR information available (+); 3′-UTR information available from ENSEMBL, ENSG (+); PUF motif within 3′-UTR (+); PUF motif within 3′-UTR from ENSG sequence (+); number of motifs within 3′-UTR; CDS information available (+); CDS information available from ENSEMBL, ENSG (+); PUF motif within CDS (+); PUF motif within CDS from ENSG sequence (+); number of motifs within CDS; 5′-UTR information available (+); 5′-UTR information available from ENSEMBL, ENSG (+); PUF motif within 5′-UTR (+); number of motifs within 5′-UTR; PUF motif within 5′-UTR from ENSG sequence (+); miRNA binding site close (within 50 nts) to 3′-UTR PUF motif (+); distance between PUF and miRNA sites (nts). (0.32 MB XLS) [file pone.0003164.s005.xls]

## Sheet: Table S3
Table S3. List of PUM2 target mRNAs in HeLa S3 cells
Clone_ID	Gene Name	Description	PUM2 RIP (average log2 ratio)	MOCK RIP (average log2 ratio)	SAM score	FDR	Ensembl_Gene	Esembl_Gene	RefseqRNA	EntrezGene	GenBank Accession	PUM1 target	PUM1 FDR	3'-UTR	ENSG	3'-UTR motif	ENSG	# motifs	CDS	ENSG	CDS motif	ENSG	# motifs	5'-UTR	ENSG	5'-UTR motif	ENSG	# motifs	miRNA site	distance (nts)
IMAGE:144801	CALM2	Calmodulin 2 (phosphorylase kinase, delta)	1.915	-0.436667	9	0.259044	ENSG00000143933|ENSG00000160014|ENSG00000198668	+	NM_001743,NM_005184,NM_006888	801	R76277	+	0.274584	+	+	+	+	1	+	+				+	+				+	9
IMAGE:2512070	BNIP2	BCL2/adenovirus E1B 19kDa interacting protein 2	4.165	-0.206667	4.74313	0	ENSG00000140299	+	NM_004330	663	AI963389	+	0	+	+	+	+	3	+	+				+	+
IMAGE:383881	HIAT1	Hippocampus abundant transcript 1	4.0375	0.03	4.2507	0	ENSG00000156875	+	NM_033055	64645	AA700937	+	0	+	+	+	+	3	+	+									+	43, 12
IMAGE:502067	LBA1	Lupus brain antigen 1	4.49	-0.13	4.03116	0	ENSG00000168016	+	NM_014831.1	9881	AA126869	+	0	+	+				+	+				+	+
IMAGE:824936	C12orf29	Chromosome 12 open reading frame 29	2.375	-1.37667	3.84413	0	ENSG00000133641	+	NM_001009894	91298	BX100360	+	0.567551	+	+	+	+	3	+	+				+	+
IMAGE:745218	TBK1	TANK-binding kinase 1	3.4825	-0.15	3.69006	0	ENSG00000183735	+	NM_013254	29110	AA626869	+	0	+	+	+	+	2	+	+				+	+
IMAGE:949983			3.65	-0.343333	3.68587	0						+	0
IMAGE:1505893		Transcribed locus	2.865	-1.29	3.67943	0					AA907721	+	0
IMAGE:784052	KIAA1143	KIAA1143	2.79	-0.72	3.62593	0	ENSG00000163807	+	NM_020696	57456	AA431932	+	0	+	+	+	+	2	+	+				+	+
IMAGE:1899259		Transcribed locus	4.35	-0.01	3.45034	0					AI289137	+	0
IMAGE:487553	MAP4K3	Mitogen-activated protein kinase kinase kinase kinase 3	2.5575	-0.923333	3.42286	0	ENSG00000011566	+	NM_003618	8491	AA043536	+	0	+	+	+	+	4	+	+				+	+				+	3,17
IMAGE:869234		CDNA FLJ43545 fis, clone PROST2011631	3.035	-0.603333	3.41979	0					AA679853	+	0
IMAGE:784282	GLI3	GLI-Kruppel family member GLI3 (Greig cephalopolysyndactyly syndrome)	3.33	0.04	3.36134	0	ENSG00000106571	+	NM_000168	2737	BX100147	+	0	+	+	+	+	1	+	+				+	+
IMAGE:263062		Transcribed locus, strongly similar to XP_238336.3 PREDICTED: similar to SRPK2 [Rattus norvegicus]	3.6775	0.05	3.35112	0					H99823		ND
IMAGE:288707	MED4	Mediator complex subunit 4	4.73	0.126667	3.3211	0	ENSG00000004487|ENSG00000136146	+	NM_015013,NM_014166	29079	N62419	+	0	+	+	+	+	2	+	+				+	+
IMAGE:277112	RFC3	Replication factor C (activator 1) 3, 38kDa	2.455	-0.35	3.31653	0	ENSG00000124391|ENSG00000133119	+	NM_013278.3,NM_002915,NM_181558.2	5983	N39611	+	0	+	+	+	+	2	+	+				+	+
IMAGE:82290	FAM122A	Family with sequence similarity 122A	3.0875	-0.27	3.24822	0	ENSG00000187866	+	NM_138333	116224	T69073	+	0.0813071	+	+				+	+				+	+
IMAGE:784061	TMEM55B	Transmembrane protein 55B	2.61	-0.366667	3.24218	0	ENSG00000165782	+		90809	AA431950	+	0	+	+	+	+	2	+	+				+	+
IMAGE:1627973	SELI	Selenoprotein I	3.5275	-0.323333	3.24017	0	ENSG00000138018	+	NM_033505.2	85465	AI017224	+	0	+	+	+	+	2	+	+				+	+				+	3
IMAGE:267151		Transcribed locus, strongly similar to XP_238336.3 PREDICTED: similar to SRPK2 [Rattus norvegicus]	4.18	0.593333	3.23294	0					N23952	+	0
IMAGE:343343	MEGF9	Multiple EGF-like-domains 9	2.9625	-0.32	3.22956	0	ENSG00000138435|ENSG00000106780	+	NM_000079,NM_001039523	1955	W67981	+	0	+	+	+	+	2	+	+	+	+	1	+	+				+	4
IMAGE:1035796	FAM72B	Family with sequence similarity 72, member B	3.115	-0.193333	3.21195	0	ENSG00000188610	+		653820	AA628867	+	0	+	+	+	+	2	+	+				+	+
IMAGE:2436784	MTAP	Methylthioadenosine phosphorylase	1.8975	-0.743333	3.18807	0	ENSG00000099810|ENSG00000136928	+	NM_002451,NM_005458	4507	AI859912	+	0	+	+	+	+	3	+	+				+	+
IMAGE:259953	KIAA1600	KIAA1600	3.455	-0.573333	3.09423	0	ENSG00000151553	+	NM_020940	57700	N32594	+	0	+	+	+	+	3	+	+	+	+	1	+	+
IMAGE:453233	TMEM165	Transmembrane protein 165	2.715	-0.406667	3.08372	0	ENSG00000134851	+	NM_018475	55858	AA704860	+	0	+	+	+	+	1	+	+				+	+				+	46
IMAGE:788208		CDNA FLJ42149 fis, clone THYMU1000692	3.17	0.32	3.05619	0	ENSG00000213702	+			AA453928	+	0
IMAGE:2308090	CENPC1	Centromere protein C 1	1.8275	-0.92	3.03243	0	ENSG00000145241	+		1060	AI867916	+	0	+	+	+	+	2	+	+
IMAGE:1759218	HBXIP	Hepatitis B virus x interacting protein	3.56	-0.346667	3.01678	0	ENSG00000134248	+	NM_006402	10542	AI218994	+	0	+	+	+	+	1	+	+				+	+
IMAGE:511156		Transcribed locus	0.91	-2.58667	2.99773	0					AA088276	+	0
IMAGE:235909	STARD4	StAR-related lipid transfer (START) domain containing 4	2.2725	-0.22	2.98972	0	ENSG00000164211	+		134429	H52247	+	0	+	+	+	+	1	+	+				+	+
IMAGE:277621	CCDC82	Coiled-coil domain containing 82	2.325	-0.56	2.98113	0	ENSG00000149231	+	NM_024725	79780	N49389	+	0	+	+	+	+	2	+	+	+	+	1	+	+
IMAGE:24254	PCSK2	Proprotein convertase subtilisin/kexin type 2	2.4	-0.873333	2.97787	0	ENSG00000125851|ENSG00000198353	+	NM_014620,NM_153633	5126	T78369	+	0	+	+	+	+	3	+	+				+	+
IMAGE:262804		Transcribed locus	2.7375	-0.173333	2.93046	0	ENSG00000040633	+	NM_024297.2		H99502	+	0	+	+	+	+	2	+	+				+	+
IMAGE:780958		MRNA full length insert cDNA clone EUROIMAGE 1674211	3.365	-0.0466667	2.92959	0					AA429809		ND
IMAGE:244267	FNIP1	Folliculin interacting protein 1	2.535	-0.376667	2.89975	0	ENSG00000158987	+	NM_001008738,NM_016340,NM_133372	96459	BX117700	+	0	+	+	+	+	5	+	+	+	+	1	+	+				+	4
IMAGE:487444	ARPP-19	Cyclic AMP phosphoprotein, 19 kD	1.7625	-0.853333	2.85215	0	ENSG00000128989	+	NM_006628	10776	AA046622	+	0.429098	+	+	+	+	2	+	+				+	+				+	6
IMAGE:1521459	LOC126661	Hypothetical protein LOC126661	3.9475	0.453333	2.80428	0				126661	AI821989	+	0
IMAGE:1882505		Transcribed locus	2.41	-0.326667	2.78975	0					AI279845	+	0
IMAGE:453309		Full-length cDNA clone CS0CAP007YP22 of Thymus of Homo sapiens (human)	2.915	-0.06	2.77041	0					AA778896	+	0.0813071
IMAGE:743987	ARL6IP2	ADP-ribosylation factor-like 6 interacting protein 2	1.2275	-1.74333	2.7657	0	ENSG00000119787	+	NM_022374	64225	AA629027	+	0	+	+	+	+	1	+	+	+	+	1	+	+
IMAGE:260303	ETS2	V-ets erythroblastosis virus E26 oncogene homolog 2 (avian)	2.27	-0.163333	2.7642	0	ENSG00000157557	+	NM_005239	2114	H96235	+	0	+	+	+	+	1	+	+				+	+
IMAGE:460106	SMPDL3A	Sphingomyelin phosphodiesterase, acid-like 3A	2.075	-1.26	2.76022	0	ENSG00000172594	+	NM_006714	10924	AA676836	+	0	+	+	+	+	2	+	+				+	+
IMAGE:364194		CDNA clone IMAGE:5299642	1.57	-1.19667	2.75378	0					BX096316	+	0
IMAGE:201976		Transcribed locus	2.345	-1.00333	2.73207	0	ENSG00000120690	+	NM_172373		R99514	+	0	+	+	+	+	2	+	+				+	+				+	13
IMAGE:49923	BAALC	Brain and acute leukemia, cytoplasmic	1.9625	-1.2	2.72163	0	ENSG00000164929	+	NM_001024372.1,NM_024812	79870	H29091	+	0	+	+				+	+				+	+
IMAGE:130826		Transcribed locus	3.5175	1.13	2.72132	0					BX108771	+	0.145564
IMAGE:795453		Transcribed locus	1.5275	-0.776667	2.71625	0					AA454192	+	0
IMAGE:823691	CCNG2	Cyclin G2	2.775	-0.356667	2.71401	0	ENSG00000138764	+	NM_004354	901	AA489752	+	0	+	+				+	+				+	+
IMAGE:2321318	RHOT1	Ras homolog gene family, member T1	1.915	-0.736667	2.71076	0	ENSG00000126858	+	NM_001033566,NM_001033568,NM_018307	55288	AI674943	+	0	+	+	+	+	2	+	+				+	+				+	13
IMAGE:755881	AQP5	Aquaporin 5	1.99	-0.443333	2.69767	0	ENSG00000004455|ENSG00000161798	+	NM_001625,NM_013411	362	BX095029	+	0	+	+				+	+				+	+
IMAGE:823577	CCDC12	Coiled-coil domain containing 12	2.53	-0.763333	2.69108	0	ENSG00000160799	+	NM_144716	151903	BX098833	+	0	+	+	+	+	3	+	+				+	+
IMAGE:154657	C1orf52	Chromosome 1 open reading frame 52	2.495	-0.493333	2.68001	0	ENSG00000162642	+	NM_198077	148423	BX112822	+	0	+	+	+	+	1	+	+				+	+
IMAGE:513200	C15orf15	Chromosome 15 open reading frame 15	2.6375	-1.06	2.67979	0	ENSG00000137876	+	NM_016304	51187	AA063398	+	0	+	+	+	+	1	+	+				+	+
IMAGE:841307	SS18L2	Synovial sarcoma translocation gene on chromosome 18-like 2	2.1325	-0.2	2.67518	0	ENSG00000008324	+	NM_016305	51188	AA487223	+	0	+	+	+	+	1	+	+				+	+
IMAGE:1660283	E2F6	E2F transcription factor 6	2.4675	-0.343333	2.66467	0	ENSG00000003402|ENSG00000169016	+	NM_003879,NM_198256,NR_003092.1,NR_003093.1	1876	CR745862	+	0	+	+	+	+	2	+	+				+	+
IMAGE:1601850		Transcribed locus	2.605	0.216667	2.65483	0					AI733432	+	0
IMAGE:41132		CDNA FLJ36309 fis, clone THYMU2004986	1.395	-1.29667	2.64473	0					BX094091	+	0.274584
IMAGE:32082		Transcribed locus	2.16	-0.546667	2.64282	0					R42667	+	0.774135
IMAGE:279302	DEPDC7	DEP domain containing 7	1.4375	-0.92	2.63839	0	ENSG00000121690	+	NM_001077242.1,NM_139160.2	91614	BX118181	+	0	+	+	+	+	1	+	+	+	+	2	+	+
IMAGE:782937	ZNF259	Zinc finger protein 259	2.2775	-0.286667	2.6252	0	ENSG00000070087|ENSG00000109917	+	NM_002628.4,NM_053024,NM_003904	8882	AA468045	+	0.429098	+	+				+	+				+	+
IMAGE:506667	MLLT10	Myeloid/lymphoid or mixed-lineage leukemia (trithorax homolog, Drosophila); translocated to, 10	1.97	-0.896667	2.58634	0	ENSG00000078403	+		8028	AA708915	+	1.99635	+	+	+	+	3	+	+	+	+	2	+	+
IMAGE:811956	RAN	RAN, member RAS oncogene family	1.68	-1.64333	2.57937	0	ENSG00000132341	+	NM_006325	5901	AA458549	+	0	+	+	+	+	2	+	+				+	+
IMAGE:730768	ACVR1B	Activin A receptor, type IB	2.4175	-0.456667	2.55774	0	ENSG00000196177|ENSG00000135503	+	NM_001609	91	AA436008	+	0	+	+	+	+	1	+	+				+	+				+	9
IMAGE:144862	TMED7	Transmembrane emp24 protein transport domain containing 7	1.615	-0.816667	2.55746	0	ENSG00000134970	+	NM_021649,NM_181836	51014	R78569	+	2.54578	+	+				+	+				+	+
IMAGE:289936	SLC7A11	Solute carrier family 7, (cationic amino acid transporter, y+ system) member 11	2.0175	-0.24	2.55472	0	ENSG00000151012	+	NM_014331	23657	N59336	+	0	+	+	+	+	4	+	+				+	+
IMAGE:1759475	MAN1C1	Mannosidase, alpha, class 1C, member 1	1.035	-2.11	2.54356	0	ENSG00000117643	+	NM_020379	57134	AI219333		33.2974	+	+				+	+				+	+
IMAGE:491066	ACVR1	Activin A receptor, type I	3.0025	-0.396667	2.54211	0	ENSG00000115170	+	NM_001105	90	AA136910	+	0	+	+				+	+				+	+
IMAGE:31203	IFT80	Intraflagellar transport 80 homolog (Chlamydomonas)	2.19	-0.0433333	2.53809	0	ENSG00000068885	+	NM_020800	57560	R41798	+	0	+	+				+	+	+	+	1	+	+
IMAGE:197414		Transcribed locus	-0.285	-3.43	2.5372	0					R87075		86.6308
IMAGE:758318	FBXO3	F-box protein 3	1.89	-0.753333	2.53536	0	ENSG00000110429	+	NM_012175,NM_033406.2	26273	AA401281	+	0.774135	+	+	+	+	2	+	+				+	+
IMAGE:258761	DEPDC1B	DEP domain containing 1B	1.475	-0.723333	2.52835	0	ENSG00000035499	+	NM_018369	55789	N30185	+	0	+	+	+	+	2	+	+	+	+	1	+	+
IMAGE:627509	CDKN1B	Cyclin-dependent kinase inhibitor 1B (p27, Kip1)	1.3875	-0.843333	2.52534	0	ENSG00000111276	+	NM_004064	1027	AA192724	+	0	+	+	+	+	2	+	+				+	+				+	8
IMAGE:812050	RNF139	Ring finger protein 139	1.98	-0.626667	2.52384	0	ENSG00000170881	+	NM_007218	11236	AA455970	+	0	+	+	+	+	2	+	+				+	+				+	3
IMAGE:758280		Transcribed locus	2.2525	-0.173333	2.51329	0					AA404229	+	0
IMAGE:51362	GTF2B	General transcription factor IIB	2.5375	-0.343333	2.5102	0	ENSG00000137947	+	NM_001514	2959	H22698	+	0	+	+	+	+	2	+	+				+	+
IMAGE:2381724		Transcribed locus	1.265	-1.42333	2.50381	0					AI768675	+	0
IMAGE:701625	NPAT	Nuclear protein, ataxia-telangiectasia locus	1.4175	-1.22667	2.50336	0	ENSG00000149308	+	NM_002519.2	4863	AA292597	+	0	+	+	+	+	2	+	+	+	+	1	+	+
IMAGE:666156		Transcribed locus	1.57	-0.793333	2.49604	0					AA233677	+	0
IMAGE:877634	ARL6IP6	ADP-ribosylation-like factor 6 interacting protein 6	1.8075	-0.843333	2.49219	0	ENSG00000177917	+	NM_152522	151188	AA488229	+	0	+	+	+	+	1	+	+				+	+
IMAGE:1031050	KIAA0182	KIAA0182	3.2325	-0.0133333	2.49156	0	ENSG00000131149	+	NM_014615	23199	CR739289	+	0	+	+	+	+	1	+	+				+	+
IMAGE:503914	RBM27	RNA binding motif protein 27	2.91	-0.806667	2.48984	0	ENSG00000091009	+		54439	AA131781	+	0	+	+				+	+				+	+
IMAGE:753862	RPS29	Ribosomal protein S29	2.8925	-0.0966667	2.47988	0	ENSG00000213741	+	NM_001030001,NM_001032	6235	AA411343	+	0	+	+	+	+	1	+	+				+	+
IMAGE:280735	TBP	TATA box binding protein	2.065	-0.97	2.47184	0	ENSG00000112592	+	NM_003194	6908	N50549	+	0	+	+	+	+	1	+	+				+	+
IMAGE:195841			1.76	-0.71	2.46643	0						+	0
IMAGE:142331	LIN54	Lin-54 homolog (C. elegans)	2.525	-1.05	2.46589	0	ENSG00000189308	+	NM_194282	132660	R70658	+	0	+	+	+	+	3	+	+				+	+
IMAGE:1500370	C10orf118	Chromosome 10 open reading frame 118	1.5525	-1.54	2.45472	0	ENSG00000165813	+	NM_018017	55088	AA885835	+	0.774135	+	+	+	+	1	+	+				+	+
IMAGE:773345	INTS8	Integrator complex subunit 8	2.6325	-0.613333	2.45255	0	ENSG00000164941	+	NM_017864	55656	AA425641	+	0	+	+				+	+				+	+
IMAGE:68068	C18orf19	Chromosome 18 open reading frame 19	1.345	-1.35	2.45149	0	ENSG00000177150	+	NM_001098801.1,NM_152352	125228	T52847	+	0.115213	+	+	+	+	2	+	+				+	+
IMAGE:230205	RAB4A	RAB4A, member RAS oncogene family	1.8975	-0.293333	2.44549	0	ENSG00000168118	+	NM_004578	5867	H93459	+	1.14163	+	+				+	+				+	+
IMAGE:129071	EBF3	Early B-cell factor 3	2.3075	-0.176667	2.44013	0	ENSG00000108001	+	NM_001005463	253738	R10858	+	0	+	+				+	+				+	+
IMAGE:878640	HMGB3	High-mobility group box 3	3.195	0.0266667	2.41546	0	ENSG00000029993|ENSG00000104823	+	NM_005342,NM_001398	3149	AA670197	+	0	+	+	+	+	4	+	+				+	+				+	14
IMAGE:1472542	CCDC61	Coiled-coil domain containing 61	2.8225	-0.3	2.40545	0	ENSG00000104983	+	NM_001080402.1	729440	AA872273	+	0	+		+		1	+	+
IMAGE:755752	PUM2	Pumilio homolog 2 (Drosophila)	2.24	-0.656667	2.39855	0	ENSG00000055917	+	NM_015317	23369	AA496327	+	0	+	+	+	+	2	+	+				+	+				+	2
IMAGE:713080	CLK2	CDC-like kinase 2	2.1725	-0.306667	2.39053	0	ENSG00000176444	+	NM_003993	1196	AA282845	+	0	+	+	+	+	2	+	+				+	+
IMAGE:565624	PRRC1	Proline-rich coiled-coil 1	1.1525	-1.29	2.39038	0	ENSG00000164244	+	NM_130809	133619	AA127419	+	0	+	+	+	+	3	+	+				+	+
IMAGE:340734	NFKBIA	Nuclear factor of kappa light polypeptide gene enhancer in B-cells inhibitor, alpha	4.025	0.56	2.38744	0	ENSG00000100906|ENSG00000124578	+	NM_020529,NM_003547	4792	W56300	+	0	+	+	+	+	1	+	+				+	+
IMAGE:712872	C22orf30	Chromosome 22 open reading frame 30	2.1425	-0.63	2.38112	0	ENSG00000183530	+	NM_173566	253143	CR743684	+	0	+	+	+	+	1	+	+				+	+
IMAGE:590398	MRPL22	Mitochondrial ribosomal protein L22	2.7875	-0.17	2.37972	0	ENSG00000058673|ENSG00000082515	+	NM_014827,NM_001014990.1,NM_014180	29093	AA148034	+	0.0813071	+	+	+	+	1	+	+				+	+
IMAGE:327165	SERPINB5	Serpin peptidase inhibitor, clade B (ovalbumin), member 5	2.185	-0.57	2.37327	0	ENSG00000206075	+	NM_002639	5268	W30956	+	0	+	+	+	+	1	+	+				+	+
IMAGE:246851			2.3525	-0.703333	2.37176	0						+	0
IMAGE:52040		Transcribed locus	1.5325	-1.08333	2.36724	0					BX096017		54.8924
IMAGE:356863	PNRC2	Proline-rich nuclear receptor coactivator 2	1.2725	-1.65667	2.36665	0	ENSG00000189266|ENSG00000215700	+	NM_017761	55629	W84627	+	0	+	+	+	+	1	+	+				+	+
IMAGE:366763	KIAA1147	KIAA1147	0.42	-1.89	2.35665	0	ENSG00000127359	+	NM_001080392.1	57189	AA029331		16.8302	+	+	+	+	3	+	+				+	+
IMAGE:2012135	C3AR1	Complement component 3a receptor 1	1.32	-1.44333	2.354	0	ENSG00000171860	+	NM_004054	719	AI356589		72.4276	+	+				+	+				+	+
IMAGE:1034676		Transcribed locus	2.195	-0.243333	2.35202	0					AA779865	+	0
IMAGE:201282	EDEM3	ER degradation enhancer, mannosidase alpha-like 3	2.565	0.25	2.34802	0	ENSG00000116406	+	NM_025191	80267	CR742169	+	0	+	+	+	+	3	+	+				+	+				+	26
IMAGE:252963	LGR4	Leucine-rich repeat-containing G protein-coupled receptor 4	2.1025	-0.333333	2.34075	0	ENSG00000205213	+	NM_018490	55366	H88565	+	0	+	+	+	+	2	+	+				+	+
IMAGE:307328	ECHDC2	Enoyl Coenzyme A hydratase domain containing 2	1.1425	-1.39667	2.33836	0	ENSG00000121310	+	NM_018281	55268	W21241	+	1.52526	+	+				+	+				+	+
IMAGE:309288	RFC4	Replication factor C (activator 1) 4, 37kDa	2.415	0.14	2.33555	0	ENSG00000163918	+	NM_002916,NM_181573	5984	W40404	+	0	+	+	+	+	1	+	+				+	+
IMAGE:46286	JMJD1C	Jumonji domain containing 1C	1.6225	-0.71	2.32259	0	ENSG00000171988	+	NM_032776.1	221037	BX103994	+	0	+	+	+	+	2	+	+	+	+	2	+	+	+	+	1	+	7
IMAGE:2016420	PRMT2	Protein arginine methyltransferase 2	2.0075	-0.886667	2.3175	0	ENSG00000160310	+	NM_001535,NM_206962	3275	AI363907	+	0.909129	+	+				+	+				+	+
IMAGE:782306	REEP1	Receptor accessory protein 1	1.7325	-0.37	2.31473	0	ENSG00000068615	+	NM_022912	65055	AA432253	+	0	+	+	+	+	1	+	+				+	+
IMAGE:704475	FBXO34	F-box protein 34	1.185	-1.03	2.30126	0	ENSG00000178974	+	NM_017943	55030	AA279703	+	0	+	+	+	+	2	+	+				+	+
IMAGE:262864	LOC646766	Similar to 60S ribosomal protein L35	2.3175	-0.58	2.29652	0				646766	N24437	+	0
IMAGE:377261		Transcribed locus, strongly similar to XP_913323.1 PREDICTED: similar to HESB like domain containing 1 isoform 5 [Mus musculus]	1.79	-0.626667	2.29396	0	ENSG00000165898	+	NM_194279		AA055413	+	0	+	+	+	+	1	+	+				+	+
IMAGE:1155709	CD46	CD46 molecule, complement regulatory protein	1.5625	-1.04	2.28624	0	ENSG00000117335	+	NM_002389,NM_153826,NM_172350,NM_172351,NM_172352,NM_172353,NM_172354.1,NM_172355.1,NM_172356.1,NM_172357.1,NM_172358.1,NM_172359,NM_172360,NM_172361	4179	AA678559		5.39398	+	+				+	+				+	+
IMAGE:788523	UBTD2	Ubiquitin domain containing 2	2.32	-0.216667	2.28391	0	ENSG00000168246	+	NM_152277	92181	BX109151	+	0	+	+	+	+	1	+	+				+	+
IMAGE:447167	SFRS8	Splicing factor, arginine/serine-rich 8 (suppressor-of-white-apricot homolog, Drosophila)	1.36	-1.71667	2.2733	0	ENSG00000061936	+		6433	AA702973	+	0	+	+	+	+	1	+	+				+	+
IMAGE:43229	PCNA	Proliferating cell nuclear antigen	2.0925	-0.146667	2.27003	0	ENSG00000132646	+	NM_002592,NM_182649	5111	H05891	+	1.99635	+	+	+	+	2	+	+				+	+
IMAGE:471218	SNF1LK	SNF1-like kinase	2.5625	0.45	2.26848	0	ENSG00000142178	+	NM_173354	150094	AA034023	+	0	+	+	+	+	1	+	+				+	+
IMAGE:1539851			-0.645	-2.86	2.26667	0							82.7136
IMAGE:2392118	AGA	Aspartylglucosaminidase	1.235	-0.986667	2.25379	0	ENSG00000038002	+	NM_000027	175	AI738999	+	0	+	+	+	+	2	+	+				+	+
IMAGE:84786	FOXA1	Forkhead box A1	1.37	-0.78	2.23221	0.199377	ENSG00000175898|ENSG00000129514	+	NM_004230	3169	T74639	+	0	+	+	+	+	1	+	+				+	+
IMAGE:246661	WSB1	WD repeat and SOCS box-containing 1	1.89	-0.383333	2.22988	0.199377	ENSG00000109046	+	NM_015626,NM_134265	26118	N57723	+	0.145564	+	+	+	+	2	+	+	+	+	2	+	+
IMAGE:897830	UNC84A	Unc-84 homolog A (C. elegans)	2.155	-0.06	2.21673	0.199377	ENSG00000164828	+	NM_025154.3	23353	AA598573	+	0	+	+	+	+	1	+	+				+	+
IMAGE:306540	LZTS2	Leucine zipper, putative tumor suppressor 2	3.075	0.646667	2.21601	0.199377	ENSG00000107816	+	NM_032429	84445	W31255	+	0	+	+				+	+				+	+
IMAGE:247240		Transcribed locus	1.2675	-0.806667	2.21561	0.199377					N54049		ND
IMAGE:815015	FAM60A	Family with sequence similarity 60, member A	2.08	-1.10667	2.21389	0.199377	ENSG00000139146	+	NM_021238	58516	AA465096		ND	+	+	+	+	2	+	+				+	+
IMAGE:2313673	TMED5	Transmembrane emp24 protein transport domain containing 5	1.755	-0.676667	2.20783	0.199377	ENSG00000117500	+	NM_016040	50999	AI675331	+	0	+	+	+	+	2	+	+				+	+
IMAGE:282935	GCLC	Glutamate-cysteine ligase, catalytic subunit	1.5825	-0.626667	2.20119	0.199377	ENSG00000001084	+		2729	N45129	+	0.145564	+	+	+	+	2	+	+				+	+
IMAGE:141209	MIER3	Mesoderm induction early response 1, family member 3	2.46	-0.436667	2.20032	0.199377	ENSG00000155545	+	NM_152622	166968	BX110043	+	0	+	+	+	+	2	+	+	+	+	1	+	+				+	8
IMAGE:744050	PSCD3	Pleckstrin homology, Sec7 and coiled-coil domains 3	2.2375	0.0733333	2.19891	0.259044	ENSG00000008256	+	NM_004227	9265	AA629264	+	0	+	+	+	+	2	+	+				+	+
IMAGE:950356	UBE2A	Ubiquitin-conjugating enzyme E2A (RAD6 homolog)	1.6875	-0.436667	2.16132	0.259044	ENSG00000077721	+	NM_003336,NM_181762,NM_181777	7319	AA600173	+	0	+	+				+	+				+	+
IMAGE:416945	KLHL23	Kelch-like 23 (Drosophila)	1.51	-0.496667	2.15674	0.259044	ENSG00000213160	+	NM_144711	151230	W87710	+	0	+	+	+	+	7	+	+	+	+	1	+	+	+	+	1
IMAGE:2458338	AXIN1	Axin 1	2.4375	-0.6	2.15063	0.259044	ENSG00000103126	+		8312	BX098180	+	0	+	+	+	+	1	+	+				+	+
IMAGE:80071	VPS4B	Vacuolar protein sorting 4 homolog B (S. cerevisiae)	1.4475	-0.856667	2.14497	0.259044	ENSG00000119541|ENSG00000124467	+	NM_004869,NM_182707	9525	T63922	+	0	+	+	+	+	2	+	+				+	+
IMAGE:1586251		Transcribed locus	1.5125	-0.776667	2.1369	0.259044					AA974173	+	0.0813071
IMAGE:950395	LOC728554	Similar to THO complex 3	2.0575	-0.12	2.13121	0.259044	ENSG00000051596	+	NM_032361	728554	AA599058	+	0	+	+				+	+				+	+
IMAGE:138130	FAM80B	Family with sequence similarity 80, member B	1.0575	-0.956667	2.12315	0.259044	ENSG00000166532	+	NM_020734.2	57494	R53797	+	0	+	+	+	+	2	+	+				+	+
IMAGE:767706	FLJ38973	Hypothetical protein FLJ38973	2.7075	-0.116667	2.11621	0.259044	ENSG00000178074	+	NM_153689.4	205327	AA417956	+	0.0813071	+	+				+	+				+	+
IMAGE:22274		Transcribed locus, strongly similar to XP_979920.1 PREDICTED: similar to echinoderm microtubule associated protein like 5 isoform 3 [Mus musculus]	0.7725	-0.743333	2.10701	0.259044					BX092025	+	1.14163
IMAGE:773293		Full length insert cDNA clone ZE05E03	2.1475	-0.566667	2.10571	0.259044					AA425214	+	0
IMAGE:767827	RMND5B	Required for meiotic nuclear division 5 homolog B (S. cerevisiae)	1.8325	-0.596667	2.10522	0.259044	ENSG00000145916	+	NM_022762	64777	BX113673	+	0	+	+	+	+	1	+	+				+	+
IMAGE:796260	BRMS1L	Breast cancer metastasis-suppressor 1-like	0.585	-1.54	2.10433	0.259044	ENSG00000100916	+	NM_032352	84312	AA461126	+	0.145564	+	+	+	+	3	+	+				+	+
IMAGE:30170	CASP3	Caspase 3, apoptosis-related cysteine peptidase	1.415	-0.54	2.10285	0.259044	ENSG00000164305	+	NM_004346,NM_032991	836	R42530	+	1.14163	+	+	+	+	1	+	+				+	+
IMAGE:278888		Transcribed locus	2.1525	-0.183333	2.10227	0.259044					N66616		ND
IMAGE:1635032	NOLA1	Nucleolar protein family A, member 1 (H/ACA small nucleolar RNPs)	1.6625	-0.5	2.09699	0.259044	ENSG00000109534	+	NM_018983,NM_032993	54433	AA995093		83.8102	+	+				+	+				+	+
IMAGE:73531	ISCU	Iron-sulfur cluster scaffold homolog (E. coli)	1.855	-0.363333	2.09616	0.259044	ENSG00000136003	+	NM_014301,NM_213595.1	23479	T55639	+	0	+	+	+	+	1	+	+				+	+
IMAGE:213875			0.5925	-1.01667	2.08912	0.259044							11.9723
IMAGE:589320			2.1525	-0.16	2.07784	0.259044						+	0
IMAGE:49332	MEGF10	Multiple EGF-like-domains 10	1.07	-0.57	2.07748	0.259044	ENSG00000145794	+	NM_032446	84466	BX110055	+	0.274584	+	+				+	+				+	+
IMAGE:257323	FAM108C1	Family with sequence similarity 108, member C1	1.965	-0.52	2.07111	0.259044	ENSG00000136379	+	NM_021214.1	58489	BX091875	+	0	+	+	+	+	1	+	+				+	+
IMAGE:769012	WDR44	WD repeat domain 44	1.5925	-0.836667	2.06321	0.259044	ENSG00000131725	+	NM_019045	54521	BX090858	+	0	+	+	+	+	2	+	+				+	+				+	3
IMAGE:824025	SCAMP1	Secretory carrier membrane protein 1	1.24	-1.02667	2.06115	0.259044	ENSG00000085365	+	NM_004866.4	9522	AA490945	+	0	+	+	+	+	1	+	+				+	+
IMAGE:275802	RAD50	RAD50 homolog (S. cerevisiae)	1.445	-0.693333	2.06018	0.259044	ENSG00000113522	+	NM_005732,NM_133482	10111	R93374	+	0.145564	+	+				+	+				+	+
IMAGE:1555757		CDNA FLJ41537 fis, clone BRTHA2017985	1.62	-0.533333	2.05543	0.259044					AA977532		ND
IMAGE:81357	KLF9	Kruppel-like factor 9	2.8975	-0.226667	2.05498	0.259044	ENSG00000119138	+	NM_001206	687	T63779	+	0	+	+	+	+	3	+	+				+	+				+	33,41
IMAGE:1558734	TMEM181	Transmembrane protein 181	1.3325	-0.873333	2.0539	0.259044	ENSG00000146433	+	NM_020823.1	57583	AA976851	+	0	+	+	+	+	3	+	+				+	+
IMAGE:253884	AMIGO2	Adhesion molecule with Ig-like domain 2	1.5825	-0.753333	2.05011	0.259044	ENSG00000139211	+	NM_181847	347902	N22620	+	0	+	+	+	+	1	+	+				+	+
IMAGE:220661		CDNA clone IMAGE:4329532	0.9225	-0.873333	2.04934	0.259044					BX117545	+	0
IMAGE:29828		Colorectal cancer-related mRNA sequence	2.0025	-0.353333	2.04924	0.259044					CR744343	+	0.274584
IMAGE:26314	STXBP3	Syntaxin binding protein 3	1.4775	-0.733333	2.04572	0.259044	ENSG00000116266	+	NM_007269	6814	R20770	+	0	+	+	+	+	2	+	+				+	+
IMAGE:561971	YIPF6	Yip1 domain family, member 6	0.97	-0.78	2.04552	0.259044	ENSG00000181704	+	NM_173834	286451	AA112043	+	0	+	+				+	+				+	+
IMAGE:344376	TMEM188	Transmembrane protein 188	1.585	-1.33333	2.04395	0.259044	ENSG00000205423	+	NM_153261	255919	W73382	+	1.52526	+		+		2	+	+
IMAGE:2489899		Transcribed locus, strongly similar to XP_531299.1 PREDICTED: hypothetical protein XP_531299 [Pan troglodytes]	1.635	-0.586667	2.03988	0.259044	ENSG00000126767	+			AI972379	+	0	+	+	+	+	1	+	+				+	+
IMAGE:344373	C9orf93	Chromosome 9 open reading frame 93	1.13	-1.14	2.03497	0.259044	ENSG00000164989	+	NM_173550	203238	BX109149	+	0	+	+				+	+				+	+
IMAGE:774071	PICALM	Phosphatidylinositol binding clathrin assembly protein	0.78	-1.23333	2.03201	0.259044	ENSG00000073921	+	NM_001008660,NM_007166	8301	AA442040	+	0.0813071	+	+	+	+	1	+	+				+	+
IMAGE:786194	DCK	Deoxycytidine kinase	1.705	-0.85	2.02899	0.259044	ENSG00000156136	+	NM_000788	1633	BX112243	+	0	+	+	+	+	1	+	+				+	+
IMAGE:1410444	AREG	Amphiregulin (schwannoma-derived growth factor)	1.4375	-0.883333	2.02785	46	ENSG00000205595|ENSG00000109321	+	NM_001657	374	AA857163	+	0	+	+	+	+	2	+	+				+	+				+	46
IMAGE:626619	COQ10B	Coenzyme Q10 homolog B (S. cerevisiae)	1.71	-0.56	2.02781	0.259044	ENSG00000115520	+	NM_025147	80219	AA191510	+	0.115213	+	+	+	+	1	+	+				+	+
IMAGE:1941944		Transcribed locus	1.6	-1.48333	2.02732	0.259044					AI207153	+	0
IMAGE:290525	CAV1	Caveolin 1, caveolae protein, 22kDa	1.635	-0.45	2.02633	0.259044	ENSG00000131100|ENSG00000105974	+	NM_001039366.1,NM_001039367.1,NM_001696	857	CR746138	+	0	+	+	+	+	2	+	+				+	+
IMAGE:712624		Transcribed locus	1.4875	-0.726667	2.02307	0.259044					AA281798	+	0
IMAGE:278630		Transcribed locus	1.19	-1.03	2.01897	0.259044					N66197		82.7136
IMAGE:684500	ESD	Esterase D/formylglutathione hydrolase	1.9525	-0.72	2.01632	0.259044	ENSG00000139684	+		2098	AA251063	+	0	+	+				+	+				+	+
IMAGE:435984	TTC32	Tetratricopeptide repeat domain 32	1.455	-0.603333	2.01605	0.259044	ENSG00000183891	+	NM_001008237	130502	AA703216	+	0	+	+	+	+	1	+	+				+	+
IMAGE:295551	POLR2B	Polymerase (RNA) II (DNA directed) polypeptide B, 140kDa	1.5175	-0.533333	2.01289	0.259044	ENSG00000047315	+	NM_000938	5431	BX113775	+	0	+	+	+	+	2	+	+				+	+				+	3
IMAGE:365245	VKORC1L1	Vitamin K epoxide reductase complex, subunit 1-like 1	1.55	-0.62	2.01288	0.259044	ENSG00000196715	+	NM_173517	154807	AA024449	+	1.99635	+	+	+	+	1	+	+				+	+
IMAGE:366100	MATN2	Matrilin 2	1.965	-0.0233333	2.01093	0.259044	ENSG00000132561	+	NM_002380.3,NM_030583.2	4147	AA071473	+	0	+					+	+				+	+
IMAGE:2472002	H1F0	H1 histone family, member 0	2.93	0.17	2.00822	0.259044	ENSG00000000419|ENSG00000189060	+	NM_003859,NM_005318	3005	AI949511	+	0	+	+	+	+	2	+	+				+	+
IMAGE:280909	ZHX1	Zinc fingers and homeoboxes 1	1.7575	-0.336667	2.00722	0.259044	ENSG00000164266|ENSG00000165156	+	NM_003122,NM_001017926,NM_007222	11244	N50828	+	0	+	+	+	+	2	+	+	+	+	1	+	+
IMAGE:826273	CCNE2	Cyclin E2	2.635	0.653333	2.00468	0.259044	ENSG00000175305	+	NM_057749	9134	AA520999	+	0	+	+	+	+	2	+	+				+	+				+	33
IMAGE:39161	RNF8	Ring finger protein 8	1.415	-0.753333	2.00354	0.259044	ENSG00000112130	+	NM_003958,NM_183078	9025	R51865	+	0	+	+	+	+	1	+	+				+	+
IMAGE:32541	ZNF148	Zinc finger protein 148	1.51	-0.563333	2.00121	0.259044	ENSG00000163848	+	NM_021964,NM_024628.5	7707	BX114558	+	2.54578	+	+	+	+	3	+	+				+	+				+	14,13,30
IMAGE:51771		CDNA FLJ37694 fis, clone BRHIP2015224	1.5425	-0.833333	1.99972	0.259044					BX110753	+	0
IMAGE:1568056	TATDN3	TatD DNase domain containing 3	1.65	0.02	1.99047	0.259044	ENSG00000203705	+	NM_001042552,NM_001042553.1	128387	AA975949	+	0.0813071	+	+	+	+	2	+	+				+	+
IMAGE:788530	C21orf66	Chromosome 21 open reading frame 66	2.735	-0.123333	1.98918	0.259044	ENSG00000159086	+	NM_013329,NM_016631,NM_058191	94104	AA452804	+	0	+	+	+	+	2	+	+				+	+
IMAGE:665697	PRKCE	Protein kinase C, epsilon	2.3075	-0.353333	1.98848	0.259044	ENSG00000171132	+	NM_005400	5581	AA194184	+	0	+	+	+	+	2	+	+				+	+				+	2
IMAGE:825394	C1orf63	Chromosome 1 open reading frame 63	3.3725	0.133333	1.98529	0.259044	ENSG00000117616	+	NM_020317	57035	AA504250		ND	+	+	+	+	3	+	+				+	+
IMAGE:1882055	SVIL	Supervillin	0.89	-0.95	1.98383	0.259044	ENSG00000169032|ENSG00000197321	+	NM_002755,NM_003174,NM_021738	6840	AI291307		86.6308	+	+				+	+				+	+
IMAGE:753420	DCUN1D4	DCN1, defective in cullin neddylation 1, domain containing 4 (S. cerevisiae)	1.035	-1.04333	1.98294	0.259044	ENSG00000109184	+	NM_001040402,NM_015115	23142	AA406422	+	0.145564	+	+	+	+	1	+	+				+	+				+	21
IMAGE:435149	RABL3	RAB, member of RAS oncogene family-like 3	0.515	-2.18667	1.97786	0.259044	ENSG00000144840	+	NM_173825	285282	BX099226	+	0	+	+	+	+	2	+	+				+	+
IMAGE:1518188		Transcribed locus	1.4525	-0.666667	1.975	0.259044					AA903450		ND
IMAGE:136399	CREB3L2	CAMP responsive element binding protein 3-like 2	2.315	0.206667	1.97379	0.259044	ENSG00000182158	+	NM_194071	64764	R34175	+	0	+	+	+	+	2	+	+				+	+
IMAGE:1896952		CDNA FLJ42968 fis, clone BRSTN2016954	2.725	0.863333	1.97176	0.259044					AI298944		10.1844
IMAGE:39811	AP4S1	Adaptor-related protein complex 4, sigma 1 subunit	1.4375	-0.323333	1.97052	0.259044	ENSG00000100478	+		11154	R53927	+	3.27708	+	+				+	+				+	+
IMAGE:545403	TXNL1	Thioredoxin-like 1	1.0575	-0.686667	1.96973	0.259044	ENSG00000091164	+	NM_004786	9352	AA078976	+	0	+	+	+	+	1	+	+				+	+
IMAGE:84068	C2orf30	Chromosome 2 open reading frame 30	1.19	-1.19333	1.96941	0.259044	ENSG00000068912	+	NM_015701	27248	T70922	+	1.99635	+	+	+	+	1	+	+	+	+	2	+	+
IMAGE:197765		Cri-du-chat region mRNA, clone NIBB11	1.165	-0.693333	1.96864	0.259044					R93767	+	0
IMAGE:147744	CDKN1C	Cyclin-dependent kinase inhibitor 1C (p57, Kip2)	2.3025	0.476667	1.96798	0.259044	ENSG00000129757	+		1028	R81336	+	0.115213	+	+				+	+				+	+
IMAGE:591683	GADD45A	Growth arrest and DNA-damage-inducible, alpha	1.9525	-0.00333333	1.96789	0.259044	ENSG00000116717	+	NM_001924	1647	AA147214	+	0	+	+				+	+				+	+
IMAGE:380884	RWDD3	RWD domain containing 3	1.48	-0.476667	1.96645	0.259044	ENSG00000122481	+	NM_015485.4,NM_017656	25950	AA058576	+	0.0813071	+	+				+	+				+	+
IMAGE:1628142		Transcribed locus	2.7375	0.62	1.9659	0.259044					AA993958	+	0
IMAGE:826276		Transcribed locus	2.74	0.29	1.96505	0.259044	ENSG00000174106	+	NM_014319		AA520992	+	0	+	+	+	+	4	+	+				+	+
IMAGE:142184	GOLT1B	Golgi transport 1 homolog B (S. cerevisiae)	1.42	-1.00667	1.96374	0.259044	ENSG00000111711	+	NM_016072	51026	R69715	+	0	+	+	+	+	1	+	+	+	+	1	+	+
IMAGE:162310	PMP22	Peripheral myelin protein 22	2.1	-0.45	1.96099	0.259044	ENSG00000109099	+	NM_000304,NM_153321,NM_153322	5376	H28091	+	0.0813071	+	+	+	+	3	+	+				+	+				+	5,16
IMAGE:195041	SIN3A	SIN3 homolog A, transcription regulator (yeast)	3.5625	1.03	1.96016	0.259044	ENSG00000169375	+	NM_015477	25942	R91123	+	1.14163	+	+	+	+	3	+	+				+	+
IMAGE:359119	CKS2	CDC28 protein kinase regulatory subunit 2	1.8025	-0.583333	1.95913	0.259044	ENSG00000134825|ENSG00000123975	+	NM_014206	1164	AA010065	+	0	+	+	+	+	1	+	+				+	+
IMAGE:788201	UBE2W	Ubiquitin-conjugating enzyme E2W (putative)	1.6875	-0.68	1.95802	0.259044	ENSG00000104343	+	NM_001001481.1,NM_018299.3	55284	AA453924	+	0.0813071	+	+	+	+	2	+	+
IMAGE:809733	FOXN2	Forkhead box N2	1.3925	-0.37	1.95781	0.259044	ENSG00000132464|ENSG00000170802	+	NM_031889	3344	AA455511	+	0	+	+	+	+	1	+	+				+	+
IMAGE:281745		MRNA; cDNA DKFZp564M243 (from clone DKFZp564M243)	2.4225	0.19	1.9567	0.259044	ENSG00000100592	+	NM_014992		N51744	+	0.774135	+	+	+	+	2	+	+				+	+
IMAGE:70030	KIAA1333	KIAA1333	1.2525	-1.09333	1.95588	0.259044	ENSG00000092140	+	NM_017769	55632	T48761	+	3.27708	+	+	+	+	2	+	+				+	+
IMAGE:121770	SCYL1BP1	SCY1-like 1 binding protein 1	1.255	-1.54333	1.95577	0.259044	ENSG00000120370	+	NM_152281	92344	CR740958	+	0.0813071	+	+	+	+	1	+	+				+	+
IMAGE:811790	UNC50	Unc-50 homolog (C. elegans)	1.9525	-0.533333	1.9549	0.259044	ENSG00000115446	+	NM_014044	25972	AA463457	+	0	+	+	+	+	2	+	+				+	+
IMAGE:700646		Transcribed locus	1.8125	-0.276667	1.9535	0.259044					AA284031	+	0
IMAGE:293059	FAM108B1	Family with sequence similarity 108, member B1	1.29	-0.54	1.95179	0.259044	ENSG00000107362	+	NM_001025780,NM_016014	51104	N63781	+	0.909129	+	+				+	+				+	+
IMAGE:384058		Full length insert cDNA clone YA75D10	3.365	0.82	1.95153	0.259044					BX093765	+	0.774135
IMAGE:30793	PEX11B	Peroxisomal biogenesis factor 11B	1.44	-0.42	1.95043	0.259044	ENSG00000131779	+	NM_003846	8799	BX116445	+	0	+	+	+	+	1	+	+				+	+
IMAGE:40558	CPE	Carboxypeptidase E	1.405	-0.476667	1.95037	0.259044	ENSG00000109472	+	NM_001873	1363	R53266	+	0	+	+	+	+	1	+	+				+	+
IMAGE:1555201	FCHO2	FCH domain only 2	1.0825	-1.47667	1.94457	0.259044	ENSG00000157107	+	NM_138782.1	115548	AA931411		ND	+	+	+	+	2	+	+				+	+				+	6
IMAGE:153646	COL1A1	Collagen, type I, alpha 1	1.3675	-0.503333	1.94052	0.259044	ENSG00000108821	+	NM_000088	1277	R48844	+	0.274584	+	+				+	+				+	+
IMAGE:235102	POLS	Polymerase (DNA directed) sigma	1.145	-0.876667	1.93857	0.259044	ENSG00000112941	+	NM_006999	11044	BX117739	+	0.909129	+	+	+	+	1	+	+				+	+				+	25
IMAGE:366713	GSK3A	Glycogen synthase kinase 3 alpha	1.02	-1.27	1.93626	0.462398	ENSG00000105723	+	NM_019884	2931	AA029383	+	0	+	+	+	+	2	+	+				+	+
IMAGE:282433		Transcribed locus	1.7325	-0.366667	1.93626	0.462398					N52018	+	0
IMAGE:364209	ANK3	Ankyrin 3, node of Ranvier (ankyrin G)	0.7325	-1.52667	1.93567	0.462398	ENSG00000151150	+	NM_001149,NM_020987	288	AA021643	+	0.774135	+	+	+	+	2	+	+	+	+	2	+	+				+	5
IMAGE:33839	ANKH	Ankylosis, progressive homolog (mouse)	1.2525	-0.726667	1.93537	0.462398	ENSG00000154122	+	NM_054027	56172	CR748673	+	0	+	+	+	+	1	+	+				+	+
IMAGE:1435577	TIFA	TRAF-interacting protein with a forkhead-associated domain	1.94	-0.156667	1.93083	0.462398	ENSG00000145365	+	NM_052864	92610	AA857917	+	0	+	+	+	+	2	+	+				+	+
IMAGE:132711	KLF5	Kruppel-like factor 5 (intestinal)	2.655	0.203333	1.92342	0.462398	ENSG00000102554	+	NM_001730	688	BX099498	+	0	+	+	+	+	3	+	+				+	+				+	28, 5
IMAGE:767817	POLR2F	Polymerase (RNA) II (DNA directed) polypeptide F	2.22	0.233333	1.92154	0.462398	ENSG00000100142	+		5435	AA418779	+	0	+	+	+	+	1	+	+				+	+
IMAGE:143868	PDCD7	Programmed cell death 7	1	-0.666667	1.91983	0.462398	ENSG00000090470	+	NM_005707	10081	CR748805	+	0	+	+	+	+	1	+	+				+	+
IMAGE:586989		Transcribed locus	0.6225	-1.66	1.91871	0.462398					AA133678		86.6308
IMAGE:304908	E2F3	E2F transcription factor 3	1.9975	-0.83	1.91755	0.462398	ENSG00000112242	+		1871	W38841	+	0	+	+	+	+	2	+	+				+	+
IMAGE:950470	GTPBP10	GTP-binding protein 10 (putative)	1.305	-0.693333	1.91721	0.462398	ENSG00000105793	+	NM_001042717.1,NM_033107	85865	AA599102		60.8459	+	+	+	+	1	+	+				+	+
IMAGE:376316	WEE1	WEE1 homolog (S. pombe)	1.7775	-0.0933333	1.91251	0.462398	ENSG00000166483	+	NM_003390	7465	AA039640	+	0	+	+	+	+	2	+	+				+	+
IMAGE:739257	TMCC1	Transmembrane and coiled-coil domain family 1	1.58	-0.61	1.90592	0.462398	ENSG00000020577|ENSG00000172765	+	NM_015589,NM_001017395,NM_015008	23023	AA421352	+	0.909129	+	+	+	+	1	+	+				+	+
IMAGE:727251	CD9	CD9 molecule	1.7625	-0.113333	1.90579	0.462398	ENSG00000158470|ENSG00000010278	+	NM_004776	928	AA412053	+	0	+	+	+	+	1	+	+				+	+
IMAGE:502585	RAB18	RAB18, member RAS oncogene family	1.68	-0.123333	1.9057	0.462398	ENSG00000099246	+		22931	AA156821	+	0.429098	+	+	+	+	1	+	+				+	+
IMAGE:341051	PNN	Pinin, desmosome associated protein	1.22	-0.733333	1.8989	0.462398	ENSG00000100941|ENSG00000119917	+	NM_002687,NM_001031683,NM_001549	5411	W58161	+	3.27708	+	+				+	+	+	+	1	+	+
IMAGE:1592479	MRPS18A	Mitochondrial ribosomal protein S18A	1.985	-0.253333	1.89672	0.462398	ENSG00000096080	+	NM_018135	55168	AA983267	+	0	+	+				+	+				+	+
IMAGE:770983	C1orf149	Chromosome 1 open reading frame 149	1.2775	0.333333	1.89359	0.462398	ENSG00000163875	+	NM_022756	64769	BX114026	+	0	+	+	+	+	1	+	+				+	+
IMAGE:277596	STARD3NL	STARD3 N-terminal like	1.025	-1.06667	1.89239	0.462398	ENSG00000010270	+	NM_032016	83930	N57002	+	0.0813071	+	+				+	+				+	+
IMAGE:74070	ENSA	Endosulfine alpha	2.105	-0.0833333	1.89087	0.462398	ENSG00000143420	+	NM_004436,NM_207042,NM_207043,NM_207044,NM_207045,NM_207046,NM_207047,NM_207168	2029	T48312	+	0	+	+	+	+	1	+	+				+	+
IMAGE:137387		Transcribed locus	2.6375	0.233333	1.88911	0.462398					R38044	+	0
IMAGE:298268	BTG1	B-cell translocation gene 1, anti-proliferative	1.5175	-0.446667	1.88812	0.788645	ENSG00000133639	+	NM_001731	694	N70463	+	0.0813071	+	+	+	+	1	+	+				+	+
IMAGE:193570		CDNA FLJ41128 fis, clone BRACE2018448	0.7425	-1.05333	1.88733	0.788645					BX104996	+	0
IMAGE:290235	USP6	Ubiquitin specific peptidase 6 (Tre-2 oncogene)	1.0525	-1.21333	1.88641	0.788645	ENSG00000129204	+	NM_004505	9098	N64391	+	0	+	+	+	+	2	+	+	+	+	1	+	+				+	34
IMAGE:298498		Transcribed locus	0.675	-1.27	1.88595	0.788645					N74169	+	3.27708
IMAGE:882415	STX16	Syntaxin 16	2.22	0.0133333	1.88407	0.788645	ENSG00000124222	+	NM_001001433,NM_003763	8675	AA676370	+	0.115213	+	+				+	+				+	+
IMAGE:784093	RRN3	RRN3 RNA polymerase I transcription factor homolog (S. cerevisiae)	1.4225	-0.463333	1.8813	0.788645	ENSG00000085721	+	NM_018427	54700	AA446643	+	0.567551	+	+	+	+	1	+	+				+	+
IMAGE:1474951	HMG2L1	High-mobility group protein 2-like 1	1.8575	-0.356667	1.87898	0.788645	ENSG00000100281	+	NM_001003681,NM_005487.3,NM_014250.1	10042	AA857342	+	0.115213	+	+	+	+	2	+	+				+	+				+	6
IMAGE:130057	STC2	Stanniocalcin 2	2.445	0.383333	1.87891	0.788645	ENSG00000113739	+	NM_003714	8614	BX090587	+	0	+	+	+	+	1	+	+				+	+
IMAGE:73755	CSPP1	Centrosome and spindle pole associated protein 1	1.325	-0.83	1.87666	0.788645	ENSG00000104218	+	NM_001077204.1,NM_024790.5	79848	T54649	+	0	+	+	+	+	2	+	+				+	+
IMAGE:22428	UBE2B	Ubiquitin-conjugating enzyme E2B (RAD6 homolog)	0.835	-0.91	1.87642	0.788645	ENSG00000119048	+	NM_003337	7320	T74509		24.3257	+	+				+	+				+	+
IMAGE:2018680	HIP2	Huntingtin interacting protein 2	3.32	1.19333	1.86872	0.788645	ENSG00000078140|ENSG00000127334	+	NM_005339,NM_003583,NM_006482	3093	AI360196	+	0.567551	+	+	+	+	3	+	+				+	+				+	13
IMAGE:290072	WDR48	WD repeat domain 48	1.59	-0.23	1.86792	0.788645	ENSG00000114742	+	NM_020839	57599	N64681		18.8656	+	+				+	+				+	+
IMAGE:74677		Transcribed locus	1.4675	-0.893333	1.86698	0.788645					T57330		ND
IMAGE:147651	DNAJB14	DnaJ (Hsp40) homolog, subfamily B, member 14	0.42	-1.71333	1.86642	0.788645	ENSG00000164031	+		79982	R81901	+	0.274584	+	+	+	+	2	+	+				+	+	+	+	1
IMAGE:156473	EPHX2	Epoxide hydrolase 2, cytoplasmic	1.0825	-0.87	1.86406	0.788645	ENSG00000120915	+	NM_001979	2053	R73525	+	0	+	+				+	+	+	+	1	+	+
IMAGE:1558561	ATRN	Attractin	-0.4675	-1.58333	1.85975	0.788645	ENSG00000088812	+	NM_139321,NM_139322	8455	AA974817		86.6308	+	+	+	+	5	+	+				+	+
IMAGE:377166	CASQ2	Calsequestrin 2 (cardiac muscle)	0.8825	-1.02	1.85918	0.788645	ENSG00000118729	+	NM_001232	845	BX105738	+	0	+	+				+	+				+	+
IMAGE:1455544	PSMG2	Proteasome (prosome, macropain) assembly chaperone 2	1.89	-0.04	1.84824	0.788645	ENSG00000128789	+	NM_020232	56984	AA863066	+	0	+	+				+	+				+	+
IMAGE:46213	AOF1	Amine oxidase (flavin containing) domain 1	1.0225	-1.02667	1.84821	0.788645	ENSG00000165097	+	NM_153042	221656	H09636	+	0	+	+	+	+	1	+	+				+	+
IMAGE:42387		Transcribed locus	1.22	-0.763333	1.84553	0.788645					BX110377	+	0
IMAGE:230170	MIMT1	MER1 repeat containing imprinted transcript 1	-0.335	-2.54667	1.84117	0.788645				100073347	BX106809		86.6308
IMAGE:486731	LOC401504	Hypothetical gene supported by AK091718	1.9575	-0.22	1.8403	0.788645				401504	AA044433	+	0
IMAGE:193496			0.7475	-1.21333	1.83993	0.788645						+	0.145564
IMAGE:769571	SREBF1	Sterol regulatory element binding transcription factor 1	1.3825	-0.403333	1.839	0.788645	ENSG00000072310	+		6720	AA425823	+	0	+	+	+	+	1	+	+				+	+
IMAGE:123802	MFAP1	Microfibrillar-associated protein 1	1.725	-0.223333	1.83731	0.788645	ENSG00000127554|ENSG00000140259	+	NM_005262,NM_005926	4236	BX091435	+	0	+	+	+	+	1	+	+				+	+
IMAGE:172721	CCDC43	Coiled-coil domain containing 43	1.02	-0.843333	1.83727	0.788645	ENSG00000180329	+	NM_001099225.1,NM_144609.2	124808	H19667	+	0	+	+	+	+	2	+	+				+	+
IMAGE:824617	CEP76	Centrosomal protein 76kDa	2.1975	-0.183333	1.83405	0.788645	ENSG00000101624	+	NM_024899	79959	BX119812	+	0	+	+	+	+	1	+	+	+	+	1	+	+
IMAGE:594286	CREBZF	CREB/ATF bZIP transcription factor	2.31	0.0633333	1.82748	0.788645	ENSG00000137504	+		58487	AA164474		6.72927	+	+	+	+	2	+	+				+	+
IMAGE:1893765	WNT9A	Wingless-type MMTV integration site family, member 9A	1.4275	-0.336667	1.8256	0.788645	ENSG00000143816	+	NM_003395	7483	AI280246	+	0	+	+				+	+				+	+
IMAGE:809488		Transcribed locus	2.08	0.36	1.82553	0.788645					AA443116	+	0
IMAGE:1535744	TIAM2	T-cell lymphoma invasion and metastasis 2	0.975	-0.626667	1.82355	0.788645	ENSG00000146426	+	NM_001010927,NM_012454	26230	AA939286	+	1.99635	+	+				+	+				+	+
IMAGE:767690	MOBKL1A	MOB1, Mps One Binder kinase activator-like 1A (yeast)	2.425	0.07	1.82349	0.788645	ENSG00000173542	+	NM_173468	92597	BX089615	+	0	+	+	+	+	4	+	+				+	+
IMAGE:878462	RABGEF1	RAB guanine nucleotide exchange factor (GEF) 1	1.7775	0.29	1.8221	0.788645	ENSG00000154710	+	NM_014504,NM_153033	27342	AA670378	+	0	+	+	+	+	1	+	+				+	+
IMAGE:130276		CDNA clone IMAGE:5263531	1.6975	-0.13	1.82177	0.788645					R21170	+	0
IMAGE:685609	ZNF639	Zinc finger protein 639	1.1225	-0.7	1.82126	0.788645	ENSG00000121864	+	NM_016331	51193	AA255876	+	0	+	+	+	+	1	+	+	+	+	1	+	+
IMAGE:123448			-0.5675	-2.55	1.81873	0.788645							86.6308
IMAGE:1682774	SLC12A7	Solute carrier family 12 (potassium/chloride transporters), member 7	-1.165	-3.06333	1.81631	0.788645	ENSG00000113504	+	NM_006598	10723	AI167373		66.9081	+	+				+	+				+	+
IMAGE:564158	ARMCX2	Armadillo repeat containing, X-linked 2	1.2225	-0.623333	1.81525	0.788645	ENSG00000184867	+	NM_014782,NM_177949	9823	AA121343		14.1642	+	+				+	+				+	+
IMAGE:133454	SLC38A2	Solute carrier family 38, member 2	0.7925	-1.36	1.81465	0.788645	ENSG00000134294	+	NM_018976	54407	R27255	+	0	+	+	+	+	6	+	+				+	+
IMAGE:298779	C16orf52	Chromosome 16 open reading frame 52	1.735	-0.173333	1.81182	0.788645				146174	BX111966	+	0
IMAGE:42227			1.635	-0.8	1.80783	0.788645						+	0
IMAGE:241070	EVI5	Ecotropic viral integration site 5	0.8625	-0.77	1.80724	0.788645	ENSG00000067208	+	NM_005665	7813	H91310	+	0	+	+	+	+	4	+	+				+	+				+	7
IMAGE:291908	CTNND1	Catenin (cadherin-associated protein), delta 1	0.48	-1.1	1.80536	0.788645	ENSG00000003400|ENSG00000198561	+	NM_001230,NM_032974,NM_032977,NM_001085458.1,NM_001085459.1,NM_001085460.1,NM_001085461.1,NM_001085462.1,NM_001085463.1,NM_001085464.1,NM_001085465.1,NM_001085466.1,NM_001085467.1,NM_001085468.1,NM_001085469.1,NM_001331.2	1500	W03469	+	0.0813071	+	+	+	+	2	+	+				+	+
IMAGE:292936	CDCA8	Cell division cycle associated 8	1.4025	-0.466667	1.80255	0.788645	ENSG00000134690	+	NM_018101	55143	N91096	+	0	+	+	+	+	1	+	+				+	+
IMAGE:1475200	CAPS	Calcyphosine	1.4925	-0.323333	1.80062	0.788645	ENSG00000105519	+	NM_004058	828	AA858390	+	0.145564	+	+				+	+				+	+
IMAGE:1472735	MT1E	Metallothionein 1E	2.155	0.383333	1.79978	0.788645	ENSG00000169715	+	NM_175617	4493	AA872383	+	0	+	+	+	+	1	+	+				+	+
IMAGE:815069	SLC25A40	Solute carrier family 25, member 40	0.69	-1.19667	1.7994	0.788645	ENSG00000075303	+	NM_018843	55972	AA465188	+	0.0813071	+	+				+	+	+	+	1	+	+
IMAGE:826182	BCL6	B-cell CLL/lymphoma 6 (zinc finger protein 51)	1.5275	0	1.79891	0.788645	ENSG00000111701|ENSG00000113916	+	NM_001644,NM_001706,NM_138931	604	AA521434	+	0.0813071	+	+	+	+	2	+	+				+	+
IMAGE:1256714			0.7925	-0.236667	1.79861	0.788645						+	0.0813071
IMAGE:1470173	PCDH11Y	Protocadherin 11 Y-linked	0.9475	-0.693333	1.79822	0.903029	ENSG00000099715	+	NM_032971,NM_032972,NM_032973.1	83259	AA865592	+	0	+	+	+	+	6	+	+				+	+
IMAGE:1160558	PTS	6-pyruvoyltetrahydropterin synthase	0.8675	-0.89	1.79072	0.903029	ENSG00000150787	+	NM_000317	5805	AA877347	+	0	+	+				+	+				+	+
IMAGE:511778	TM4SF1	Transmembrane 4 L six family member 1	1.5925	0.183333	1.79023	0.903029	ENSG00000169908	+	NM_014220	4071	AA088439	+	3.27708	+	+	+	+	1	+	+				+	+
IMAGE:488479	TPM1	Tropomyosin 1 (alpha)	-1.035	-3.47	1.78935	0.903029	ENSG00000140416	+	NM_000366,NM_001018004.1,NM_001018005.1,NM_001018006,NM_001018007,NM_001018008,NM_001018020.1	7168	AA047403		86.6308	+	+	+	+	2	+	+				+	+
IMAGE:1132347		Transcribed locus	2.02	0.503333	1.78912	0.903029					AA631814		ND
IMAGE:1522674	FLJ35776	Hypothetical protein LOC649446	2.385	0.543333	1.78795	0.903029	ENSG00000177337	+	NM_001039796.1	649446	AA908792	+	0.115213	+	+				+	+				+	+
IMAGE:510273	TncRNA	Trophoblast-derived noncoding RNA	2.0475	-0.6	1.78374	0.903029				283131	AA053165		57.6576
IMAGE:1893749		Transcribed locus	1.3875	-0.33	1.7837	0.903029					AI280239	+	0
IMAGE:137655	C1orf103	Chromosome 1 open reading frame 103	1.545	-0.366667	1.78067	0.903029	ENSG00000121931	+	NM_001006945.1,NM_018372	55791	BX089321	+	0	+	+	+	+	1	+	+	+	+	3	+	+
IMAGE:360155	TRIB2	Tribbles homolog 2 (Drosophila)	0.575	-1.12667	1.77578	0.903029	ENSG00000071575	+	NM_021643	28951	AA013260	+	0	+	+				+	+				+	+
IMAGE:824070	MTM1	Myotubularin 1	1.18	-0.806667	1.77268	0.903029	ENSG00000171100	+	NM_000252	4534	AA491225	+	0	+	+	+	+	1	+	+				+	+
IMAGE:786544	HNRPDL	Heterogeneous nuclear ribonucleoprotein D-like	1.2625	-0.87	1.76767	0.903029	ENSG00000152795	+	NM_005463,NM_031372	9987	AA452345	+	0.0813071	+	+	+	+	1	+	+				+	+
IMAGE:1882051		Transcribed locus	1.935	-0.146667	1.7664	0.903029	ENSG00000119844	+	NM_001002243.1,NM_017657,NM_203437.2		AI291305	+	0.145564	+	+	+	+	2	+	+	+	+	1	+	+				+	10
IMAGE:2029024			0.34	-2.53333	1.75874	0.903029							82.7136
IMAGE:280483	BIRC4	Baculoviral IAP repeat-containing 4	1.8175	-0.146667	1.75564	0.903029	ENSG00000101966	+	NM_001167	331	CR741596	+	0	+	+	+	+	5	+	+	+	+	2	+	+
IMAGE:587415		Transcribed locus	0.0475	-2.08667	1.75457	1.02867					AI733857		72.4276
IMAGE:292966		Transcribed locus	1.77	-0.1	1.7541	1.02867					N63753		5.39398
IMAGE:1567955		Transcribed locus	0.3825	-0.333333	1.75346	1.02867					BX112961		ND
IMAGE:340808	KIAA1009	KIAA1009	0.65	-1.20333	1.75243	1.02867	ENSG00000135315	+	NM_014895	22832	W56794	+	0	+	+	+	+	1	+	+				+	+
IMAGE:1573157	MED6	Mediator complex subunit 6	1.575	-0.0333333	1.75113	1.02867	ENSG00000210126	+		10001	AA953216	+	1.14163
IMAGE:703916	BCL10	B-cell CLL/lymphoma 10	-0.175	-1.95333	1.74449	1.02867	ENSG00000142867	+	NM_003921	8915	AA278444	+	0	+	+	+	+	1	+	+				+	+
IMAGE:768466	RRM2B	Ribonucleotide reductase M2 B (TP53 inducible)	0.8975	-0.933333	1.74274	1.02867	ENSG00000048392	+	NM_015713	50484	AA425014	+	0	+	+	+	+	3	+	+				+	+
IMAGE:289606	IL15	Interleukin 15	1.31	-0.643333	1.74229	1.02867	ENSG00000077942|ENSG00000164136	+	NM_001996,NM_006485,NM_006486,NM_006487.2	3600	BX119203	+	0.774135	+	+	+	+	1	+	+	+	+	1	+	+
IMAGE:796114	SIRT1	Sirtuin (silent mating type information regulation 2 homolog) 1 (S. cerevisiae)	0.7425	-1.16667	1.7374	1.02867	ENSG00000096717	+	NM_012238	23411	AA461259	+	0	+	+	+	+	2	+	+	+	+	1	+	+
IMAGE:462097		Clone TCA6 Cri-du-chat critical region mRNA	1.135	-0.49	1.73628	1.02867					AA705376	+	0
IMAGE:824905	ZC3H8	Zinc finger CCCH-type containing 8	0.8625	-0.65	1.73551	1.02867	ENSG00000144161	+	NM_032494.1	84524	AA489020	+	0	+	+				+	+	+	+	3	+	+
IMAGE:869182	CNOT8	CCR4-NOT transcription complex, subunit 8	1.1475	-0.89	1.73273	1.02867	ENSG00000155508	+	NM_004779	9337	AA680279	+	0	+	+	+	+	4	+	+				+	+
IMAGE:397488	TBX3	T-box 3 (ulnar mammary syndrome)	2.005	0.29	1.73259	1.02867	ENSG00000135111	+	NM_005996,NM_016569	6926	AA701075	+	0	+	+	+	+	3	+	+				+	+				+	20, 34
IMAGE:365423	LOC144874	Hypothetical protein LOC144874	1.645	-0.0266667	1.732	1.02867				144874	AA025794	+	0
IMAGE:970649	CENPN	Centromere protein N	1.1975	-0.57	1.73154	1.02867	ENSG00000166451	+	NM_001100624.1,NM_001100625.1,NM_018455	55839	AA774724	+	0	+	+	+	+	1	+	+				+	+
IMAGE:380898	ZFAND6	Zinc finger, AN1-type domain 6	0.9275	-0.776667	1.73057	1.02867	ENSG00000086666	+	NM_019006	54469	AA056157	+	0	+	+	+	+	1	+	+				+	+
IMAGE:768515		Transcribed locus, strongly similar to XP_526624.1 PREDICTED: hypothetical protein XP_526624 [Pan troglodytes]	1.9025	0.283333	1.73017	1.02867					CR739955	+	0
IMAGE:254004	SF3B14	Splicing factor 3B, 14 kDa subunit	2.9825	0.74	1.73002	1.02867	ENSG00000115128	+	NM_016047	51639	N75187		21.3027	+	+				+	+	+	+	1	+	+
IMAGE:25004	CHM	Choroideremia (Rab escort protein 1)	1.0625	-2.67	1.72798	1.02867	ENSG00000083937|ENSG00000178828	+	NM_001729	1121	T80449	+	3.27708	+	+	+	+	1	+	+				+	+
IMAGE:1114614		CDNA FLJ42008 fis, clone SPLEN2031724	0.6625	-1.76333	1.7161	1.02867					AI791970		29.7357
IMAGE:1553961		Transcribed locus	0.435	0.166667	1.71544	1.02867					AA932485		47.9646
IMAGE:1011155		Transcribed locus	-0.0425	-2.05	1.71343	1.23884					AI791832		72.4276
IMAGE:202035	ZC3H15	Zinc finger CCCH-type containing 15	1.8425	0.06	1.71053	1.23884	ENSG00000065548	+	NM_018471.2	55854	R99354	+	0	+	+	+	+	1	+	+				+	+
IMAGE:767456	FLJ22167	Hypothetical protein FLJ22167	-0.61	-2.39333	1.71051	1.23884	ENSG00000205084	+	NM_001077416.1,NM_001077418.1,NM_001077419.1	79583	AA417994	+	0	+					+	+				+	+
IMAGE:31261		Transcribed locus	0.775	-1.01667	1.7081	1.23884					R42864		ND
IMAGE:768379	C14orf126	Chromosome 14 open reading frame 126	1.075	-0.723333	1.70741	1.23884	ENSG00000129480	+	NM_080664	112487	AA495859	+	0	+	+				+	+				+	+
IMAGE:701532		Transcribed locus, strongly similar to XP_529495.1 PREDICTED: hypothetical protein XP_529495 [Pan troglodytes]	1.98	0.286667	1.70697	1.23884					AA284338	+	0
IMAGE:1517749	YPEL2	Yippee-like 2 (Drosophila)	2.2825	0.326667	1.70007	1.23884	ENSG00000175155	+	NM_001005404	388403	AA903218	+	0	+	+	+	+	2	+	+				+	+				+	5,14
IMAGE:191107		Transcribed locus	0.2475	-1.62333	1.69942	1.23884					H41096	+	1.99635
IMAGE:279974	NR2C2	Nuclear receptor subfamily 2, group C, member 2	1.365	-0.306667	1.69858	1.23884	ENSG00000177463	+	NM_003298	7182	N57555	+	0	+	+	+	+	4	+	+				+	+				+	38
IMAGE:281865		Transcribed locus	0.4625	-0.63	1.6961	1.23884					N51843	+	1.52526
IMAGE:531886	LOC286144	Hypothetical protein LOC286144	0.9975	-1.01	1.69521	1.23884	ENSG00000212999	+		286144	AA116075	+	0.0813071	+	+	+	+	1	+	+				+	+
IMAGE:26536	MFAP3	Microfibrillar-associated protein 3	0.8025	-0.45	1.69486	1.23884	ENSG00000037749	+	NM_005927	4238	R13620		ND	+	+	+	+	1	+	+				+	+
IMAGE:1422428	GBGT1	Globoside alpha-1,3-N-acetylgalactosaminyltransferase 1	1.185	0.03	1.69375	1.23884	ENSG00000148288	+		26301	AI732896		ND	+	+				+	+				+	+
IMAGE:853157	LIX1L	Lix1 homolog (mouse)-like	1.6725	0.09	1.69188	1.23884	ENSG00000152022	+	NM_153713	128077	AA668310	+	0	+	+	+	+	1	+	+
IMAGE:753917	TM9SF2	Transmembrane 9 superfamily member 2	2.0775	-0.593333	1.69178	1.23884	ENSG00000125304	+	NM_004800	9375	AA479252	+	0	+	+	+	+	2	+	+				+	+
IMAGE:144867	OTUD4	OTU domain containing 4	0.4275	-1.32667	1.68866	1.23884	ENSG00000164164	+	NM_017493,NM_199324	54726	R78475	+	0.567551	+	+	+	+	2	+	+				+	+
IMAGE:809627	NRIP1	Nuclear receptor interacting protein 1	1.105	-0.35	1.68585	1.23884	ENSG00000180530	+	NM_003489	8204	AA442995	+	0.0813071	+	+	+	+	6	+	+	+	+	1	+	+				+	38
IMAGE:768452	TMEM50B	Transmembrane protein 50B	1.5175	-0.403333	1.68436	1.23884	ENSG00000142188	+	NM_006134	757	AA495922	+	2.54578	+	+	+	+	2	+	+				+	+
IMAGE:487861	MAFG	V-maf musculoaponeurotic fibrosarcoma oncogene homolog G (avian)	-0.145	-0.303333	1.68193	1.23884	ENSG00000130222|ENSG00000197063	+	NM_006705,NM_002359,NM_032711	4097	BX101126	+	1.52526	+	+	+	+	1	+	+				+	+				+	41
IMAGE:504657	PJA2	Praja 2, RING-H2 motif containing	0.9525	-0.92	1.68177	1.23884	ENSG00000198961	+	NM_014819	9867	BX105778	+	0.145564	+	+	+	+	1	+	+				+	+				+	14
IMAGE:321550	PPP1R12A	Protein phosphatase 1, regulatory (inhibitor) subunit 12A	0.88	-0.886667	1.68084	1.23884	ENSG00000058272	+	NM_002480.1	4659	W32763	+	0.115213	+	+	+	+	2	+	+
IMAGE:2316683	C13orf27	Chromosome 13 open reading frame 27	0.415	-1.12	1.6808	1.23884				93081	AI671446		6.72927
IMAGE:841094	DUSP16	Dual specificity phosphatase 16	1.4025	-0.313333	1.68078	1.23884	ENSG00000111266	+	NM_030640	80824	AA486956	+	0	+	+	+	+	1	+	+				+	+
IMAGE:825013	ANP32B	Acidic (leucine-rich) nuclear phosphoprotein 32 family, member B	1.3725	-0.28	1.6805	1.23884	ENSG00000136938|ENSG00000182568	+	NM_006401,NM_002971	10541	AA504222	+	0	+	+	+	+	1	+	+				+	+
IMAGE:51032	LOC285550	Hypothetical protein LOC285550	0.77	-0.956667	1.67915	1.23884				285550	H19043	+	0
IMAGE:2062329	TTK	TTK protein kinase	0.9625	-0.8	1.67753	1.23884	ENSG00000112742	+	NM_003318	7272	AI337292	+	0	+	+	+	+	2	+	+				+	+
IMAGE:767459	USP12	Ubiquitin specific peptidase 12	1.4875	-0.596667	1.67529	1.23884	ENSG00000152484	+	NM_182488	219333	AA418174	+	0.0813071	+	+				+	+				+	+
IMAGE:277346	C1GALT1	Core 1 synthase, glycoprotein-N-acetylgalactosamine 3-beta-galactosyltransferase, 1	1.11	-0.34	1.67526	1.23884	ENSG00000106392	+	NM_020156	56913	N47633	+	0	+	+				+	+				+	+
IMAGE:470279	CNTNAP1	Contactin associated protein 1	0.9125	-0.9	1.67202	1.23884	ENSG00000108797	+	NM_003632	8506	AA028905	+	0.0813071	+	+				+	+				+	+
IMAGE:704317		ARTC1 mRNA, complete sequence	1.0975	-0.393333	1.67169	1.23884					AA279494	+	0.0813071
IMAGE:529147	VPS26A	Vacuolar protein sorting 26 homolog A (S. pombe)	0.2725	-1.51	1.67137	1.23884	ENSG00000122958	+		9559	AA064946		11.9723	+	+	+	+	1	+	+				+	+
IMAGE:1883559	FST	Follistatin	2.615	0.513333	1.66823	1.23884	ENSG00000125744|ENSG00000134363	+	NM_005619,NM_206900,NM_206901.1	10468	AI214697	+	1.52526	+	+				+	+				+	+
IMAGE:136534		Transcribed locus	1.4475	0.763333	1.66814	1.23884	ENSG00000095787	+	NM_016628,NM_100264,NM_100486		R34583	+	0	+	+	+	+	1	+	+				+	+				+	10
IMAGE:525246	ITGA2	Integrin, alpha 2 (CD49B, alpha 2 subunit of VLA-2 receptor)	0.92	-0.73	1.66762	1.23884	ENSG00000164171	+	NM_002203	3673	AA069027	+	1.14163	+	+	+	+	5	+	+	+	+	1	+	+
IMAGE:246276	ZC3HAV1L	Zinc finger CCCH-type, antiviral 1-like	0.73	-0.856667	1.66762	1.23884	ENSG00000146858	+	NM_080660	92092	N59413	+	0	+	+				+	+				+	+
IMAGE:79817		Transcribed locus	1.3925	-0.00333333	1.66726	1.23884					AI821371		26.9609
IMAGE:146671	IL1R1	Interleukin 1 receptor, type I	1.7925	-0.276667	1.66412	1.23884	ENSG00000112474|ENSG00000204228|ENSG00000206216|ENSG00000115594	+	NM_014234	3554	R80274	+	0	+	+				+	+				+	+
IMAGE:76690	ZNF292	Zinc finger protein 292	2.105	0.4	1.661	1.23884	ENSG00000188994	+	NM_015021.1	23036	T60877	+	0	+	+	+	+	4	+	+				+	+				+	2
IMAGE:221786		Transcribed locus	1.615	-0.23	1.66073	1.23884					H92192	+	0.0813071
IMAGE:504300	FLT1	Fms-related tyrosine kinase 1 (vascular endothelial growth factor/vascular permeability factor receptor)	1.6875	-0.01	1.6593	1.23884	ENSG00000102755	+	NM_002019	2321	AA149640	+	0	+	+				+	+				+	+
IMAGE:417855	TARDBP	TAR DNA binding protein	0.95	-0.346667	1.65907	1.23884	ENSG00000120948	+	NM_007375	23435	W88792		86.6308	+	+	+	+	1	+	+				+	+
IMAGE:665774	EIF4E	Eukaryotic translation initiation factor 4E	0.5875	-1.16333	1.65742	1.23884	ENSG00000151247	+	NM_001968	1977	AA194246	+	0	+	+	+	+	1	+	+				+	+				+	3
IMAGE:809603	FAM82B	Family with sequence similarity 82, member B	2.17	0.01	1.65711	1.23884	ENSG00000176623	+	NM_016033	51115	AA458483	+	0	+	+	+	+	1	+	+				+	+
IMAGE:810700	FTH1	Ferritin, heavy polypeptide 1	1.015	-0.986667	1.65476	1.23884	ENSG00000167996|ENSG00000175029	+	NM_002032.2,NR_002202.2,NR_002203.1,NR_002204.1,NR_002205.1,NM_001083914.1,NM_001329,NM_022802	2495	AA482667	+	0	+	+				+	+				+	+
IMAGE:484535	AOC3	Amine oxidase, copper containing 3 (vascular adhesion protein 1)	1.98	-0.1	1.65438	1.23884	ENSG00000131471	+	NM_003734	8639	AA036974	+	0	+	+				+	+				+	+
IMAGE:212098		Full length insert cDNA clone YR85E06	-0.65	-3.44667	1.65398	1.23884					BX092233		86.6308
IMAGE:1894054		Transcribed locus	1.415	-0.396667	1.65239	1.23884					AI300286	+	0
IMAGE:2445606	CALCOCO2	Calcium binding and coiled-coil domain 2	0.825	-1.01667	1.6506	1.23884	ENSG00000136436	+	NM_005831	10241	AI886127	+	0	+	+	+	+	1	+	+				+	+
IMAGE:897153	TRAPPC4	Trafficking protein particle complex 4	1.6425	-0.33	1.65051	1.23884	ENSG00000196655	+	NM_016146	51399	AA676961	+	0	+	+	+	+	1	+	+				+	+
IMAGE:1663354	SSTR1	Somatostatin receptor 1	1.6725	-0.246667	1.6476	1.23884	ENSG00000139874	+	NM_001049	6751	AI129156	+	0	+	+	+	+	2	+	+				+	+
IMAGE:1893735		Transcribed locus	1.3625	-0.153333	1.64711	1.23884					AI277247	+	0
IMAGE:625424	TRIAP1	TP53 regulated inhibitor of apoptosis 1	0.775	-0.986667	1.64647	1.23884	ENSG00000170855	+		51499	AA187245	+	0	+	+				+	+				+	+
IMAGE:731073	NAT5	N-acetyltransferase 5	1.4275	-0.39	1.64366	1.23884	ENSG00000173418	+	NM_016100,NM_181527.2,NM_181528	51126	AA421395	+	0	+	+				+	+	+	+	1	+	+
IMAGE:592928	ZNF644	Zinc finger protein 644	1.15	-0.67	1.64152	1.23884	ENSG00000122482	+	NM_016620,NM_032186,NM_201269	84146	AA159179	+	0.145564	+	+	+	+	2	+	+	+	+	1	+	+				+	32, 25
IMAGE:868652	C4A	Complement component 4A (Rodgers blood group)	1.7925	-0.02	1.64104	1.23884	ENSG00000206264	+		720	AA664406	+	1.52526	+	+				+	+				+	+
IMAGE:788196		Transcribed locus	1.535	-0.476667	1.64037	1.23884					AA453911		ND
IMAGE:34388		CDNA FLJ14143 fis, clone MAMMA1002892	0.9475	-0.733333	1.64027	1.23884					BX117758		29.7357
IMAGE:1687218	INOC1	INO80 complex homolog 1 (S. cerevisiae)	2.215	0.583333	1.63843	1.23884	ENSG00000128908	+	NM_017553	54617	AI095130	+	1.99635	+	+	+	+	1	+	+				+	+				+	15
IMAGE:1586472	RAD54B	RAD54 homolog B (S. cerevisiae)	0.73	-0.95	1.63832	1.23884	ENSG00000197275	+	NM_012415	25788	AA973748	+	0	+	+	+	+	1	+	+	+	+	1	+	+
IMAGE:450653	BCL2L11	BCL2-like 11 (apoptosis facilitator)	2.38	0.57	1.63714	1.23884	ENSG00000153094	+	NM_006538.3,NM_138621,NM_138623,NM_207002	10018	AA682502	+	0	+	+	+	+	5	+	+				+	+				+	12
IMAGE:291777	CCDC75	Coiled-coil domain containing 75	0.385	-1	1.63708	1.23884	ENSG00000152133	+	NM_174931	253635	W02933	+	0.145564	+	+				+	+				+	+
IMAGE:290391	RP11-679B17.1	Hypothetical LOC100113407	1.89	-0.116667	1.63558	1.23884	ENSG00000205269	+	NM_001100829.1	100113407	N80308	+	2.54578	+	+	+	+	2	+	+
IMAGE:564382	ELAVL4	ELAV (embryonic lethal, abnormal vision, Drosophila)-like 4 (Hu antigen D)	1.015	-2.5	1.63282	1.23884	ENSG00000162374	+	NM_021952	1996	AA102788	+	0	+	+	+	+	1	+	+				+	+
IMAGE:783645	RBM25	RNA binding motif protein 25	3.1125	1.27333	1.63123	1.23884	ENSG00000119707	+	NM_021239	58517	AA446690	+	1.99635	+	+	+	+	1	+	+	+	+	1	+	+				+	4
IMAGE:376296	TACSTD2	Tumor-associated calcium signal transducer 2	0.935	-0.393333	1.63063	1.23884	ENSG00000184292	+	NM_002353	4070	AA041250	+	0.909129	+	+	+	+	1	+	+				+	+
IMAGE:117859	KBTBD7	Kelch repeat and BTB (POZ) domain containing 7	1.6325	0.0966667	1.62908	1.23884	ENSG00000120696	+	NM_032138	84078	AI820566	+	0	+	+	+	+	1	+	+				+	+
IMAGE:626822	TRIO	Triple functional domain (PTPRF interacting)	1.645	0.00333333	1.6253	1.77105	ENSG00000038382	+	NM_007118	7204	AA190941	+	0	+	+	+	+	1	+	+	+	+	1	+	+
IMAGE:292624	C6orf136	Chromosome 6 open reading frame 136	1.13	-0.71	1.62509	1.77105	ENSG00000204564|ENSG00000206400|ENSG00000206487	+	NM_145029	221545	N62675	+	0	+	+	+	+	1	+	+				+	+
IMAGE:291827		MRNA full length insert cDNA clone EUROIMAGE 1674211	0.6075	-1.21667	1.62495	1.77105					N72976	+	0
IMAGE:85194	C5orf26	Chromosome 5 open reading frame 26	1.225	-0.55	1.6248	1.77105	ENSG00000176718	+	NM_053000	114915	T71515	+	0	+	+				+	+				+	+
IMAGE:290558			-0.1525	-2.14	1.62417	1.77105							84.3937
IMAGE:815130		Transcribed locus	0.4575	-1.30667	1.62169	1.77105					AA481493		8.5492
IMAGE:768940	ANKRD12	Ankyrin repeat domain 12	2.12	-0.38	1.61977	1.77105	ENSG00000101745	+	NM_001083625.1,NM_015208	23253	AA424758	+	0	+	+	+	+	1	+	+				+	+				+	46
IMAGE:1560768		Transcribed locus	0.73	-1.20333	1.61918	1.77105					BX111287	+	0.274584
IMAGE:859886	PITPNB	Phosphatidylinositol transfer protein, beta	2.1175	0.05	1.61852	1.77105	ENSG00000180957	+	NM_012399	23760	AA679468	+	0.274584	+	+	+	+	4	+	+				+	+
IMAGE:280413		Transcribed locus	0.3675	-1.22	1.61848	1.77105					N47214	+	0
IMAGE:277820	ZNF714	Zinc finger protein 714	1.0925	-0.476667	1.61382	1.77105	ENSG00000160352	+	NM_182515.2	148206	N64174	+	0	+		+		3	+	+				+	+
IMAGE:211843	PNO1	Partner of NOB1 homolog (S. cerevisiae)	1.19	-0.243333	1.61217	1.77105	ENSG00000115946	+	NM_020143	56902	H68369	+	0	+	+				+	+				+	+
IMAGE:46850	PIK3C2A	Phosphoinositide-3-kinase, class 2, alpha polypeptide	1.015	-0.763333	1.61188	1.77105	ENSG00000011405|ENSG00000178394	+	NM_002645,NM_000524	5286	H10334	+	0.115213	+	+				+	+				+	+
IMAGE:277390	ELP4	Elongation protein 4 homolog (S. cerevisiae)	0.8375	-0.686667	1.60881	1.77105	ENSG00000109911	+	NM_019040	26610	BX103946	+	0	+	+	+	+	1	+	+				+	+
IMAGE:136351	TMEM54	Transmembrane protein 54	2.0375	0.323333	1.60763	1.77105	ENSG00000121900	+	NM_033504	113452	R33498		44.0704	+	+				+	+				+	+
IMAGE:824694	PTP4A1	Protein tyrosine phosphatase type IVA, member 1	1.47	-0.75	1.60566	1.77105	ENSG00000112245	+	NM_003463	7803	AA482287	+	0	+	+	+	+	1	+	+				+	+
IMAGE:1928791	F3	Coagulation factor III (thromboplastin, tissue factor)	2.1525	-0.403333	1.60311	1.77105	ENSG00000117525|ENSG00000132259	+	NM_001993,NM_001037329	2152	AI313387	+	0	+	+	+	+	2	+	+				+	+
IMAGE:1475746	ZNF124	Zinc finger protein 124	1.59	-0.206667	1.60185	1.77105	ENSG00000196418	+		7678	BX107933	+	0	+	+	+	+	1	+	+				+	+
IMAGE:296164			0.4975	-0.973333	1.60125	1.77105							29.7357
IMAGE:291062	INTS2	Integrator complex subunit 2	0.8175	-0.853333	1.60076	1.77105	ENSG00000108506	+	NM_020748.1	57508	BX098692	+	0	+	+	+	+	2	+	+	+	+	1
IMAGE:770337	USP32	Ubiquitin specific peptidase 32	1.585	-0.233333	1.60062	1.77105	ENSG00000170832	+	NM_032582	84669	AA437374	+	0	+	+	+	+	2	+	+				+	+				+	40
IMAGE:252953	FAM3C	Family with sequence similarity 3, member C	0.8375	-1	1.59818	1.77105	ENSG00000126458|ENSG00000174028|ENSG00000196937	+	NM_006270,NM_001040020,NM_014888	10447	H88598	+	0	+	+	+	+	2	+	+				+	+				+	35
IMAGE:592458		CDNA FLJ44077 fis, clone TESTI4038818	2.33	0.55	1.59703	1.77105					AA158540	+	0
IMAGE:306484	MED17	Mediator complex subunit 17	1.675	-0.256667	1.59661	1.77105	ENSG00000042429|ENSG00000137492	+	NM_004268,NM_004705	9440	BX099106	+	0	+	+	+	+	1	+	+	+	+	1	+	+
IMAGE:781061	CDC14B	CDC14 cell division cycle 14 homolog B (S. cerevisiae)	0.9225	-0.806667	1.59642	1.77105	ENSG00000081377	+	NM_001077181.1,NM_003671,NM_033331	8555	AA446479	+	0.274584	+	+	+	+	1	+	+				+	+
IMAGE:823912	UBL3	Ubiquitin-like 3	0.765	-1.13333	1.59641	1.77105	ENSG00000122042	+	NM_007106	5412	AA490497	+	0.145564	+	+	+	+	2	+	+				+	+
IMAGE:163407	STOM	Stomatin	2.7975	1.02333	1.59616	1.77105	ENSG00000148175|ENSG00000164007	+	NM_004099,NM_198194,NM_148960	2040	AI668619	+	1.14163	+	+	+	+	2	+	+				+	+
IMAGE:842939	ADARB1	Adenosine deaminase, RNA-specific, B1 (RED1 homolog rat)	1.195	-0.576667	1.59612	1.77105	ENSG00000197381	+	NM_001033049.1,NM_001112,NM_015833,NM_015834.2	104	AA489331		86.6308	+	+				+	+				+	+
IMAGE:229651		Transcribed locus	0.195	-1.55333	1.59576	1.77105					H66442		57.6576
IMAGE:283118	B3GALTL	Beta 1,3-galactosyltransferase-like	1.04	-1.47333	1.59296	1.77105	ENSG00000187676	+	NM_194318	145173	N51325	+	0.567551	+	+	+	+	2	+	+				+	+
IMAGE:786076	GOLIM4	Golgi integral membrane protein 4	1.4075	-0.226667	1.59262	1.77105	ENSG00000173905	+	NM_014498	27333	AA448760	+	0.115213	+	+				+	+				+	+
IMAGE:301315		CDNA: FLJ22870 fis, clone KAT02506, highly similar to D84064 Homo sapiens mRNA for Hrs	0.7625	-0.743333	1.5889	1.77105					N78770	+	0
IMAGE:213850	FJX1	Four jointed box 1 (Drosophila)	0.99	-0.663333	1.58767	1.77105	ENSG00000179431	+	NM_014344.2	24147	H72460	+	0	+		+		2
IMAGE:325014	PBX3	Pre-B-cell leukemia homeobox 3	1.76	-0.156667	1.58599	1.77105	ENSG00000167081	+	NM_006195	5090	W48726	+	2.54578	+	+	+	+	2	+	+				+	+
IMAGE:812099	RBM6	RNA binding motif protein 6	2.635	0.79	1.58566	1.77105	ENSG00000004534	+		10180	AA456007	+	0.567551	+	+				+	+				+	+
IMAGE:814673	ASF1A	ASF1 anti-silencing function 1 homolog A (S. cerevisiae)	0.3075	-1.51333	1.58391	1.8516	ENSG00000111875	+		25842	AA481056	+	0	+	+	+	+	1	+	+	+	+	1	+	+
IMAGE:1589468		Transcribed locus, strongly similar to XP_001005438.1 PREDICTED: hypothetical protein [Mus musculus]	1.7125	0.296667	1.58322	1.8516	ENSG00000134531	+	NM_001423		AA975768	+	0.115213	+	+	+	+	1	+	+				+	+				+	17
IMAGE:346308	GINS3	GINS complex subunit 3 (Psf3 homolog)	1.0625	-0.713333	1.58275	1.8516	ENSG00000181938	+		64785	W79671	+	0.567551	+	+				+	+				+	+
IMAGE:52604	SACM1L	SAC1 suppressor of actin mutations 1-like (yeast)	1.255	-0.503333	1.58243	1.8516	ENSG00000211456	+	NM_014016	22908	H29044	+	0	+	+	+	+	2	+	+				+	+
IMAGE:240752	STX12	Syntaxin 12	0.7725	-0.636667	1.58075	1.8516	ENSG00000117758	+	NM_177424	23673	H91046	+	0	+	+	+	+	2	+	+				+	+
IMAGE:431597		Transcribed locus	1.0775	-0.466667	1.58063	1.8516					AA676422	+	0
IMAGE:1604236		Transcribed locus	-0.81	-3.87667	1.58061	1.8516					AI820585		72.4276
IMAGE:785575	IFNGR2	Interferon gamma receptor 2 (interferon gamma transducer 1)	1.5825	-0.356667	1.57997	1.8516	ENSG00000159128	+	NM_005534	3460	AA449440	+	0	+	+	+	+	1	+	+				+	+
IMAGE:1084278		Transcribed locus, strongly similar to NP_000473.2 apolipoprotein A-IV precursor [Homo sapiens]	2.1525	0.563333	1.57932	1.8516	ENSG00000215754	+			AA588783	+	0.0813071	+	+				+	+				+	+
IMAGE:2029030	NARG2	NMDA receptor regulated 2	1.5875	-0.223333	1.57889	1.8516	ENSG00000128915	+	NM_001018089.1,NM_024611	79664	AI793057	+	0	+	+	+	+	1	+	+				+	+
IMAGE:712505	CDC2	Cell division cycle 2, G1 to S and G2 to M	1.235	-0.336667	1.5781	1.8516	ENSG00000170312	+	NM_001786.2,NM_033379	983	AA278384	+	0	+	+	+	+	1	+	+				+	+
IMAGE:25029		Transcribed locus	0.3475	-1.07667	1.57803	1.8516					R37615		86.6308
IMAGE:488202	ACOT4	Acyl-CoA thioesterase 4	0.5425	-0.463333	1.57776	1.8516	ENSG00000177465	+		122970	BX095309	+	2.54578	+	+				+	+				+	+
IMAGE:738939	PGBD3	PiggyBac transposable element derived 3	1.27	-0.486667	1.57529	1.8516	ENSG00000032514	+	NM_000124,NM_170753	267004	BX091366	+	0	+	+				+	+				+	+
IMAGE:711993	IFNGR1	Interferon gamma receptor 1	1.015	-0.883333	1.57257	1.8516	ENSG00000027697	+	NM_000416	3459	AA281497	+	0	+	+	+	+	1	+	+				+	+
IMAGE:135910	SNX13	Sorting nexin 13	0.7	-0.976667	1.57112	1.8516	ENSG00000071189|ENSG00000159063	+	NM_015132.3,NM_001007027.2,NM_024079	23161	BX094051	+	0	+	+	+	+	2	+	+	+	+	1	+	+
IMAGE:139113	GOLPH3	Golgi phosphoprotein 3 (coat-protein)	0.68	-0.823333	1.57109	1.8516	ENSG00000113384	+		64083	R63022	+	0.429098	+	+	+	+	2	+	+				+	+
IMAGE:43430			2.11	-0.286667	1.56841	1.8516						+	1.52526
IMAGE:308726	ETNK1	Ethanolamine kinase 1	1.5275	-0.273333	1.56793	1.8516	ENSG00000139163	+	NM_001039481.1,NM_018638	55500	W25093	+	0.0813071	+	+	+	+	6	+	+				+	+
IMAGE:230090	CSNK1G3	Casein kinase 1, gamma 3	0.8875	-1.29	1.56743	1.8516	ENSG00000151292	+	NM_001031812,NM_001044722.1,NM_001044723.1,NM_004384	1456	H78783		21.3027	+	+	+	+	1	+	+				+	+				+	27
IMAGE:161195	LSM14A	LSM14A, SCD6 homolog A (S. cerevisiae)	1.12	-0.56	1.56693	1.8516	ENSG00000105216	+	NM_015578	26065	H25229	+	0	+	+	+	+	2	+	+				+	+
IMAGE:784162	FAM103A1	Family with sequence similarity 103, member A1	0.67	-0.706667	1.56605	1.8516	ENSG00000169612	+	NM_031452	83640	AA432100	+	0	+	+	+	+	2	+	+				+	+
IMAGE:1901492	NCOA3	Nuclear receptor coactivator 3	2.685	1.07	1.5659	1.8516	ENSG00000124151	+	NM_006534,NM_181659	8202	AI302669	+	0	+	+	+	+	2	+	+				+	+
IMAGE:287447	NFYA	Nuclear transcription factor Y, alpha	2.2775	1.38667	1.56511	1.8516	ENSG00000001167	+	NM_002505,NM_021705	4800	N69088	+	0.774135	+	+				+	+				+	+
IMAGE:2514707	IVNS1ABP	Influenza virus NS1A binding protein	2.095	0.41	1.56186	1.8516	ENSG00000116679	+	NM_006469	10625	AI968568	+	0	+	+	+	+	1	+	+	+	+	1	+	+				+	5
IMAGE:811028	TMEM49	Transmembrane protein 49	1.105	-0.773333	1.561	1.8516	ENSG00000062716	+		81671	AA485530	+	0.0813071	+	+	+	+	1	+	+				+	+
IMAGE:884657	TIMM8B	Translocase of inner mitochondrial membrane 8 homolog B (yeast)	1.62	-0.146667	1.55882	1.8516	ENSG00000150779	+	NM_012459	26521	AA629910	+	0	+	+				+	+				+	+
IMAGE:1926806	MSL-1	Male-specific lethal-1 homolog	0.4525	-1.42	1.55876	1.8516	ENSG00000188895	+	NM_001012241.1	339287	AI346936	+	2.54578	+	+	+	+	2	+	+				+	+
IMAGE:814309	GOPC	Golgi associated PDZ and coiled-coil motif containing	0.84	-0.683333	1.55749	1.8516	ENSG00000047932	+	NM_001017408,NM_020399	57120	AA459108	+	0	+	+	+	+	3	+	+				+	+
IMAGE:1572710	CASD1	CAS1 domain containing 1	0.6475	-0.86	1.55616	1.8516	ENSG00000127995	+	NM_022900	64921	AA969799	+	0.774135	+	+	+	+	3	+	+	+	+	1	+	+	+	+	1
IMAGE:825742	SLC1A1	Solute carrier family 1 (neuronal/epithelial high affinity glutamate transporter, system Xag), member 1	1.345	-0.2	1.55464	1.8516	ENSG00000106688	+	NM_004170	6505	AA504845	+	0	+	+	+	+	2	+	+				+	+
IMAGE:361456	DDIT3	DNA-damage-inducible transcript 3	0.9025	-0.953333	1.5527	1.8516	ENSG00000175197	+	NM_004083	1649	AA015891	+	0	+	+	+	+	1	+	+				+	+
IMAGE:1569107	PAK1IP1	PAK1 interacting protein 1	0.455	-1.10333	1.55081	1.8516	ENSG00000111845	+	NM_017906	55003	AA973461	+	3.27708	+	+				+	+	+	+	1	+	+
IMAGE:397360	ZNF326	Zinc finger protein 326	0.8475	-0.886667	1.54975	1.8516	ENSG00000162664	+	NM_181781,NM_182975,NM_182976	284695	AA701126		86.6308	+	+	+	+	1	+	+				+	+
IMAGE:823723		Transcribed locus	0.7325	-0.816667	1.54871	1.8516					BX105831	+	0.774135
IMAGE:782521	CPNE8	Copine VIII	1.8375	-0.183333	1.54791	1.8516	ENSG00000139117	+	NM_153634	144402	BX111100	+	0.0813071	+	+	+	+	1	+	+				+	+				+	3
IMAGE:815772	ESF1	ESF1, nucleolar pre-rRNA processing protein, homolog (S. cerevisiae)	0.59	-0.886667	1.54556	1.8516	ENSG00000089048	+	NM_016649	51575	AA485140	+	0	+	+	+	+	1	+	+				+	+
IMAGE:254545			2.27	0.506667	1.54469	1.8516						+	0.0813071
IMAGE:454472	DNAJB5	DnaJ (Hsp40) homolog, subfamily B, member 5	0.75	-0.17	1.5443	1.8516	ENSG00000137094	+	NM_012266	25822	AA677329	+	0.115213	+	+	+	+	1	+	+				+	+
IMAGE:1693581			0.44	-0.593333	1.54412	1.8516							16.8302
IMAGE:362716	SCAMP2	Secretory carrier membrane protein 2	1.3775	-0.22	1.54282	2.11524	ENSG00000140497	+		10066	AA018203		16.8302	+	+				+	+				+	+
IMAGE:812155	RABGGTB	Rab geranylgeranyltransferase, beta subunit	1.7	-0.0333333	1.53995	2.11524	ENSG00000137955	+	NM_004582	5876	AA455388	+	2.54578	+	+				+	+				+	+
IMAGE:51843		Transcribed locus	0.15	-1.29333	1.53877	2.11524	ENSG00000078043	+			H24309	+	0	+	+				+	+				+	+
IMAGE:753104	DCT	Dopachrome tautomerase (dopachrome delta-isomerase, tyrosine-related protein 2)	-1.6175	-4.86333	1.5376	2.11524	ENSG00000080166	+	NM_001042583.1,NM_001042584.1,NM_001042585.1,NM_001042586.1,NM_001042587.1,NM_030893.2	1638	AA478553		86.6308	+	+				+	+				+	+
IMAGE:1605153		Transcribed locus	0.535	-0.406667	1.53667	2.11524					BX111388		86.6308
IMAGE:47459		Hypothetical protein	-0.1125	-2.4	1.53564	2.11524					H11562		57.6576
IMAGE:1750489	PTPRA	Protein tyrosine phosphatase, receptor type, A	1.875	0.25	1.53449	2.11524	ENSG00000132670	+	NM_002836,NM_080840,NM_080841	5786	AI084090	+	0	+	+	+	+	2	+	+				+	+				+	34
IMAGE:45501		MRNA; cDNA DKFZp761I1311 (from clone DKFZp761I1311)	0.37	-2.10333	1.53437	2.11524	ENSG00000154654	+	NM_004540.2		H08396	+	0	+	+	+	+	1	+	+				+	+
IMAGE:50018	SLC25A12	Solute carrier family 25 (mitochondrial carrier, Aralar), member 12	0.77	-0.333333	1.53423	2.11524	ENSG00000115840|ENSG00000198682	+	NM_003705,NM_001015880.1,NM_004670	8604	H16870		18.8656	+	+	+	+	1	+	+				+	+				+	5
IMAGE:292222		Transcribed locus	0.21	-1.34333	1.5334	2.11524					N79179		54.8924
IMAGE:1761819	TMEM174	Transmembrane protein 174	0.6875	-1.92333	1.52998	2.11524	ENSG00000164325	+	NM_153217	134288	AI792469		72.4276	+	+				+	+				+	+
IMAGE:301337		Transcribed locus	0.6875	-0.75	1.52796	2.11524					BX109448		86.6308
IMAGE:2028912	WASL	Wiskott-Aldrich syndrome-like	1.64	-1.36	1.52703	2.11524	ENSG00000106299	+	NM_003941	8976	AI261600		44.0704	+	+				+	+	+	+	1	+	+
IMAGE:1898026	MBOAT2	Membrane bound O-acyltransferase domain containing 2	0.6525	-1.16	1.52389	2.11524	ENSG00000143797	+	NM_138799	129642	BX105397	+	0	+	+				+	+				+	+
IMAGE:2009495	BACH1	BTB and CNC homology 1, basic leucine zipper transcription factor 1	0.6225	-0.923333	1.51896	2.11524	ENSG00000156273|ENSG00000157823	+	NM_001011545,NM_001186,NM_206866,NM_005829	571	AI336948	+	0	+	+	+	+	1	+	+	+	+	1	+	+
IMAGE:143962	RBBP6	Retinoblastoma binding protein 6	1.5975	-0.01	1.51772	2.11524	ENSG00000122257	+	NM_006910,NM_018703	5930	R76770	+	2.54578	+	+	+	+	1	+	+	+	+	2	+	+	+	+	1	+	29
IMAGE:811828	RHEB	Ras homolog enriched in brain	1.1325	-0.633333	1.51618	2.11524	ENSG00000100385|ENSG00000106615	+	NM_000878,NM_005614	6009	AA463625		6.72927	+	+	+	+	1	+	+				+	+
IMAGE:67960	NGDN	Neuroguidin, EIF4E binding protein	2.1575	0.0733333	1.5156	2.11524	ENSG00000129460	+	NM_001042635.1,NM_015514	25983	T49713	+	0	+	+	+	+	2	+	+				+	+
IMAGE:882510	KPNA2	Karyopherin alpha 2 (RAG cohort 1, importin alpha 1)	0.7625	-0.73	1.51546	2.11524	ENSG00000182481|ENSG00000215769	+	NM_002266	3838	AA676460	+	0	+	+	+	+	2	+	+				+	+
IMAGE:112906	PPP1R10	Protein phosphatase 1, regulatory (inhibitor) subunit 10	1.695	0.346667	1.51438	2.11524	ENSG00000204569|ENSG00000206407|ENSG00000206489	+	NM_002714	5514	T75485	+	0.774135	+	+	+	+	1	+	+				+	+
IMAGE:1469234	GPR143	G protein-coupled receptor 143	-0.375	-2.52	1.51279	2.11524	ENSG00000206294	+		4935	AA865729		86.6308	+	+				+	+				+	+
IMAGE:757173	NDFIP1	Nedd4 family interacting protein 1	0.9475	0.06	1.51058	2.11524	ENSG00000131507	+	NM_030571	80762	AA496122	+	2.54578	+	+	+	+	1	+	+				+	+
IMAGE:43351	EPC2	Enhancer of polycomb homolog 2 (Drosophila)	3.0625	1.16	1.50965	2.11524	ENSG00000135999	+	NM_015630.2	26122	H13025		60.8459	+	+				+	+				+	+
IMAGE:595328	CD2AP	CD2-associated protein	0.695	-0.923333	1.50873	2.11524	ENSG00000198087	+	NM_012120	23607	AA173981	+	0.274584	+	+	+	+	2	+	+				+	+
IMAGE:60955	ZNF236	Zinc finger protein 236	1.3625	-0.26	1.50764	2.33627	ENSG00000130856	+	NM_007345.3	7776	T39626	+	0	+	+	+	+	3	+	+				+	+
IMAGE:841281		Transcribed locus	1.31	-0.476667	1.50687	2.33627					AA487203	+	0
1292551	FBXO30	F-box protein 30	1.2075	-0.43	1.50611	2.33627	ENSG00000118496	+	NM_032145	84085	AA719040	+	4.29069	+	+	+	+	1	+	+				+	+
IMAGE:271926		Transcribed locus	0.925	-0.593333	1.50434	2.33627					N35250	+	0.774135
IMAGE:79899			0.9075	-0.573333	1.50212	2.33627						+	0
IMAGE:1323203	ATP6V1B2	ATPase, H+ transporting, lysosomal 56/58kDa, V1 subunit B2	1.465	-0.02	1.50125	2.33627	ENSG00000147416	+	NM_001693	526	AA877194	+	0	+	+	+	+	1	+	+				+	+
IMAGE:49482	SPTLC2	Serine palmitoyltransferase, long chain base subunit 2	1.06	0.07	1.50089	2.33627	ENSG00000100596	+	NM_004863	9517	BX119765	+	0.0813071	+	+	+	+	1	+	+				+	+
IMAGE:395410	WDR82	WD repeat domain 82	1.9425	0.393333	1.50084	2.33627	ENSG00000164091	+	NM_025222	80335	AA757406	+	0.909129	+	+	+	+	1	+	+				+	+				+	20
IMAGE:760224	XRCC1	X-ray repair complementing defective repair in Chinese hamster cells 1	1.905	0.25	1.5002	2.33627	ENSG00000073050	+		7515	AA425139	+	0	+	+				+	+				+	+
IMAGE:795322	ZFX	Zinc finger protein, X-linked	1.23	-0.526667	1.50011	2.33627	ENSG00000005889	+	NM_003410	7543	AA454165	+	0	+	+	+	+	3	+	+				+	+
IMAGE:1534439	USP33	Ubiquitin specific peptidase 33	1.2625	-0.71	1.49819	2.33627	ENSG00000077254	+	NM_015017,NM_201624,NM_201626	23032	AA917376	+	0	+	+	+	+	1	+	+				+	+
IMAGE:814059	TOR1AIP1	Torsin A interacting protein 1	1.2075	-0.396667	1.49802	2.33627	ENSG00000143337	+	NM_015602	26092	AA465416	+	0.0813071	+	+	+	+	1	+	+				+	+
IMAGE:50173		Transcribed locus	0.8225	-0.813333	1.49786	2.33627					H17484	+	0
IMAGE:252349	RAB22A	RAB22A, member RAS oncogene family	1.105	-0.88	1.49571	2.33627	ENSG00000124209	+	NM_020673	57403	H87704	+	0	+	+	+	+	1	+	+				+	+
IMAGE:1509118		Transcribed locus	-0.4025	-0.966667	1.49559	2.33627					BX118309		72.4276
IMAGE:2504668	EED	Embryonic ectoderm development	0.98	-0.753333	1.49282	2.33627	ENSG00000074266	+	NM_003797,NM_152991	8726	AW009571	+	0	+	+				+	+	+	+	1	+	+
IMAGE:625786	RPL22L1	Ribosomal protein L22-like 1	0.7275	-0.96	1.49251	2.33627	ENSG00000163584	+	NM_001099645.1	200916	AA187005		16.8302	+	+				+	+
IMAGE:294578	SERPINA1	Serpin peptidase inhibitor, clade A (alpha-1 antiproteinase, antitrypsin), member 1	0.59	-0.256667	1.49073	2.33627	ENSG00000197249	+	NM_000295,NM_001002235,NM_001002236	5265	W01726	+	1.52526	+	+				+	+				+	+
IMAGE:288846		Transcribed locus	1.7	0.17	1.48933	2.33627					N78361	+	0.0813071
IMAGE:38883		MRNA; cDNA DKFZp686L15210 (from clone DKFZp686L15210)	-0.415	-1.02667	1.48929	2.33627					BX105924	+	0.145564
IMAGE:1606534	CCDC72	Coiled-coil domain containing 72	2.1925	0.44	1.48887	2.33627				51372	AA996174		84.8955
IMAGE:24850		Clone 24850 mRNA sequence	-0.1325	-1.68333	1.48586	2.33627					T81270		57.6576
IMAGE:785823	Gcom1	GRINL1A combined protein	0.3725	-0.926667	1.48556	2.33627	ENSG00000137878	+	NM_001018090,NM_001018091.1,NM_001018096,NM_001018100,NM_001018102.1,NM_015532,NM_152451	145781	AA449062	+	0.115213	+	+	+	+	1	+	+	+	+	1	+	+
IMAGE:1608888	GRAMD1B	GRAM domain containing 1B	1.6175	0.12	1.48549	2.33627	ENSG00000023171	+	NM_020716.1	57476	AA991346	+	0	+	+				+	+				+	+
IMAGE:1560382		CDNA clone IMAGE:6275969	-1.3825	-3.29333	1.48469	2.33627					AI733185		86.6308
IMAGE:268652	CDKN1A	Cyclin-dependent kinase inhibitor 1A (p21, Cip1)	0.7775	-0.98	1.4843	2.33627	ENSG00000124762	+	NM_000389,NM_078467	1026	N23941	+	0.0813071	+	+	+	+	1	+	+				+	+
IMAGE:34449	CDC2L6	Cell division cycle 2-like 6 (CDK8-like)	-0.33	-0.203333	1.48424	2.33627	ENSG00000155111	+	NM_015076	23097	BX099172		ND	+	+	+	+	3	+	+				+	+
IMAGE:2271163	TTBK2	Tau tubulin kinase 2	0.6575	-0.973333	1.48387	2.33627	ENSG00000128881	+	NM_173500.3	146057	AI689827		26.9609	+	+				+	+				+	+
IMAGE:241648	RP5-1022P6.2	Hypothetical protein KIAA1434	0.5225	-1.04333	1.48371	2.33627	ENSG00000125772	+	NM_019593	56261	H91614	+	3.27708	+	+	+	+	1	+	+	+	+	1	+	+
IMAGE:1880914	EIF2C4	Eukaryotic translation initiation factor 2C, 4	0.55	0.153333	1.4835	2.33627	ENSG00000134698	+	NM_017629	192670	AI268356	+	1.14163	+	+	+	+	2	+	+				+	+
IMAGE:136814		Transcribed locus	1.015	-0.596667	1.48336	2.33627					R36180	+	0
IMAGE:1558392	ZC3H18	Zinc finger CCCH-type containing 18	1.875	0.316667	1.48285	2.33627	ENSG00000158545	+	NM_144604	124245	AA976045	+	0	+	+				+	+				+	+
IMAGE:758468	MFN1	Mitofusin 1	0.5575	-1.09	1.48193	2.33627	ENSG00000171109	+	NM_033540	55669	AA393855	+	0	+	+	+	+	1	+	+				+	+
IMAGE:301995	SORBS2	Sorbin and SH3 domain containing 2	0.3575	-1.10667	1.48167	2.33627	ENSG00000154556	+	NM_003603.4,NM_021069	8470	W17232		18.8656	+	+	+	+	2	+	+				+	+
IMAGE:796878	SAV1	Salvador homolog 1 (Drosophila)	1.1775	0.21	1.48141	2.33627	ENSG00000151748	+	NM_021818	60485	AA463276	+	0	+	+	+	+	2	+	+				+	+
IMAGE:197855	2'-PDE	2'-phosphodiesterase	0.715	-0.776667	1.4794	2.33627	ENSG00000174840	+	NM_177966	201626	BX112582	+	0.145564	+	+	+	+	1	+	+				+	+
IMAGE:531862	PSMA4	Proteasome (prosome, macropain) subunit, alpha type, 4	0.61	-0.926667	1.47928	2.33627	ENSG00000041357	+		5685	AA116060	+	0.774135	+	+				+	+				+	+
IMAGE:825404	USP53	Ubiquitin specific peptidase 53	0.9325	-0.363333	1.47893	2.33627				54532	AA504253	+	4.29069
IMAGE:1601605	CTDSP1	CTD (carboxy-terminal domain, RNA polymerase II, polypeptide A) small phosphatase 1	2.6	0.72	1.4781	2.33627	ENSG00000144579	+	NM_021198,NM_182642.1	58190	AA995404	+	0	+	+	+	+	1	+	+				+	+				+	22
IMAGE:1670960	SPAG1	Sperm associated antigen 1	0.535	-0.93	1.47772	2.33627	ENSG00000104450	+	NM_003114,NM_172218	6674	AI085562	+	0	+	+	+	+	1	+	+				+	+	+	+	1
IMAGE:814076	SYNCRIP	Synaptotagmin binding, cytoplasmic RNA interacting protein	0.9425	-0.586667	1.47642	2.33627	ENSG00000135316|ENSG00000196754	+	NM_006372,NM_005978	10492	AA465413	+	0.429098	+	+	+	+	1	+	+				+	+
IMAGE:1882324		CDNA FLJ41934 fis, clone PERIC2005111	0.02	-1.53667	1.47576	2.33627					AI279326		63.3766
IMAGE:825695	HSPC111	Hypothetical protein HSPC111	1.91	-0.0133333	1.47533	2.33627	ENSG00000048162	+	NM_016391.3	51491	AA504814	+	0	+	+	+	+	2	+	+				+	+
IMAGE:134419	TM9SF3	Transmembrane 9 superfamily member 3	1.4725	-0.216667	1.47485	2.33627	ENSG00000077147	+	NM_020123	56889	R31681	+	0.774135	+	+	+	+	1	+	+	+	+	1	+	+
IMAGE:251698	FBXW11	F-box and WD repeat domain containing 11	1.6625	-0.02	1.47408	2.33627	ENSG00000072803	+	NM_012300,NM_033644.2,NM_033645.2	23291	H97827	+	0	+	+	+	+	2	+	+				+	+
IMAGE:290443		CDNA FLJ43397 fis, clone OCBBF2009788	0.3225	-1.67	1.47315	2.33627					N79110		ND
IMAGE:2028612	TBC1D1	TBC1 (tre-2/USP6, BUB2, cdc16) domain family, member 1	1.175	-0.956667	1.47255	2.33627	ENSG00000065882	+	NM_015173	23216	AI261346	+	0	+	+				+	+				+	+
IMAGE:878355		Transcribed locus	1.485	0.596667	1.47201	2.33627					AA670325		72.4276
IMAGE:1704803			1.3625	0.453333	1.47125	2.33627						+	0
IMAGE:852738	WDR36	WD repeat domain 36	0.5075	-1	1.47119	2.33627	ENSG00000134987	+	NM_139281	134430	AA668158	+	0	+	+	+	+	4	+	+	+	+	1	+	+
IMAGE:282895	LRRC16	Leucine rich repeat containing 16	2.115	0.376667	1.46851	2.33627	ENSG00000079691	+	NM_017640.4	55604	N51226	+	0	+	+	+	+	1	+	+				+	+
IMAGE:501540	ARID5B	AT rich interactive domain 5B (MRF1-like)	1.805	0.0433333	1.4677	2.33627	ENSG00000150347	+	NM_032199	84159	AA135695	+	0	+	+	+	+	3	+	+				+	+				+	2, 5
IMAGE:32080	PRDM10	PR domain containing 10	1.5	0.133333	1.46764	2.33627	ENSG00000170325	+	NM_020228.2,NM_199437,NM_199438.1,NM_199439	56980	R42665	+	0.774135	+	+				+	+				+	+
IMAGE:149416		Transcribed locus	0.7875	-0.886667	1.46612	2.83507	ENSG00000088205	+	NM_006773		H04415	+	0	+	+	+	+	1	+	+				+	+
IMAGE:1585296	C14orf102	Chromosome 14 open reading frame 102	2.0925	0.06	1.46595	2.83507	ENSG00000119720	+		55051	AA973975	+	0	+	+	+	+	2	+	+				+	+
IMAGE:1684718	ANKS1B	Ankyrin repeat and sterile alpha motif domain containing 1B	-0.885	-1.67333	1.4657	2.83507	ENSG00000185046	+	NM_020140.2,NM_152788.3,NM_181670.2	56899	AI207754		86.6308	+	+				+	+				+	+
IMAGE:415229	VAV3	Vav 3 guanine nucleotide exchange factor	1.77	0.163333	1.46565	2.83507	ENSG00000134215	+	NM_001079874.1,NM_006113	10451	W91952	+	0	+	+	+	+	1	+	+	+	+	1	+	+
IMAGE:30466	ATAD1	ATPase family, AAA domain containing 1	0.4175	-0.86	1.46525	2.83507	ENSG00000138138	+	NM_032810	84896	R18232	+	1.99635	+	+	+	+	2	+	+				+	+
IMAGE:206341	WDR20	WD repeat domain 20	2.05	0.5	1.46339	2.83507	ENSG00000140153	+		91833	H58736	+	0.274584	+	+				+	+				+	+
IMAGE:837894	CLASP2	Cytoplasmic linker associated protein 2	0.4	-0.926667	1.46172	2.83507	ENSG00000163539	+	NM_015097.1	23122	AA434085	+	1.99635	+	+	+	+	2	+	+				+	+
IMAGE:248849	ZNF532	Zinc finger protein 532	1.74	0.17	1.46153	2.83507	ENSG00000074657	+	NM_018181	55205	BX117157	+	0.0813071	+	+	+	+	4	+	+	+	+	1	+	+				+	2
IMAGE:810027	MRPS26	Mitochondrial ribosomal protein S26	2.3725	0.756667	1.4614	2.83507	ENSG00000125901	+	NM_030811	64949	AA464995	+	0	+	+	+	+	1	+	+				+	+
IMAGE:1897997		CDNA FLJ41019 fis, clone UTERU2019096	0.2075	-1.6	1.45937	2.83507					AI299651	+	4.29069
IMAGE:288896	KCNK1	Potassium channel, subfamily K, member 1	0.95	-0.473333	1.45804	2.83507	ENSG00000135750	+		3775	N78391	+	0	+	+	+	+	2	+	+				+	+
IMAGE:810118	MYST1	MYST histone acetyltransferase 1	1.3025	-0.22	1.458	2.83507	ENSG00000103510	+	NM_032188,NM_182958.1	84148	AA464974	+	0.0813071	+	+	+	+	1	+	+				+	+
IMAGE:1070324	MASTL	Microtubule associated serine/threonine kinase-like	1.5175	-0.246667	1.45623	2.83507	ENSG00000120539	+	NM_032844	84930	AA780791	+	0	+	+	+	+	1	+	+	+	+	1	+	+
IMAGE:278938	HSD17B12	Hydroxysteroid (17-beta) dehydrogenase 12	0.9125	-0.71	1.45508	2.83507	ENSG00000149084	+	NM_016142	51144	N66644	+	1.52526	+	+	+	+	1	+	+				+	+
IMAGE:814417	MLL5	Myeloid/lymphoid or mixed-lineage leukemia 5 (trithorax homolog, Drosophila)	1.4925	0.206667	1.45399	2.83507	ENSG00000005483	+	NM_018682,NM_182931	55904	AA458938	+	0	+	+	+	+	2	+	+				+	+
IMAGE:31486		CDNA FLJ41453 fis, clone BRSTN2011211	1.4925	0.0666667	1.45293	2.83507					BX096940		5.39398
IMAGE:838240	FNBP1L	Formin binding protein 1-like	1.0775	-0.356667	1.44979	2.83507	ENSG00000137942	+	NM_001024948.1,NM_017737.3	54874	AA458681	+	0	+	+	+	+	1	+	+				+	+				+	41
IMAGE:1882011		Transcribed locus	0.4725	-1.09	1.44835	2.83507					CR740379		21.3027
IMAGE:2512137	AZIN1	Antizyme inhibitor 1	0.605	-0.853333	1.44783	2.83507	ENSG00000155096	+	NM_015878,NM_148174	51582	AI963447	+	0.909129	+	+				+	+				+	+
IMAGE:567414	NFYB	Nuclear transcription factor Y, beta	0.9575	-0.37	1.44659	2.83507	ENSG00000084754|ENSG00000120837	+	NM_000182,NM_006166	4801	AA130846	+	0.115213	+	+				+	+				+	+
IMAGE:812276	SNCA	Synuclein, alpha (non A4 component of amyloid precursor)	0.255	-1.22667	1.44608	2.83507	ENSG00000145335|ENSG00000182333	+	NM_000345,NM_007308.1,NM_004190	6622	AA455067		86.6308	+	+	+	+	1	+	+				+	+	+	+	1
IMAGE:611935	MGC35361	Hypothetical MGC35361	0.6375	-0.886667	1.44514	2.83507				222234	AA179010	+	1.52526
IMAGE:1540513	ARID4B	AT rich interactive domain 4B (RBP1-like)	0.3425	-1.16333	1.44444	2.83507	ENSG00000054267	+	NM_016374,NM_031371	51742	AA907555	+	1.14163	+	+				+	+				+	+
IMAGE:1867134	CR1L	Complement component (3b/4b) receptor 1-like	-0.4775	-2.56333	1.44418	2.83507	ENSG00000197721	+	NM_175710.1	1379	AI240881		60.8459						+	+
IMAGE:488017	MFGE8	Milk fat globule-EGF factor 8 protein	1.2775	-0.28	1.44397	2.83507	ENSG00000140545	+	NM_005928	4240	AA054753	+	0.774135	+	+				+	+				+	+
IMAGE:429942	SAP30L	SAP30-like	1.275	-0.143333	1.44387	2.83507	ENSG00000164576	+	NM_024632	79685	AA034062	+	0	+	+	+	+	1	+	+				+	+
IMAGE:815126		CDNA FLJ41088 fis, clone ASTRO2002459	0.855	-0.61	1.44015	2.83507					AA481177	+	0
IMAGE:376697	RGMB	RGM domain family, member B	1.6925	0.01	1.4377	2.83507	ENSG00000174136	+	NM_001012761.1,NM_173670.2	285704	AA046865	+	0	+	+	+	+	4	+	+				+	+
IMAGE:195903	AHSG	Alpha-2-HS-glycoprotein	-0.14	-1.52333	1.43731	2.83507	ENSG00000135074|ENSG00000145192	+	NM_023038.3,NM_033274,NM_001622	197	R92335	+	3.27708	+	+				+	+				+	+
IMAGE:1989716	KALRN	Kalirin, RhoGEF kinase	1.1125	-0.693333	1.43701	2.83507	ENSG00000160145	+	NM_001024660.2,NM_003947,NM_007064	8997	AI368219		82.7136	+	+	+	+	1	+	+				+	+
IMAGE:2306721	HESX1	HESX homeobox 1	-0.2875	-1.71333	1.43671	2.83507	ENSG00000163666	+	NM_003865	8820	AI650697	+	3.27708						+	+				+	+
IMAGE:1035759	TSGA14	Testis specific, 14	1.1075	-0.406667	1.43104	2.83507	ENSG00000106477	+	NM_018718	95681	AA629116	+	0	+	+	+	+	2	+	+				+	+
IMAGE:280412	PODN	Podocan	0.8225	-0.766667	1.43032	2.83507	ENSG00000174348	+	NM_153703	127435	N47208	+	0	+	+				+	+				+	+
IMAGE:1637791	ANP32E	Acidic (leucine-rich) nuclear phosphoprotein 32 family, member E	1.2925	-0.353333	1.42897	2.83507	ENSG00000143401	+	NM_030920	81611	AI002036		8.5492	+	+	+	+	1	+	+				+	+
IMAGE:283328			1.9675	0.03	1.42742	2.83507						+	0
IMAGE:825076	PHF10	PHD finger protein 10	0.64	-0.643333	1.4265	2.83507	ENSG00000130024	+	NM_018288,NM_133325	55274	AA504303	+	0.0813071	+	+				+	+				+	+
IMAGE:1896673	FRS2	Fibroblast growth factor receptor substrate 2	1.3225	-0.12	1.42568	2.83507	ENSG00000166225	+	NM_001042555.1,NM_006654.3	10818	AI299719		16.8302	+	+	+	+	1	+	+	+	+	1	+	+
IMAGE:470124	RAD1	RAD1 homolog (S. pombe)	1.8925	0.283333	1.42551	2.83507	ENSG00000113456	+	NM_002853,NM_133377	5810	AA029857	+	0.909129	+	+	+	+	1	+	+				+	+
IMAGE:298128	DDEF2	Development and differentiation enhancing factor 2	1.045	-0.15	1.42437	2.83507	ENSG00000151693	+	NM_003887	8853	W01827	+	0	+	+	+	+	2	+	+				+	+				+	3, 12
IMAGE:744894	CXorf39	Chromosome X open reading frame 39	0.625	-0.613333	1.42408	3.21339	ENSG00000123575	+		139231	AA625773	+	1.99635	+	+				+	+				+	+
IMAGE:740826		Full length insert cDNA YU36C09	2.15	0.756667	1.42392	3.21339					AA477687	+	0.567551
IMAGE:854899	DUSP6	Dual specificity phosphatase 6	2.4625	0.716667	1.42384	3.21339	ENSG00000170835|ENSG00000139318	+	NM_001807.3	1848	AA630374	+	0	+	+	+	+	2	+	+				+	+
IMAGE:212252	CDC42SE2	CDC42 small effector 2	-1.32	-3.46333	1.42383	3.21339	ENSG00000158985	+	NM_001038702,NM_020240	56990	BX109132		86.6308	+	+	+	+	1	+	+				+	+
IMAGE:1687964		Transcribed locus	0.46	-0.853333	1.4234	3.21339					AI093892	+	0
IMAGE:1568731			-1.3	-3.17	1.42328	3.21339							86.6308
IMAGE:68400		Transcribed locus	1.59	-0.52	1.42245	3.21339					T57034		ND
IMAGE:796155		CDNA FLJ43397 fis, clone OCBBF2009788	1.1325	-1.05	1.42079	3.21339					AA461090	+	0
IMAGE:594500	ZNF812	Zinc finger protein 812	1.3225	-0.74	1.41837	3.21339	ENSG00000171466	+	NM_017656	729648	AA180031	+	0	+	+	+	+	1	+	+				+	+
IMAGE:264105	LRRC57	Leucine rich repeat containing 57	0.84	-0.48	1.41817	3.21339	ENSG00000180979	+	NM_153260	255252	BX105392	+	4.29069	+	+	+	+	1	+	+				+	+
IMAGE:358531	JUN	Jun oncogene	1.955	0.176667	1.41801	3.21339	ENSG00000177606	+	NM_002228	3725	W96155	+	0	+	+	+	+	3	+	+				+	+				+	30
IMAGE:280763	C5orf41	Adult retina protein	0.515	-0.77	1.41595	3.21339	ENSG00000164463	+	NM_153607	153222	N50563	+	0.115213	+	+	+	+	3	+	+				+	+
IMAGE:1388395		Transcribed locus, strongly similar to XP_531299.1 PREDICTED: hypothetical protein XP_531299 [Pan troglodytes]	1.8125	0.0733333	1.41589	3.21339					AA844141		ND
IMAGE:773527	PALB2	Partner and localizer of BRCA2	2.1725	0.663333	1.41587	3.21339	ENSG00000083093	+	NM_024675	79728	BX117589	+	0.909129	+	+	+	+	1	+	+	+	+	1	+	+
IMAGE:429222	SLMO2	Slowmo homolog 2 (Drosophila)	-0.245	-1.38	1.41437	3.21339	ENSG00000101166	+	NM_016045.2	51012	AA004210	+	0	+	+	+	+	1	+	+				+	+
IMAGE:210921	NFKBIZ	Nuclear factor of kappa light polypeptide gene enhancer in B-cells inhibitor, zeta	1.0625	-0.45	1.41413	3.21339	ENSG00000144802	+	NM_001005474.1,NM_031419	64332	H70961	+	0	+	+	+	+	4	+	+				+	+
IMAGE:610103	ANKRD16	Ankyrin repeat domain 16	1	-0.436667	1.41412	3.21339	ENSG00000134461	+	NM_001009941,NM_001009943,NM_019046	54522	AA169801	+	2.54578	+	+				+	+				+	+
IMAGE:302997	CDKN2AIP	CDKN2A interacting protein	0.7825	-0.96	1.4127	3.21339	ENSG00000168564	+	NM_017632	55602	N91145	+	0.0813071	+	+	+	+	1	+	+				+	+
IMAGE:796867	LSM14B	LSM14B, SCD6 homolog B (S. cerevisiae)	0.99	-0.64	1.41176	3.21339	ENSG00000149657	+		149986	AA496246	+	2.54578	+	+				+	+				+	+
IMAGE:784129	YWHAG	Tyrosine 3-monooxygenase/tryptophan 5-monooxygenase activation protein, gamma polypeptide	1.1525	-0.223333	1.41085	3.21339	ENSG00000157601|ENSG00000170027	+	NM_002462	7532	AA446770	+	0.429098	+	+	+	+	1	+	+				+	+
IMAGE:1698784		Transcribed locus	1.25	-0.34	1.41062	3.21339					AI002941	+	0
IMAGE:1472538	PLA2G6	Phospholipase A2, group VI (cytosolic, calcium-independent)	2.85	0.893333	1.41001	3.21339	ENSG00000184381	+	NM_001004426,NM_003560	8398	AA872271	+	0	+	+				+	+				+	+
IMAGE:428074		Transcribed locus	-0.655	-2.34	1.40946	3.21339					AA002229		72.4276
IMAGE:824720	PIP5K3	Phosphatidylinositol-3-phosphate/phosphatidylinositol 5-kinase, type III	1.9	0.356667	1.40902	3.21339	ENSG00000115020	+	NM_015040,NM_152671	200576	AA488753	+	2.54578	+	+	+	+	4	+	+	+	+	1	+	+
IMAGE:742952	BUB3	BUB3 budding uninhibited by benzimidazoles 3 homolog (yeast)	1.615	0.403333	1.40899	3.21339	ENSG00000154473|ENSG00000166169	+	NM_001007793,NM_004725,NM_013274	9184	AA405955	+	0	+	+	+	+	1	+	+	+	+	1	+	+
IMAGE:471372	SLC35A3	Solute carrier family 35 (UDP-N-acetylglucosamine (UDP-GlcNAc) transporter), member A3	0.8275	-0.633333	1.40892	3.21339	ENSG00000117620	+	NM_012243	23443	AA034501	+	0.145564	+	+				+	+				+	+
IMAGE:30580	RBM23	RNA binding motif protein 23	0.6775	-0.98	1.40792	3.21339	ENSG00000100461	+	NM_001077351.1,NM_001077352.1,NM_018107.4	55147	R42182		11.9723	+	+	+	+	1	+	+				+	+
IMAGE:50559		Transcribed locus	-1.2175	-2.17	1.4079	3.21339					H16790		82.7136
IMAGE:502818	SLC2A3P1	Solute carrier family 2 (facilitated glucose transporter), member 3 pseudogene 1	0.605	-0.596667	1.40784	3.21339				6516	AA137259	+	0
IMAGE:785975	F13A1	Coagulation factor XIII, A1 polypeptide	2.2225	0.54	1.40661	3.21339	ENSG00000124491	+	NM_000129	2162	AA449742	+	0	+	+				+	+				+	+
IMAGE:855658		Transcribed locus	0.9725	-0.236667	1.40649	3.21339					AA664127	+	0
IMAGE:277706	FNBP4	Formin binding protein 4	1.0025	-0.983333	1.40554	3.21339	ENSG00000109920	+	NM_015308.1	23360	N49573	+	0.0813071	+	+	+	+	1	+	+				+	+
IMAGE:781341	TULP4	Tubby like protein 4	1.5275	0.0933333	1.40436	3.21339	ENSG00000130338	+	NM_001007466,NM_020245	56995	AA448395	+	0	+	+	+	+	1	+	+				+	+
IMAGE:681906	FGR	Gardner-Rasheed feline sarcoma viral (v-fgr) oncogene homolog	-0.4725	-1.92	1.40255	3.21339	ENSG00000000938	+	NM_001042729.1,NM_001042747.1,NM_005248	2268	AA256231		36.4672	+	+	+	+	1	+	+				+	+
IMAGE:1883327	ERN1	Endoplasmic reticulum to nucleus signaling 1	-0.2625	-1.75333	1.40237	3.21339	ENSG00000178607	+	NM_001433.3	2081	AI792619		86.6308	+	+				+	+
IMAGE:80476		Transcribed locus	1.5225	0.566667	1.40225	3.21339					T64465		70.3586
IMAGE:767277	PPIH	Peptidylprolyl isomerase H (cyclophilin H)	1.425	0.0133333	1.40098	3.21339	ENSG00000171960	+	NM_006347	10465	AA418410	+	0	+	+	+	+	1	+	+				+	+
IMAGE:878614	EML2	Echinoderm microtubule associated protein like 2	1.4425	-0.223333	1.39996	3.21339	ENSG00000125746	+	NM_012155	24139	AA775264	+	0	+	+				+	+				+	+
IMAGE:1604674		Transcribed locus	1.795	0.44	1.39932	3.21339					AA988219		ND
IMAGE:51460	SSX2IP	Synovial sarcoma, X breakpoint 2 interacting protein	0.6775	-0.816667	1.39734	3.21339	ENSG00000117155	+	NM_014021	117178	H20847	+	0.274584	+	+	+	+	2	+	+				+	+
IMAGE:504187	TMF1	TATA element modulatory factor 1	-0.4275	-2.46	1.39338	3.21339	ENSG00000144747	+	NM_007114.2	7110	AA130228	+	1.14163	+	+	+	+	3	+	+				+	+
IMAGE:49481	TENC1	Tensin like C1 domain containing phosphatase (tensin 2)	-0.495	-1	1.39174	3.21339	ENSG00000167778	+	NM_032840	23371	H16514		82.7136	+	+				+	+				+	+
IMAGE:1915416	CDK7	Cyclin-dependent kinase 7	0.845	-0.96	1.39124	3.21339	ENSG00000134058	+	NM_001799	1022	AI311067	+	1.52526	+	+	+	+	1	+	+				+	+
IMAGE:23760	RIF1	RAP1 interacting factor homolog (yeast)	0.23	-1.27667	1.39105	3.21339	ENSG00000080345	+	NM_018151	55183	T77101		ND	+	+	+	+	1	+	+	+	+	1	+	+				+	2
IMAGE:135426		Transcribed locus	-0.065	-1.59333	1.39039	3.21339					R32996	+	4.29069
IMAGE:757286	TRIM33	Tripartite motif-containing 33	1.365	-0.853333	1.38942	3.21339	ENSG00000197323	+	NM_015906,NM_033020	51592	BX115937	+	1.99635	+	+	+	+	3	+	+				+	+				+	14
IMAGE:809619	ARAF	V-raf murine sarcoma 3611 viral oncogene homolog	1.6575	0.09	1.38873	3.21339	ENSG00000078061	+	NM_001654	369	AA442994	+	0	+	+	+	+	1	+	+				+	+
IMAGE:782832	SUV420H1	Suppressor of variegation 4-20 homolog 1 (Drosophila)	1.83	0.0466667	1.38802	3.21339	ENSG00000110066	+	NM_016028.4,NM_017635	51111	AA448268	+	0	+	+	+	+	1	+	+				+	+
1360920	ZNF217	Zinc finger protein 217	1.265	-0.436667	1.387	3.21339	ENSG00000171940|ENSG00000181965	+	NM_006526,NM_006161	7764	AA782528	+	0	+	+	+	+	4	+	+	+	+	1	+	+
IMAGE:243135	GAS2L3	Growth arrest-specific 2 like 3	0.7875	-0.81	1.38267	3.49955	ENSG00000139354	+		283431	BX113595	+	0	+	+				+	+				+	+
IMAGE:52670		ELISC-1	0.9675	-0.313333	1.38156	3.49955					H29639	+	0
IMAGE:66731	PITX2	Paired-like homeodomain 2	0.12	-1.11667	1.38122	3.49955	ENSG00000164093	+	NM_000325,NM_153426,NM_153427	5308	T64905	+	0.909129	+	+	+	+	2	+	+				+	+				+	6
IMAGE:701402		CDNA FLJ38130 fis, clone D6OST2000464	1.125	-0.286667	1.38	3.49955					AA288000	+	0
IMAGE:2557540	ERH	Enhancer of rudimentary homolog (Drosophila)	1.0175	-0.373333	1.37951	3.49955	ENSG00000100632|ENSG00000182372	+	NM_004450,NM_018941	2079	AW051193		8.5492	+	+				+	+				+	+
IMAGE:126455	RAB5B	RAB5B, member RAS oncogene family	1.87	0.266667	1.37877	3.49955	ENSG00000111540	+	NM_002868	5869	R06712	+	0	+	+	+	+	1	+	+				+	+				+	18
IMAGE:1559366	PTCH1	Patched homolog 1 (Drosophila)	1.4525	-0.313333	1.37797	3.49955	ENSG00000185920	+	NM_000264,NM_001083602.1,NM_001083603.1,NM_001083604.1,NM_001083605.1,NM_001083606.1,NM_001083607.1	5727	AI793149	+	0	+	+	+	+	1	+	+	+	+	1	+	+	+	+	1	+	8
IMAGE:140018	GRHL1	Grainyhead-like 1 (Drosophila)	1.4175	-0.0966667	1.37779	3.49955	ENSG00000134317	+		29841	R63971	+	1.99635	+	+	+	+	3	+	+				+	+
IMAGE:1568882	TSC22D1	TSC22 domain family, member 1	0.915	-0.446667	1.37757	3.49955	ENSG00000102804	+	NM_006022,NM_183422	8848	AI793298	+	0.909129	+	+				+	+				+	+
IMAGE:234856	VHL	Von Hippel-Lindau tumor suppressor	0.91	-0.376667	1.3774	3.49955	ENSG00000134086	+	NM_005955	7428	H73053	+	0	+	+	+	+	1	+	+				+	+
IMAGE:1588859		Transcribed locus	0.8675	-0.726667	1.3769	3.49955					AA987815	+	0
IMAGE:416155		CDNA FLJ38824 fis, clone LIVER2008945	-0.5975	-1.43	1.37656	3.49955					W86075		83.8102
IMAGE:73596	USP1	Ubiquitin specific peptidase 1	0.7875	-0.783333	1.37654	3.49955	ENSG00000162607	+	NM_001017415,NM_001017416,NM_003368	7398	T55607	+	0	+	+	+	+	2	+	+				+	+
IMAGE:1098334	AYTL2	Acyltransferase like 2	1.945	0.526667	1.37553	3.49955	ENSG00000153395	+	NM_024830	79888	AI791907	+	0.274584	+	+	+	+	1	+	+				+	+
IMAGE:83649		Transcribed locus	2.465	0.513333	1.37501	3.49955					T61114	+	0
IMAGE:272632	MRPS25	Mitochondrial ribosomal protein S25	1.34	-0.156667	1.37445	3.49955	ENSG00000131368	+	NM_022497	64432	N32274		ND	+	+				+	+				+	+
IMAGE:247469	FOXRED1	FAD-dependent oxidoreductase domain containing 1	-0.375	-1.82333	1.37325	3.49955	ENSG00000110074	+	NM_017547	55572	N58073		72.4276	+	+				+	+				+	+
IMAGE:811953	SLC39A9	Solute carrier family 39 (zinc transporter), member 9	0.585	-0.906667	1.37315	3.49955	ENSG00000029364	+	NM_018375	55334	AA456641	+	0	+	+				+	+				+	+
IMAGE:1893420		Transcribed locus	1.5225	0.18	1.37281	3.49955					AI278117		ND
IMAGE:196005	AQP3	Aquaporin 3 (Gill blood group)	2.425	0.54	1.37113	3.49955	ENSG00000165272	+	NM_004925	360	BX091905	+	0.274584	+	+	+	+	1	+	+	+	+	1	+	+
IMAGE:290158	UBXD6	UBX domain containing 6	-0.8025	-1.68667	1.3698	3.49955	ENSG00000104691|ENSG00000115216	+	NM_005671.2,NM_013392	7993	CR743552		82.7136	+	+				+	+				+	+
IMAGE:772888	KIAA1012	KIAA1012	1.3675	-0.1	1.36919	3.49955	ENSG00000153339	+	NM_014939	22878	AA428476	+	0	+	+	+	+	1	+	+				+	+
IMAGE:2466352	AHSA1	AHA1, activator of heat shock 90kDa protein ATPase homolog 1 (yeast)	1.4175	-0.163333	1.36751	3.49955	ENSG00000100591	+	NM_012111	10598	AI933043	+	0	+	+	+	+	1	+	+				+	+
IMAGE:486780	TMEM68	Transmembrane protein 68	0.445	-0.853333	1.36744	3.49955	ENSG00000167904	+	NM_152417	137695	BX108235		8.5492	+	+	+	+	2	+	+				+	+
IMAGE:767397	TRUB1	TruB pseudouridine (psi) synthase homolog 1 (E. coli)	1.2125	-0.326667	1.36724	3.49955	ENSG00000165832	+	NM_139169	142940	AA418668	+	0	+	+	+	+	1	+	+				+	+
IMAGE:243727	KBTBD2	Kelch repeat and BTB (POZ) domain containing 2	0.5	-0.936667	1.36491	3.49955	ENSG00000170852	+		25948	N39306	+	0.0813071	+	+	+	+	1	+	+				+	+
IMAGE:489525	QKI	Quaking homolog, KH domain RNA binding (mouse)	1.24	-0.146667	1.3649	3.49955	ENSG00000112531	+	NM_006775,NM_206853,NM_206854,NM_206855.1	9444	AA099295	+	0	+	+	+	+	1	+	+				+	+				+	14
IMAGE:128088	TANK	TRAF family member-associated NFKB activator	1.1225	-0.7	1.36463	3.49955	ENSG00000136560	+	NM_004180,NM_133484.1	10010	R09657	+	0	+	+	+	+	1	+	+	+	+	1	+	+
IMAGE:299664	C14orf147	Chromosome 14 open reading frame 147	-0.42	-1.80667	1.36361	3.49955	ENSG00000165389	+	NM_138288	171546	W05762	+	0	+	+	+	+	1	+	+				+	+
IMAGE:269293	ARMC9	Armadillo repeat containing 9	0.64	-1.22	1.3636	3.49955	ENSG00000135931	+	NM_025139	80210	BX103854	+	1.14163	+	+				+	+				+	+
IMAGE:289491			-0.1525	-1.81667	1.36269	3.49955							ND
IMAGE:134495	NUFIP2	Nuclear fragile X mental retardation protein interacting protein 2	0.885	-0.55	1.36204	3.49955	ENSG00000108256	+	NM_020772	57532	R27712	+	1.52526	+	+				+	+	+	+	1	+	+
IMAGE:320157		Full length insert cDNA clone ZB91B11	0.595	-1.10333	1.36167	3.49955					W31604		ND
IMAGE:297908	BAHCC1	BAH domain and coiled-coil containing 1	1.5425	0.106667	1.36095	3.49955	ENSG00000171282	+		57597	W00574	+	0	+	+				+	+				+	+
IMAGE:281125	LOC399818	Similar to CG9643-PA	0.785	-0.79	1.36091	3.49955	ENSG00000203791	+	NM_212554	399818	N50948	+	0	+	+	+	+	2	+	+				+	+
IMAGE:1033334	C6orf204	Chromosome 6 open reading frame 204	1.59	0.0133333	1.36034	3.49955	ENSG00000111860	+	NM_001042475.1,NM_206921	387119	AA621378	+	0	+	+				+	+				+	+
IMAGE:357278	WNT5A	Wingless-type MMTV integration site family, member 5A	1.5625	-0.176667	1.35987	3.49955	ENSG00000114251	+	NM_003392.3	7474	W93592	+	1.99635	+	+	+	+	2	+	+				+	+				+	10
IMAGE:784174	TBC1D23	TBC1 domain family, member 23	0.915	0.276667	1.35787	3.49955	ENSG00000036054	+	NM_018309	55773	BX100185		ND	+	+	+	+	1	+	+				+	+
IMAGE:1605321	C20orf24	Chromosome 20 open reading frame 24	1.375	-0.176667	1.35677	3.49955	ENSG00000101084	+		55969	AA996156	+	0	+	+				+	+				+	+
IMAGE:781505	FAM107B	Family with sequence similarity 107, member B	1.8125	0.293333	1.35662	3.49955	ENSG00000065809	+	NM_031453	83641	CR746315	+	0.0813071	+	+	+	+	2	+	+				+	+				+	5
IMAGE:190887	MYD88	Myeloid differentiation primary response gene (88)	1.405	-0.37	1.35661	3.49955	ENSG00000172936	+	NM_002468	4615	BX115764	+	0	+	+				+	+				+	+
IMAGE:85180	CYP3A4	Cytochrome P450, family 3, subfamily A, polypeptide 4	1.02	-0.52	1.35632	3.49955	ENSG00000160868	+	NM_017460	1576	T71349		5.39398	+	+				+	+				+	+
IMAGE:1417985		Transcribed locus	0.5375	-1.72333	1.35424	3.49955					BX099505	+	0
IMAGE:2436473	ITGB3BP	Integrin beta 3 binding protein (beta3-endonexin)	-0.025	-1.74333	1.35403	3.49955	ENSG00000142856	+	NM_014288	23421	AI859756	+	0	+	+	+	+	1	+	+				+	+
IMAGE:298937	C20orf177	Chromosome 20 open reading frame 177	1.12	-0.296667	1.35322	3.49955	ENSG00000196227	+	NM_022106	63939	N71151		10.1844	+	+	+	+	2	+	+				+	+
IMAGE:2028600		CDNA clone IMAGE:5285271	-0.3125	-2.5	1.3532	3.49955					BX110093		ND
IMAGE:745774			-0.2925	-1.36667	1.35265	3.49955							82.7136
IMAGE:127197	CXorf6	Chromosome X open reading frame 6	0.8725	-0.126667	1.35261	3.49955	ENSG00000013619	+		10046	R08270	+	0	+	+	+	+	2	+	+				+	+
IMAGE:412881	CBWD1	COBW domain containing 1	0.4025	-0.966667	1.35249	3.49955	ENSG00000147996	+	NM_018491	55871	AA707696	+	0.0813071	+	+	+	+	1	+	+	+	+	1	+	+
IMAGE:32534	DDHD2	DDHD domain containing 2	0.7	-0.766667	1.35103	3.49955	ENSG00000085788	+	NM_015214	23259	R43156		ND	+	+	+	+	1	+	+				+	+
IMAGE:1075967	BBC3	BCL2 binding component 3	0.075	-2.46	1.34924	4.39947	ENSG00000105327	+	NM_014417	27113	AI791900		86.6308	+	+	+	+	1	+	+				+	+
IMAGE:686552	ACBD3	Acyl-Coenzyme A binding domain containing 3	0.6575	-0.556667	1.3492	4.39947	ENSG00000182827	+	NM_022735	64746	AA255954	+	0	+	+	+	+	2	+	+				+	+
IMAGE:743851	FBXO10	F-box protein 10	1.175	-0.203333	1.34858	4.39947	ENSG00000147912	+	NM_012166.2	26267	AA634424	+	0	+	+				+	+				+	+
IMAGE:1694526			1.6175	0.396667	1.34806	4.39947						+	0
IMAGE:784279	OXR1	Oxidation resistance 1	2.2025	0.726667	1.34703	4.39947	ENSG00000164830	+	NM_181354	55074	AA447498		86.6308	+	+	+	+	1	+	+				+	+
IMAGE:1155958			0.6175	0.373333	1.34654	4.39947							82.7136
IMAGE:1000500	C17orf85	Chromosome 17 open reading frame 85	0.9925	-0.226667	1.34578	4.39947	ENSG00000074356	+	NM_018553	55421	AA566018	+	3.27708	+	+	+	+	1	+	+				+	+	+	+	3
IMAGE:39076	C9orf82	Chromosome 9 open reading frame 82	0.425	-1.4	1.34572	4.39947	ENSG00000120159	+	NM_024828	79886	R52338	+	0.145564	+	+	+	+	1	+	+				+	+
IMAGE:293177	ABHD10	Abhydrolase domain containing 10	0.9025	-0.536667	1.34558	4.39947	ENSG00000144827	+	NM_018394	55347	N63866	+	0	+	+	+	+	1	+	+				+	+
IMAGE:756402			1.37	0.05	1.34546	4.39947							10.1844
IMAGE:267419	MOSPD2	Motile sperm domain containing 2	0.8225	-0.663333	1.34288	4.39947	ENSG00000130150	+		158747	N24973	+	1.14163	+	+	+	+	2	+	+				+	+
IMAGE:811737	C13orf8	Chromosome 13 open reading frame 8	1.3375	-0.0766667	1.34076	4.39947	ENSG00000198824	+	NM_032436	283489	AA463267	+	4.29069	+	+	+	+	1	+	+				+	+
IMAGE:1637647			1.105	0.07	1.34015	4.39947							85.2658
IMAGE:898249	HOXA11	Homeobox A11	1.805	0.483333	1.33936	4.39947	ENSG00000005073	+	NM_005523	3207	AA598674	+	0	+	+	+	+	1	+	+				+	+				+	39
IMAGE:1506947		Transcribed locus	0.6125	-0.893333	1.33672	4.39947	ENSG00000137770	+	NM_016396		AA905498	+	1.99635	+	+	+	+	1	+	+				+	+
IMAGE:812166	LSM5	LSM5 homolog, U6 small nuclear RNA associated (S. cerevisiae)	0.45	-0.903333	1.33605	4.39947	ENSG00000106355	+	NM_012322	23658	AA455394	+	0.567551	+	+	+	+	1	+	+				+	+
IMAGE:288741		CDNA clone IMAGE:4733238	1.9725	0.603333	1.33552	4.39947					N59219	+	1.52526
IMAGE:782406	ADSS	Adenylosuccinate synthase	0.6225	-0.686667	1.33432	4.39947	ENSG00000035687	+	NM_001126	159	AA431817	+	0	+	+				+	+				+	+
IMAGE:41987	LOC221710	Hypothetical protein LOC221710	1.3825	-0.713333	1.334	4.39947				221710	BX110288	+	0.567551
IMAGE:298822			0.8375	-1.03333	1.33359	4.39947						+	0
IMAGE:824404	HNRPA3	Heterogeneous nuclear ribonucleoprotein A3	1.375	-0.77	1.33348	4.39947	ENSG00000170144	+	NM_194247	220988	AA490224		86.6308	+	+				+	+				+	+
IMAGE:1651700	C4orf28	Chromosome 4 open reading frame 28	1.6225	0.483333	1.33333	4.39947	ENSG00000163138	+		133015	AI023052	+	2.54578	+	+	+	+	1	+	+				+	+
IMAGE:1588306	SMARCAD1	SWI/SNF-related, matrix-associated actin-dependent regulator of chromatin, subfamily a, containing DEAD/H box 1	1.3025	-0.0366667	1.3318	4.39947	ENSG00000163104	+	NM_020159	56916	AA976814		5.39398	+	+	+	+	1	+	+				+	+
IMAGE:267131		Transcribed locus	1.415	-0.133333	1.33164	4.39947					N24868	+	0.429098
IMAGE:131099	GMCL1	Germ cell-less homolog 1 (Drosophila)	0.7975	-0.65	1.33104	4.39947	ENSG00000087338	+	NM_178439,NR_003281.1	64395	R23330	+	0	+	+				+	+	+	+	1	+	+
IMAGE:1670836	L3MBTL3	L(3)mbt-like 3 (Drosophila)	1.2125	-0.133333	1.33055	4.39947	ENSG00000198945	+	NM_001007102,NM_032438	84456	AI074017	+	0.567551	+	+	+	+	1	+	+				+	+
IMAGE:897813	PAIP1	Poly(A) binding protein interacting protein 1	0.2275	-1.08	1.33048	4.39947	ENSG00000172239	+	NM_006451,NM_182789.2,NM_183323	10605	AA598533	+	0	+	+	+	+	3	+	+				+	+
IMAGE:1055817	GKAP1	G kinase anchoring protein 1	1.5575	0.103333	1.32942	4.39947	ENSG00000165113	+	NM_025211	80318	AA628183	+	1.52526	+	+	+	+	1	+	+				+	+	+	+	1
IMAGE:384087	PPM1K	Protein phosphatase 1K (PP2C domain containing)	1.7675	0.62	1.32893	4.39947	ENSG00000163644	+	NM_152542	152926	AA702550		29.7357	+	+				+	+				+	+
IMAGE:220700	RPS20	Ribosomal protein S20	1.3225	-0.29	1.32875	4.39947	ENSG00000008988|ENSG00000130037	+	NM_001023,NM_002234	6224	H93423	+	0	+	+				+	+				+	+
IMAGE:126449			0.225	-1.01	1.32763	4.39947						+	0
IMAGE:788541	SLC38A1	Solute carrier family 38, member 1	0.5525	-0.713333	1.32758	4.39947	ENSG00000111371	+	NM_001077484.1,NM_030674.3	81539	AA452955	+	2.54578	+	+	+	+	4	+	+				+	+				+	2, 34, 22
IMAGE:1568126	SLC37A1	Solute carrier family 37 (glycerol-3-phosphate transporter), member 1	-0.27	-1.02333	1.32753	4.39947	ENSG00000160190	+	NM_018964	54020	AA978328		ND	+	+				+	+				+	+
IMAGE:249707	BTBD7	BTB (POZ) domain containing 7	2.0025	0.57	1.32684	4.39947	ENSG00000011114	+	NM_001002860,NM_018167	55727	H85750	+	2.54578	+	+	+	+	4	+	+	+	+	1	+	+
IMAGE:343628	C9orf78	Chromosome 9 open reading frame 78	1.7325	0.0666667	1.32682	4.39947	ENSG00000136819	+	NM_016520	51759	BX090077	+	0	+	+	+	+	2	+	+				+	+
IMAGE:1643090		Transcribed locus	1.67	0.14	1.32548	4.39947	ENSG00000139154	+	NM_153207.3		AI025331	+	1.14163	+	+	+	+	2	+	+				+	+				+	19
IMAGE:878517	ARGLU1	Hypothetical protein FLJ10154	3.1175	1.49333	1.32536	4.39947	ENSG00000134884	+	NM_018011.3	55082	AA775845	+	4.29069	+	+	+	+	2	+	+				+	+
IMAGE:50920	ZBTB38	Zinc finger and BTB domain containing 38	0.7325	-0.723333	1.32461	4.39947	ENSG00000177311	+	NM_001080412.2	253461	H19031	+	0.145564	+		+		1	+	+	+	+	1
IMAGE:27544	PROM1	Prominin 1	1.0775	-0.303333	1.32459	4.39947	ENSG00000007062	+	NM_006017.1	8842	BX099263	+	0.0813071	+		+		1	+	+				+	+
IMAGE:285628	NUDT4	Nudix (nucleoside diphosphate linked moiety X)-type motif 4	1.31	-0.186667	1.3243	4.39947	ENSG00000173598	+	NM_019094.4,NM_199040,NR_002212.1	11163	N66469	+	0	+	+	+	+	2	+	+				+	+
IMAGE:782277	DCBLD1	Discoidin, CUB and LCCL domain containing 1	1.665	0.00333333	1.32404	4.39947	ENSG00000164465	+		285761	AA431749	+	0.145564	+	+				+	+				+	+
IMAGE:868196	FUSIP1	FUS interacting protein (serine/arginine-rich) 1	1.81	0.236667	1.32379	4.39947	ENSG00000188529|ENSG00000215699	+	NM_006625,NM_054016	10772	AA633847	+	0	+	+				+	+				+	+
IMAGE:506143	SCHIP1	Schwannomin interacting protein 1	0.725	-0.866667	1.32262	4.39947	ENSG00000151967	+	NM_014575	29970	AA708955	+	0.0813071	+	+				+	+
IMAGE:462481	SETD1A	SET domain containing 1A	1.22	-0.31	1.32218	4.39947	ENSG00000099381	+	NM_014712	9739	AA705088	+	0	+	+	+	+	1	+	+				+	+
IMAGE:1161775		Transcribed locus	0.5575	-1.14	1.32215	4.39947					AA876039	+	0
IMAGE:1602499		Transcribed locus	-0.205	-1.3	1.3214	4.39947					AI733483		86.6308
IMAGE:754420		Transcribed locus	0.81	-1.57333	1.32126	4.39947					BX098279		36.4672
IMAGE:45645	GNB5	Guanine nucleotide binding protein (G protein), beta 5	1.1075	-0.123333	1.32092	4.39947	ENSG00000069966	+	NM_006578.3,NM_016194	10681	H08753	+	0	+	+	+	+	1	+	+				+	+
IMAGE:487513	CTGF	Connective tissue growth factor	1.9775	0.433333	1.32091	4.39947	ENSG00000118523	+	NM_001901	1490	AA044993	+	1.52526	+	+	+	+	2	+	+				+	+
IMAGE:264537	DENND4C	DENN/MADD domain containing 4C	0.6225	-0.84	1.32027	4.39947	ENSG00000137145	+	NM_017925	55667	N29264	+	0.567551	+	+	+	+	2	+	+				+	+
IMAGE:214307		Transcribed locus	0.9075	-0.673333	1.32023	4.39947					H77843	+	0.429098
IMAGE:233550	TMBIM4	Transmembrane BAX inhibitor motif containing 4	0.415	-0.833333	1.31967	4.39947	ENSG00000155957	+		51643	H78462		5.39398	+	+				+	+	+	+	1	+	+
IMAGE:183774	SIAH1	Seven in absentia homolog 1 (Drosophila)	-1.195	-2.78667	1.31953	4.39947	ENSG00000167613|ENSG00000196470	+	NM_002287,NM_021706,NM_001006610,NM_003031	6477	AI821455		26.9609	+	+	+	+	1	+	+	+	+	1	+	+	+	+	1
IMAGE:323693	AP1S1	Adaptor-related protein complex 1, sigma 1 subunit	1.1875	-0.31	1.31952	4.39947	ENSG00000106367	+	NM_001283.3,NM_057089.2	1174	W44558	+	0	+	+	+	+	1	+	+				+	+
IMAGE:364033		CDNA clone IMAGE:5284125	0.495	-0.256667	1.31893	4.39947					BX098799	+	0.909129
IMAGE:47378	PPM2C	Protein phosphatase 2C, magnesium-dependent, catalytic subunit	-0.73	-2.49	1.31816	4.39947	ENSG00000164951	+	NM_018444	54704	H10695		82.7136	+	+				+	+				+	+
IMAGE:897142		Transcribed locus	1.185	-0.416667	1.31812	4.39947					AA676885	+	0
IMAGE:796680	SLC35A1	Solute carrier family 35 (CMP-sialic acid transporter), member A1	2.1125	-0.176667	1.31787	4.39947	ENSG00000164414	+	NM_006416	10559	AA460679	+	0	+	+	+	+	2	+	+				+	+
IMAGE:788568	ARHGEF7	Rho guanine nucleotide exchange factor (GEF) 7	0.5675	-0.94	1.31748	4.39947	ENSG00000102606	+	NM_003899,NM_145735	8874	AA452871	+	0	+	+	+	+	1	+	+				+	+
IMAGE:840442	CBWD5	COBW domain containing 5	0.2525	-1.28667	1.31677	4.39947	ENSG00000172785|ENSG00000204829	+	NM_001024916.2	220869	AA485713	+	0	+	+	+	+	1	+	+	+	+	1	+	+
IMAGE:592491	MRPS18B	Mitochondrial ribosomal protein S18B	0.85	-0.473333	1.31623	4.39947	ENSG00000137330|ENSG00000203624|ENSG00000204568	+	NM_014046	28973	AA160498	+	1.52526	+	+	+	+	1	+	+				+	+
IMAGE:489489	LBR	Lamin B receptor	1.4675	-0.103333	1.3154	4.39947	ENSG00000143815	+	NM_002296,NM_194442	3930	AA099136	+	0	+	+	+	+	1	+	+				+	+
IMAGE:133303		Transcribed locus	0.2875	-1.36667	1.31522	4.39947					R26977		85.5908
IMAGE:1670323			1.8775	0.21	1.31521	4.39947						+	0
IMAGE:897313		Transcribed locus	0.7875	-0.566667	1.31468	4.39947					AA488297	+	0.145564
IMAGE:731339		Full length insert cDNA clone YY93G09	1.1075	-0.506667	1.31391	4.39947					AA416783	+	0
IMAGE:1473298	FGFR1OP2	FGFR1 oncogene partner 2	0.7575	-0.773333	1.31193	4.39947	ENSG00000111790	+	NM_015633	26127	AA916322	+	0	+	+	+	+	1	+	+				+	+
