# Supplementary material for: Comparative Analysis of mRNA Targets for Human PUF-Family Proteins Suggests Extensive Interaction with the miRNA Regulatory System
Source: PLoS One. 2008 Sep 8;3(9):e3164. doi: 10.1371/journal.pone.0003164 (PMC2522278; doi:10.1371/journal.pone.0003164)
Supplement: Table S4 — Significantly shared PANTHER and GO annotations among PUM1 and PUM2 mRNA targets. (A) Significantly shared PANTHER annotations among PUM1 mRNA targets. (B) Significantly shared PANTHER annotations among PUM2 mRNA targets (C) Significantly shared GO annotations among PUM1 targets (D) Significantly shared GO annotations among PUM2 targets. (0.06 MB XLS) [file pone.0003164.s006.xls]

## Sheet: TABLE S4A
Table S4. Significantly shared PANTHER and GO annotations among PUM1 and PUM2 mRNA targets
A. Significantly shared PANTHER annotations among PUM1 mRNA targets
PANTHER ontology	PANTHER term	# Annotations (%)	# Genome annotations (%)	p-value
Pathway	Angiogenesis	37 (2.8)	229 (0.9)	8x10-7
	Ras Pathway	22 (1.6)	91 (0.4)	1x10-6
	PDGF signaling pathway	28 (2.1)	189 (0.7)	3x10-4
	T cell activation	20 (1.5)	111 (0.4)	5x10-4
	p53 pathway	21 (1.6)	136 (0.5)	1x10-3
	Interleukin signaling pathway	25 (1.9)	194 (0.8)	1x10-2
	EGF receptor signaling pathway	21 (1.6)	150 (0.6)	1x10-2
	B cell activation	15 (1.1)	86 (0.3)	1x10-2
	Inflammation mediated by chemokine and cytokine signaling pathway	34 (0.3)	315 (1.2)	2x10-2
				1x10-2
	Axon guidance mediated by semaphorins	10 (0.7)	46 (0.2)	4x10-2
	Integrin signalling pathway	26 (1.9)	227 (0.1)	4x10-2
	Apoptosis signaling pathway	18 (1.3)	131 (0.5)	5x10-2
Biological Process	Nucleoside, nucleotide and nucleic acid metabolism	302 (22.6)	3343 (13.1)	1x10-19
	Cell cycle	120 (9.0)	1009 (4.0)	1x10-14
	mRNA transcription	185 (13.8)	1914 (7.5)	3x10-13
	Protein phosphorylation	78 (5.8)	660 (2.6)	2x10-8
	Intracellular protein traffic	98 (7.3)	1008 (4.0)	3x10-7
	Intracellular signaling cascade	86 (6.4)	871 (3.4)	6x10-6
	Cell proliferation and differentiation	91 (6.8)	1028 (4.0)	5x10-5
	Developmental processes	163 (12.2)	2152 (8.5)	7x10-5
	Oncogenesis	50 (3.7)	472 (1.9)	1x10-4
	DNA repair	26 (1.9)	169 (0.7)	4x10-4
	Protein metabolism and modification	210 (15.7)	3040 (12.0)	9x10-4
	DNA metabolism	39 (2.9)	360 (1.4)	4x10-3
	MAPKKK cascade	24 (1.8)	181 (0.7)	1x10-2
	General vesicle transport	29 (2.2)	251 (1.0)	1x10-2
	Endocytosis	30 (2.2)	277 (1.1)	4x10-2
Molecular Function	Nucleic acid binding	236 (17.6)	2850 (11.2)	6x10-11
	Transcription factor	182 (13.6)	2052 (8.1)	2x10-10
	Kinase	80 (6.0)	684 (2.7)	3x10-9
	Non-receptor serine/threonine protein kinase	45 (3.4)	303 (1.2)	3x10-7
	Other RNA-binding protein	28 (2.1)	192 (0.8)	4x10-4
	mRNA processing factor	22 (1.6)	147 (0.6)	3x10-3
	Transferase	69 (5.2)	884 (3.5)	3x10-2
	Cytokine receptor	14 (1.0)	83 (0.3)	3x10-2
PANTHER: total 25,431 NCBI annotated genes

## Sheet: TABLE S4B
B. Significantly shared PANTHER annotations among PUM2 mRNA targets
PANTHER ontology	PANTHER term	# Annotations (%)	# Genome annotations (%)	p-value
Pathway	p53 pathway	12 (2.2)	136 (0.5)	9x10-3
	Parkinson disease	10 (1.8)	106 (0.4)	2x10-2
Biological process	Cell cycle	51 (9.3)	1009 (4.0)	9x10-7
	Nucleoside, nucleotide and nucleic acid metabolism	118 (21.5)	3343 (13.1)	1x10-6
	mRNA transcription	72 (13.1)	1914 (7.5)	5x10-4
	Cell proliferation and differentiation	43 (7.8)	1028 (4.0)	1x10-3
	Intracellular protein traffic	40 (7.3)	1008 (4.0)	6x10-3
	Protein phosphorylation	30 (5.5)	660 (2.6)	3x10-2
	Intracellular signaling cascade	36 (6.6)	871 (3.4)	3x10-2
Molecular function	Nucleic acid binding	103 (18.8)	2850 (11.2)	4x10-6
	Select regulatory molecule	46 (8.4)	1190 (4.7)	4x10-3
	Membrane traffic protein	19 (3.5)	359 (1.4)	1x10-2
PANTHER: total 25,431 NCBI annotated genes

## Sheet: TABLE S4C
C. Significantly shared GO annotations among PUM1 mRNA targets
GO category	GO term	# Annotations (%)	# Genome annotations (%)	p-value
		# Annotations (%)	# Genome annotations (%)	p-value
Process	cell cycle	107 (7.6)	890 (2.5)	2x10-21
	biopolymer metabolic process	468 (33.1)	8096 (22.8)	6x10-17
	cell proliferation	84 (5.9)	759 (2.1)	4x10-14
	developmental process	228 (16.1)	3341 (9.4)	2x10-13
	ubiquitin cycle	65 (4.6)	579 (1.6)	8x10-11
	cell differentiation	142 (10.0)	1874 (5.3)	1x10-10
	response to stress	108 (7.7)	1303 (3.7)	6x10-10
	nucleobase, nucleoside, nucleotide and nucleic acid metabolic process	337 (23.8)	5915 (16.6)	8x10-10
	intracellular signaling cascade	146 (10.3)	2059 (5.8)	8x10-9
	cell death	80 (5.6)	935 (2.6)	2x10-7
	transcription	238 (16.8)	4022 (11.3)	1x10-7
	protein kinase cascade	44 (3.1)	385 (1.1)	5x10-7
	vesicle-mediated transport	59 (4.2)	628 (1.8)	1x10-6
	response to endogenous stimulus	55 (3.9)	578 (1.6)	3x10-6
	gene expression	308 (21.8)	5751 (16.2)	1x10-5
	regulation of transferase activity	31 (2.2)	257 (0.7)	6x10-5
Function	protein binding	634 (44.8)	9329 (26.2)	2x10-51
	transcription factor binding	55 (3.9)	440 (1.2)	3x10-11
	transcription cofactor activity	40 (2.8)	306 (0.9)	2x10-8
	mRNA binding	13 (0.9)	41 (0.1)	2x10-6
	protein serine/threonine kinase activity	56 (4.0)	717 (2.0)	7x10-4
Component	intracellular membrane-bound organelle	661 (46.7)	9357 (26.3)	7x10-62
	nucleus	476 (33.6)	6470 (18.2)	6x10-44
	cytoplasm	530 (37.4)	8018 (22.6)	2x10-36
	organelle lumen	108 (7.6)	1017 (2.9)	4x10-18
	nuclear lumen	85 (6.0)	727 (2.0)	2x10-16
	nucleoplasm	69 (4.9)	546 (1.5)	6x10-15
	Golgi apparatus	64 (4.5)	745 (2.1)	2x10-6
GO: total 35,541 EBI annotated genes

## Sheet: TABLE S4D
D. Significantly shared GO annotations among PUM2 mRNA targets
GO category	GO term	# Annotations (%)	# Genome annotations (%)	p-value
		# Annotations (%)	# Genome annotations (%)	p-value
Process	cell cycle	45 (7.8)	890 (2.5)	2x10-8
	biopolymer metabolic process	199 (34.7)	8096 (22.8)	4x10-8
	response to stress	53 (9.2)	1303 (3.7)	8x10-7
	nucleobase, nucleoside, nucleotide and nucleic acid metabolic process	147 (25.6)	5915 (16.6)	2x10-5
	response to endogenous stimulus	28 (4.9)	578 (1.6)	7x10-4
	ubiquitin cycle	28 (4.9)	579 (1.6)	3x10-4
	regulation of gene expression	106 (18.5)	4065 (11.4)	4x10-4
	regulation of transcription	100 (17.4)	3865 (10.9)	1x10-3
	regulation of developmental process	34 (5.9)	854 (2.4)	1x10-3
Function	protein binding	224 (39.0)	9329 (26.2)	3x10-9
	kinase regulator activity	11 (1.9)	129 (0.4)	2x10-3
Component	intracellular membrane-bound organelle	272 (47.4)	9357 (26.3)	2x10-25
	nucleus	187 (32.6)	6470 (18.2)	1x10-14
	cytoplasm	208 (36.2)	8018 (22.6)	9x10-12
	organelle lumen	45 (7.8)	1017 (2.9)	3x10-7
	nuclear lumen	34 (5.9)	727 (2.0)	8x10-6
	Golgi apparatus	32 (5.6)	745 (2.1)	1x10-4
	nucleoplasm	26 (4.5)	546 (1.5)	2x10-4
GO: total 35,541 EBI annotated genes
