# Supplementary material for: Comparative Analysis of mRNA Targets for Human PUF-Family Proteins Suggests Extensive Interaction with the miRNA Regulatory System
Source: PLoS One. 2008 Sep 8;3(9):e3164. doi: 10.1371/journal.pone.0003164 (PMC2522278; doi:10.1371/journal.pone.0003164)
Supplement: Table S5 — Conservation between yeast, Drosophila and human PUM targets. (A, B) Homologous messages conserved among yeast, Drosophila and human pumilio targets. (C) Significantly shared PANTHER annotations among 85 conserved PUM1 and Drosophila Pumilio mRNA targets. (0.03 MB XLS) [file pone.0003164.s007.xls]

## Sheet: Table S7
Table S5. Conservation between Yeast, Drosophila and Human pumilio targets
A. Homologous messages conserved among yeast, Drosophila and human pumilio targets
	Human orthologs3 (%)	PUM1 targets (%)	p-value	PUM2 targets (%)	p-value
Pumilio (Ovarian) targets (1090)1	489 (44.9)	85 (17.3)	1	36 (7.3)	1
Yeast Puf3p targets (220)2	92 (41.8)	14 (15.2)	1	9 (9.8)	1
1Gerber et al., 2006; 2Gerber et al., 2004; 3unique human orthologues (BIOMART)
B. Homologous messages conserved among yeast, Drosophila and human (common PUM1 and PUM2) pumilio targets
	Human orthologs3 (%)	PUM1 & PUM2 targets (%)	p-value
Pumilio (Ovarian) targets (1090)1	489 (44.9)	30 (6.1)	1
Yeast Puf3p targets (220)2	92 (41.8)	7 (7.6)	1
1Gerber et al., 2006; 2Gerber et al., 2004; 3unique human orthologues (BIOMART)
C. Significantly shared PANTHER annotations among 85 conserved PUM1 and Drosophila pumilio mRNA targets
PANTHER ontology	PANTHER term	# Annotations (%)	# Genome annotations (%)	p-value
Pathway	Coenzyme A biosynthesis	3 (3.6)	7 (0.0)	3x10-4
Biological process	Coenzyme metabolism	4 (4.8)	61 (0.2)	8x10-3
Molecular function	RNA helicase	4 (4.8)	83 (0.3)	3x10-2
PANTHER: total 25,431 NCBI annotated genes
