# Supplementary material for: Comparative Analysis of mRNA Targets for Human PUF-Family Proteins Suggests Extensive Interaction with the miRNA Regulatory System
Source: PLoS One. 2008 Sep 8;3(9):e3164. doi: 10.1371/journal.pone.0003164 (PMC2522278; doi:10.1371/journal.pone.0003164)
Supplement: Table S6 — Statistics of PUF motif among PUM1 targets. (A) 3′-UTRs. (B) CDS. (C) 5′-UTR. Columns indicate the following (from left to right): search option; number of ENSEMBL genes; number of sequences retrieved from ENSEMBL; number of motifs (number of motifs from ENSEMBL-retrieved sequences); p-value. (0.03 MB XLS) [file pone.0003164.s008.xls]

## Sheet: Table S6
Table S6. Statistics of discovered PUF motif among PUM1 targets
A. Statistics of discovered PUF motif in 3'-UTR
Consensus motif	Search option	ENSEMBL genes	3'-UTR available (ENSG)4	3'-UTR motifs (%) [ENSG]	p-value5
UGUAnAUA	genome1		17700	2061 (12)
	ENSEMBL database2	32561	19728	3952 (20)
	cDNA microarray features3		12866	2890 (22)
	HelaS3 (<5%FDR)	1424	1416 (1401)	977 (70) [968]	<10-100
	HelaS3 (<1%FDR)	1026	1021 (1010)	737 (72) [729]	<10-100
	HelaS3 (<0.1%FDR)	680	678 (671)	518 (76) [513]	<10-100
	HelaS3 (~0%FDR)	591	589 (583)	451 (77) [447]	<10-100
1NM accession numbers (Xie, 2005);2ENSEMBL (v48); 3Genbank; 4ENSEMBL and Genbank (ENSEMBL);5 calculed using (2) as reference
B. Statistics of discovered PUF motif in CDS
Consensus motif	Search option	ENSEMBL genes	CDS available (ENSG)2	CDS motifs (%)	p-value
UGUAnAUA	ENSEMBL database1	32561	22997	1003 (4)
	HelaS3 (<5%FDR)	1424	1418 (1418)	187 (13)	<10-100
	HelaS3 (<1%FDR)	1026	1022 (1022)	127 (12)	2x10-25
	HelaS3 (<0.1%FDR)	680	678 (678)	85 (13)	7x10-18
	HelaS3 (~0%FDR)	591	589 (589)	72 (12)	8x10-15
1ENSEMBL; 2ENSEMBL and Genbank
C. Statistics of discovered PUF motif in 5'-UTR
Consensus motif	Search option	ENSEMBL genes	5'-UTR available (ENSG)2	5'-UTR motifs (%) [ENSG]	p-value
UGUAnAUA	ENSEMBL database1	32561	19447	231 (1.2)
	HelaS3 (<5%FDR)	1424	1390 (1389)	24 (1.7) [24]	5x10-2
	HelaS3 (<1%FDR)	1026	1006 (1005)	17 (1.7) [17]	1x10-1
	HelaS3 (<0.1%FDR)	680	668 (668)	11 (1.6)	2x10-1
	HelaS3 (~0%FDR)	591	581 (581)	10 (1.7)	2x10-1
1ENSEMBL; 2ENSEMBL and Genbank
