# Supplementary material for: Comparative Analysis of mRNA Targets for Human PUF-Family Proteins Suggests Extensive Interaction with the miRNA Regulatory System
Source: PLoS One. 2008 Sep 8;3(9):e3164. doi: 10.1371/journal.pone.0003164 (PMC2522278; doi:10.1371/journal.pone.0003164)
Supplement: Table S7 — Statistics of PUF motif among PUM2 targets. (A) 3′-UTRs. (B) CDS. (C) 5′-UTR. Columns indicate the following (from left to right): search option; number of ENSEMBL genes; number of sequences retrieve from ENSEMBL; number of motifs (number of motifs from ENSEMBL-retrieved sequences); p-value. (0.03 MB XLS) [file pone.0003164.s009.xls]

## Sheet: Table S7
Table S7. Statistics of discovered PUF motif among PUM2 targets
A. Statistics of discovered PUF motif in 3'-UTR
Consensus motif	Search option	ENSEMBL genes	3'-UTR available (ENSG)4	3'-UTR motifs (%) [ENSG]	p-value5
UGUAnAUA	genome1		17700	2061 (12)
	ENSEMBL database2	32561	19728	3952 (20)
	cDNA microarray features3		12866	2890 (22)
	HelaS3 (<5%FDR)	575	571 (563)	422 (74) [416]	<10-100
	HelaS3 (<1%FDR)	240	239 (236)	185 (77) [183]	3x10-80
	HelaS3 (<0.1%FDR)	94	93 (92)	75 (81) [74]	2x10-35
	HelaS3 (~0%FDR)	94	93 (92)	75 (81) [74]	2x10-35
1NM accession numbers (Xie, 2005);2ENSEMBL (v48); 3Genbank; 4ENSEMBL and Genbank (ENSEMBL);5 calculed using (2) as reference
B. Statistics of discovered PUF motif in CDS
Consensus motif	Search option	ENSEMBL genes	CDS available (ENSG)2	CDS motifs (%)	p-value
UGUAnAUA	ENSEMBL database1	32561	22997	1003 (4)
	HelaS3 (<5%FDR)	575	572 (572)	73 (13)	6x10-16
	HelaS3 (<1%FDR)	240	239 (239)	27 (11)	7x10-6
	HelaS3 (<0.1%FDR)	94	93 (93)	11 (12)	2x10-3
	HelaS3 (~0%FDR)	94	93 (93)	11 (12)	2x10-3
1ENSEMBL; 2ENSEMBL and Genbank
C. Statistics of discovered PUF motif in 5'-UTR
Consensus motif	Search option	ENSEMBL genes	5'-UTR available (ENSG)2	5'-UTR motifs (%)	p-value
UGUAnAUA	ENSEMBL database1	32561	19447	231 (1)
	HelaS3 (<5%FDR)	575	558 (558)	11 (2)	7x10-2
	HelaS3 (<1%FDR)	240	234 (234)	3 (1)	5x10-1
	HelaS3 (<0.1%FDR)	94	90 (90)	1 (1)	7x10-1
	HelaS3 (~0%FDR)	94	90 (90)	1 (1)	7x10-1
1ENSEMBL; 2ENSEMBL and Genbank
