# Supplementary material for: Comparative Analysis of mRNA Targets for Human PUF-Family Proteins Suggests Extensive Interaction with the miRNA Regulatory System
Source: PLoS One. 2008 Sep 8;3(9):e3164. doi: 10.1371/journal.pone.0003164 (PMC2522278; doi:10.1371/journal.pone.0003164)
Supplement: Table S8 — Motifs enriched in the surrounding of miRNA binding sites. Columns indicate the following: motif; number of positive sequences; number of negative sequences; p-value. (A) Motifs enriched downstream of miRNA binding sites. (B) Motifs enriched upstream of miRNA binding sites. (1.22 MB XLS) [file pone.0003164.s010.xls]

## Sheet: Table S8A
Table 8. Motifs enriched in the surrounding of miRNA binding sites
A. Motifs enriched downstream of miRNA sites
Motif	positive sequences with the motif1	negative sequences with the motif2	p-value
TTTT[ACGT]TAA	318	169	1.25148e-14
TGTA[ACGT]ATA	159	56	1.7932e-13
TTTT[ACGT]AAA	345	203	1.56008e-12
TTTT[ACGT]TTC	227	108	1.59578e-12
TTTT[ACGT]TTT	418	271	6.42008e-12
ATTT[ACGT]AAA	226	111	9.74748e-12
TTTA[ACGT]AAA	286	161	2.81853e-11
TTTA[ACGT]AAT	189	86	3.51999e-11
TTTG[ACGT]ACT	125	44	1.26287e-10
TGTT[ACGT]ACA	159	67	1.29931e-10
TTTA[ACGT]ATT	195	96	5.1407e-10
ATTT[ACGT]TTT	298	179	5.96375e-10
TTTT[ACGT]TCT	210	108	6.5731e-10
TTTT[ACGT]AAT	229	123	7.03487e-10
TTTT[ACGT]TTA	255	148	3.44137e-09
TTTA[ACGT]TGT	139	60	5.6518e-09
TTTG[ACGT]TTT	270	163	8.66616e-09
AACT[ACGT]TTT	135	59	1.45726e-08
TTAA[ACGT]TTT	177	90	1.56724e-08
TGTA[ACGT]AAA	137	61	1.9632e-08
TGTT[ACGT]TGT	138	62	2.26848e-08
TTTG[ACGT]ACA	151	72	3.00195e-08
TTTT[ACGT]AAC	133	59	3.00752e-08
ATTT[ACGT]AAT	156	76	3.45984e-08
TGTA[ACGT]ATT	125	54	4.17776e-08
TAAA[ACGT]AAA	211	119	4.2048e-08
TTAA[ACGT]TGT	113	46	4.8839e-08
TTTT[ACGT]AAG	201	112	6.09926e-08
AAAT[ACGT]TTT	252	154	6.9535e-08
TATA[ACGT]TTT	182	98	8.85785e-08
GATT[ACGT]TTT	132	62	1.85611e-07
TATT[ACGT]TTG	125	57	1.89827e-07
TTAA[ACGT]AAA	194	110	2.34798e-07
AATG[ACGT]TTT	129	61	3.23107e-07
TTTT[ACGT]GTT	173	95	4.31884e-07
GTGT[ACGT]TTT	119	55	5.78096e-07
CTTT[ACGT]AAA	174	97	6.85911e-07
TTTT[ACGT]ACA	124	59	6.9218e-07
TTGA[ACGT]ATT	101	43	8.18829e-07
AAAT[ACGT]TGT	158	86	1.22945e-06
TGTT[ACGT]AAA	125	61	1.23193e-06
TTAA[ACGT]GTT	82	31	1.28286e-06
TTAT[ACGT]TTT	222	138	1.35979e-06
ATTT[ACGT]TAA	189	111	1.42178e-06
TTGT[ACGT]TTC	105	47	1.51165e-06
AAAA[ACGT]AAA	296	202	1.51742e-06
TTGT[ACGT]AAT	112	52	1.52074e-06
TTTT[ACGT]ATA	180	104	1.55051e-06
GAAA[ACGT]AAA	181	105	1.66302e-06
TGCA[ACGT]TTT	137	71	1.92327e-06
ATGT[ACGT]TGT	111	52	2.13531e-06
TAAT[ACGT]TTA	96	42	2.92724e-06
TTTG[ACGT]TAC	69	24	2.97531e-06
TACA[ACGT]TTT	122	61	3.26627e-06
TTTT[ACGT]CTT	241	157	3.34228e-06
GAAT[ACGT]TTT	104	48	3.46847e-06
TTGC[ACGT]TTT	124	63	4.05854e-06
TATT[ACGT]TTT	213	134	4.10813e-06
TTAA[ACGT]TTA	117	58	4.43698e-06
TTCA[ACGT]TTT	156	88	4.70464e-06
TTCT[ACGT]TAT	96	43	4.82326e-06
AATT[ACGT]TTT	206	129	5.34122e-06
TATA[ACGT]AAA	127	66	5.52784e-06
GTGC[ACGT]ATA	61	20	5.69861e-06
ACTT[ACGT]TTT	145	80	5.9257e-06
GTTT[ACGT]TAA	112	55	5.99655e-06
AGAT[ACGT]TTT	120	61	6.16911e-06
AGCA[ACGT]TAA	88	38	6.49405e-06
ATGT[ACGT]TTT	161	93	6.81581e-06
TTTA[ACGT]TAA	114	57	7.52946e-06
ATAT[ACGT]TAA	124	65	9.26885e-06
TTTT[ACGT]GAT	84	36	9.63057e-06
TGCA[ACGT]TTA	69	26	1.00895e-05
TTTG[ACGT]TTC	95	44	1.10024e-05
AAAT[ACGT]TTA	139	77	1.10971e-05
TTAT[ACGT]TAA	114	58	1.15151e-05
GCTG[ACGT]TTT	92	42	1.17429e-05
ATTA[ACGT]TTT	154	89	1.18504e-05
TTTC[ACGT]TTT	217	141	1.216e-05
GTTC[ACGT]TTT	76	31	1.22998e-05
AATT[ACGT]AAA	145	82	1.23915e-05
TACT[ACGT]TTT	123	65	1.25683e-05
ATGT[ACGT]AAA	112	57	1.41633e-05
TAAA[ACGT]TGT	112	57	1.41633e-05
TGTC[ACGT]TTT	101	49	1.4934e-05
GTAC[ACGT]TTT	87	39	1.52142e-05
TTGT[ACGT]TAA	105	52	1.53779e-05
TTTT[ACGT]GGT	84	37	1.60063e-05
GTTT[ACGT]GTT	98	47	1.62146e-05
AACT[ACGT]GTA	45	12	1.70625e-05
CTTT[ACGT]GTA	63	23	1.71632e-05
TTTT[ACGT]TCC	118	62	1.72814e-05
TGTA[ACGT]ATG	88	40	1.75538e-05
ATTG[ACGT]AAA	103	51	1.88846e-05
TTTT[ACGT]TGT	221	146	1.91268e-05
ATTT[ACGT]TTA	178	110	1.97953e-05
TATT[ACGT]TGG	67	26	2.15935e-05
AGTT[ACGT]TTT	121	65	2.29056e-05
TGAA[ACGT]TTT	126	69	2.42888e-05
ATTT[ACGT]ATG	98	48	2.53213e-05
TTTT[ACGT]TAC	118	63	2.56787e-05
TTTT[ACGT]GTC	65	25	2.59125e-05
TTTT[ACGT]ATT	229	154	2.60788e-05
GTTT[ACGT]AAA	137	78	2.82646e-05
TTTA[ACGT]GTG	78	34	2.89085e-05
GTTT[ACGT]TGT	111	58	2.90837e-05
GTGT[ACGT]TGT	107	55	2.91773e-05
TATT[ACGT]TGT	124	68	2.98346e-05
CTTT[ACGT]TGT	108	56	3.23172e-05
TAAA[ACGT]TAT	139	80	3.27774e-05
GTGT[ACGT]TAT	79	35	3.36493e-05
CTTT[ACGT]TAA	140	81	3.52265e-05
TATA[ACGT]GTA	58	21	3.58432e-05
CCTT[ACGT]TTG	64	25	3.77688e-05
GTGT[ACGT]TTA	64	25	3.77688e-05
TATT[ACGT]AAA	141	82	3.78099e-05
TGTT[ACGT]GTG	56	20	4.25274e-05
TTTC[ACGT]GTA	74	32	4.27316e-05
GCAT[ACGT]TTA	59	22	4.43536e-05
TGCA[ACGT]TGT	78	35	4.74982e-05
GTTG[ACGT]TTT	100	51	4.85384e-05
TTGT[ACGT]CAT	82	38	5.15064e-05
TATT[ACGT]TAT	146	87	5.28912e-05
TTAT[ACGT]AAA	133	77	6.02522e-05
TAAA[ACGT]GTT	87	42	6.19367e-05
TGGT[ACGT]TTT	115	63	6.20212e-05
TGTT[ACGT]TTT	177	113	6.31001e-05
CTTT[ACGT]ATA	77	35	6.68038e-05
GTAT[ACGT]TGT	77	35	6.68038e-05
TTTA[ACGT]GTT	84	40	6.68883e-05
TGTT[ACGT]ATA	88	43	6.9866e-05
TTTA[ACGT]TAT	131	76	7.37048e-05
ACTT[ACGT]AAT	65	27	7.83399e-05
GTGC[ACGT]TTT	158	98	7.85181e-05
TCTT[ACGT]TGT	93	47	8.02244e-05
AAAA[ACGT]AAG	153	94	8.08449e-05
TTAA[ACGT]TTG	82	39	8.17532e-05
GTTT[ACGT]TTT	191	126	8.90903e-05
GGTG[ACGT]TTT	69	30	8.95359e-05
TTAT[ACGT]TTG	111	61	9.30487e-05
ATAG[ACGT]TAT	46	15	9.57731e-05
TTTA[ACGT]ACA	95	49	9.91115e-05
TTGT[ACGT]TTG	122	70	0.000108342
TTTA[ACGT]AAG	122	70	0.000108342
TTTA[ACGT]TGC	67	29	0.00010869
TAAA[ACGT]TTT	153	95	0.000110091
ATTT[ACGT]ATT	159	100	0.00011213
TAAA[ACGT]AGC	55	21	0.000113667
TATG[ACGT]AAA	93	48	0.000121329
TTTT[ACGT]ATG	144	88	0.000122763
ATTT[ACGT]TCT	129	76	0.000126271
TAGT[ACGT]TTT	94	49	0.000134261
TTTA[ACGT]ATG	130	77	0.000134984
GAAT[ACGT]TGT	53	20	0.000135853
TCAA[ACGT]TTT	79	38	0.000138318
TTGA[ACGT]ATA	69	31	0.000146978
TTTG[ACGT]AGC	69	31	0.000146978
TTAA[ACGT]CAA	73	34	0.00015937
TTAA[ACGT]ATA	118	68	0.000161582
ATGT[ACGT]TTA	96	51	0.000163078
AATT[ACGT]TGC	60	25	0.000164051
TATT[ACGT]TCA	92	48	0.000164263
TATG[ACGT]AAT	77	37	0.000168925
GTAA[ACGT]ATA	70	32	0.000169439
ATTT[ACGT]GTT	114	65	0.00016999
GGAT[ACGT]TGC	29	6	0.000175674
CACT[ACGT]TTT	85	43	0.000179842
TAAA[ACGT]ATT	135	82	0.000185024
TGTG[ACGT]AAT	78	38	0.000190819
TTGT[ACGT]TGT	111	63	0.000192271
AAAT[ACGT]GCA	61	26	0.000193658
TTGT[ACGT]TTT	237	169	0.000195605
TGCT[ACGT]TAA	68	31	0.000206318
AAAA[ACGT]GTA	103	57	0.000208067
GTTT[ACGT]TTA	83	42	0.000219851
TTTT[ACGT]CTG	133	81	0.00022492
TTAC[ACGT]GTT	62	27	0.000226948
TTTT[ACGT]TTG	202	139	0.00022742
GTAA[ACGT]TAT	69	32	0.000236772
TGCC[ACGT]TTT	119	70	0.000243353
TTTA[ACGT]AAC	92	49	0.000243764
AAAG[ACGT]TGT	84	43	0.000244658
TGCA[ACGT]TAT	73	35	0.000251692
GTTA[ACGT]CTT	42	14	0.000252584
AACT[ACGT]GAA	63	28	0.000264156
TTAA[ACGT]CTT	70	33	0.000270305
TATT[ACGT]GAT	45	16	0.000271594
TCTT[ACGT]TTT	166	109	0.00027674
AAAA[ACGT]TGT	126	76	0.000276754
TAAA[ACGT]TCA	74	36	0.000284498
AACC[ACGT]GAT	22	3	0.000291529
ATTT[ACGT]AAG	94	51	0.000292712
TGTT[ACGT]AAT	90	48	0.000297836
CCTT[ACGT]AAA	103	58	0.00029885
GTTT[ACGT]CAA	103	58	0.00029885
GTTA[ACGT]TTT	86	45	0.000300093
TATT[ACGT]TAG	64	29	0.000305512
ATAT[ACGT]CTT	71	34	0.000307071
AATA[ACGT]TAA	79	40	0.000328208
TGAT[ACGT]TTT	119	71	0.000338065
CTTC[ACGT]TTA	52	21	0.000347396
AAAG[ACGT]TTT	105	60	0.00034878
TCAT[ACGT]TTA	92	50	0.000357389
TATA[ACGT]ATA	115	68	0.000360337
ATTT[ACGT]TGC	88	47	0.000363752
TGTA[ACGT]TAT	80	41	0.000365191
TTTG[ACGT]ATA	80	41	0.000365191
ATAT[ACGT]TTT	180	122	0.000371231
TGTA[ACGT]AGT	69	33	0.000374519
TAGA[ACGT]GTT	41	14	0.00037789
TGTT[ACGT]CAC	41	14	0.00037789
TGTT[ACGT]TAA	102	58	0.000393851
TGAA[ACGT]TGT	81	42	0.000404964
TCCT[ACGT]TTT	117	70	0.000410753
TTGT[ACGT]TAT	94	52	0.000424672
CATT[ACGT]AAA	103	59	0.000424859
TGTG[ACGT]TTT	134	84	0.000438367
TTAT[ACGT]TAG	60	27	0.00045165
TTTC[ACGT]TGT	100	57	0.000479742
TTTA[ACGT]ACT	92	51	0.000517808
CTGT[ACGT]TTT	116	70	0.000531032
AAAT[ACGT]TTG	111	66	0.000532052
TTAA[ACGT]ACT	97	55	0.000540975
AAAT[ACGT]TAT	128	80	0.000575718
AATT[ACGT]GTC	30	8	0.000582829
GGTT[ACGT]GTA	30	8	0.000582829
TTTA[ACGT]TTT	246	182	0.000592889
TACA[ACGT]TTA	62	29	0.000595768
TATG[ACGT]TTT	103	60	0.00059795
CAAT[ACGT]ATT	66	32	0.000630128
TATT[ACGT]TAA	125	78	0.000659106
ATTT[ACGT]CTT	120	74	0.000674074
AAAC[ACGT]AGA	63	30	0.000678323
ATTG[ACGT]TTT	115	70	0.000684256
CTTT[ACGT]TAT	110	66	0.000688741
TTAA[ACGT]CTA	53	23	0.000694877
GTAC[ACGT]TTC	26	6	0.000709312
TTGC[ACGT]ATT	60	28	0.000725377
AATG[ACGT]ATA	71	36	0.000728767
TTGT[ACGT]TTA	111	67	0.000733469
ATGT[ACGT]TAT	106	63	0.000733936
AAAA[ACGT]CAA	139	90	0.000749582
GCAT[ACGT]TTT	97	56	0.000765205
TGTT[ACGT]TTG	97	56	0.000765205
AAAC[ACGT]TGA	64	31	0.000768222
ACTT[ACGT]CAA	57	26	0.000769722
CCTT[ACGT]TTT	128	81	0.000772626
GTAA[ACGT]GTT	36	12	0.000778486
TAAT[ACGT]TAT	107	64	0.00078336
AAAT[ACGT]TTC	84	46	0.000790735
AAAG[ACGT]AAA	188	132	0.000794636
ATGT[ACGT]TTC	68	34	0.00079613
TATA[ACGT]TGT	68	34	0.00079613
TGAT[ACGT]TGT	68	34	0.00079613
TTAT[ACGT]AGT	54	24	0.000809372
GACT[ACGT]TTT	72	37	0.000810592
AAAT[ACGT]TAA	129	82	0.000813043
TTTT[ACGT]CAT	142	93	0.000858803
AATG[ACGT]AAA	136	88	0.000860761
GGTT[ACGT]TTT	85	47	0.000861379
ATTT[ACGT]GGT	48	20	0.000864247
TTTA[ACGT]ATA	155	104	0.000868663
GGAA[ACGT]AAA	114	70	0.000878737
TGTT[ACGT]ATT	114	70	0.000878737
TTAT[ACGT]AAT	99	58	0.000882467
GTGC[ACGT]TTA	90	51	0.000902364
CCTT[ACGT]ATA	55	25	0.000935773
AAAA[ACGT]GAA	158	107	0.000974771
TTAT[ACGT]TAT	127	81	0.00097967
AAAC[ACGT]GTT	52	23	0.000982315
CAAA[ACGT]GTT	52	23	0.000982315
ACTT[ACGT]TCT	59	28	0.00100665
TTCC[ACGT]TTT	122	77	0.00101303
AAAA[ACGT]TTT	140	92	0.00103104
TTAA[ACGT]GGG	40	15	0.00103221
CTGT[ACGT]TTA	75	40	0.00109156
AATT[ACGT]TAA	113	70	0.00112467
TAGA[ACGT]ATT	60	29	0.00114113
AAAA[ACGT]ATT	193	138	0.0011576
TTAT[ACGT]GGA	35	12	0.00116459
TTAA[ACGT]ATT	131	85	0.00118724
TAGT[ACGT]TAA	50	22	0.00119174
GTCT[ACGT]TTT	72	38	0.00120923
TAAT[ACGT]TAA	94	55	0.00121237
ATGA[ACGT]TTT	99	59	0.00122496
TATG[ACGT]TGT	57	27	0.00122594
AATC[ACGT]GTG	38	14	0.00123006
AATT[ACGT]GTG	44	18	0.00125801
ACTA[ACGT]TGA	41	16	0.00125899
TTAG[ACGT]GAT	41	16	0.00125899
ACTG[ACGT]TTT	90	52	0.00127549
GCTG[ACGT]ATT	61	30	0.00128666
GGTC[ACGT]ATG	19	3	0.00130106
ACAG[ACGT]TAT	54	25	0.00130731
ATGT[ACGT]GCA	54	25	0.00130731
AAGA[ACGT]ATT	77	42	0.00130967
GTAC[ACGT]GTG	33	11	0.00136819
AAAA[ACGT]GTT	96	57	0.00138947
TAAA[ACGT]GGG	36	13	0.00146222
TTGT[ACGT]CTT	92	54	0.00147058
TAAA[ACGT]GTG	70	37	0.00147384
AATA[ACGT]TTA	102	62	0.00148043
TATT[ACGT]AAT	97	58	0.00148367
AAAA[ACGT]GGC	45	19	0.00149201
AAAT[ACGT]AAG	88	51	0.00154838
AAAA[ACGT]TGG	79	44	0.00155334
TTTG[ACGT]GTA	59	29	0.00156823
TTTC[ACGT]TAA	103	63	0.00157223
CTTG[ACGT]ATT	75	41	0.00159461
TGTA[ACGT]TGT	67	35	0.00162793
GTAA[ACGT]TTT	89	52	0.00166302
ATGT[ACGT]TAA	80	45	0.00168495
AAAT[ACGT]TAC	56	27	0.00169393
ACAT[ACGT]TTT	121	78	0.00170407
GTCT[ACGT]TTG	46	20	0.00175191
AAAT[ACGT]GAA	100	61	0.00178918
TAAA[ACGT]TTC	68	36	0.00179592
ACAG[ACGT]TTA	53	25	0.00181734
CTAT[ACGT]TTG	53	25	0.00181734
ATTG[ACGT]GAT	40	16	0.00182418
TCTT[ACGT]TCG	14	1	0.00187042
AGGT[ACGT]TTT	77	43	0.00188913
TATA[ACGT]ATG	77	43	0.00188913
TTAA[ACGT]ATG	91	54	0.0019074
ACTT[ACGT]TAT	61	31	0.00196486
AATG[ACGT]AAT	97	59	0.00203461
TTAG[ACGT]TTA	47	21	0.00203835
ATAA[ACGT]TGT	78	44	0.0020479
GTTT[ACGT]GTA	54	26	0.00206349
TATT[ACGT]GAA	54	26	0.00206349
TGTT[ACGT]TAT	108	68	0.00208186
AGAA[ACGT]ACG	16	2	0.00208387
ACTT[ACGT]TTA	74	41	0.00211427
ATTT[ACGT]CAA	83	48	0.00211963
GTAT[ACGT]TAG	44	19	0.00212277
GTTT[ACGT]ATC	44	19	0.00212277
TATC[ACGT]GTA	27	8	0.00214394
ATTA[ACGT]TTA	70	38	0.00216268
TGAT[ACGT]TAT	62	32	0.00218405
AATG[ACGT]TAC	38	15	0.00219286
GTGC[ACGT]TAT	38	15	0.00219286
TAGT[ACGT]TTG	51	24	0.00221228
AAGA[ACGT]ACT	55	27	0.00232896
AGCT[ACGT]TTG	55	27	0.00232896
CAGT[ACGT]TTA	55	27	0.00232896
TGTA[ACGT]TTT	163	115	0.00238231
ATAT[ACGT]TGT	95	58	0.0024571
TATA[ACGT]ACT	52	25	0.00251348
GGTT[ACGT]GTT	33	12	0.00256521
TAAA[ACGT]AGT	72	40	0.00257101
ATTG[ACGT]ATA	56	28	0.00261398
GTTT[ACGT]AAC	39	16	0.00262861
ATGT[ACGT]GTA	36	14	0.00263248
GTAA[ACGT]CCT	36	14	0.00263248
TTTA[ACGT]TTA	131	88	0.00263378
ATGT[ACGT]GTT	49	23	0.00269282
CTGT[ACGT]TAA	73	41	0.00279089
TATA[ACGT]ACA	73	41	0.00279089
TGTA[ACGT]AAT	92	56	0.00279226
ATCA[ACGT]TTT	87	52	0.00279342
GATC[ACGT]GTT	28	9	0.00281785
GTTA[ACGT]TGC	28	9	0.00281785
AATT[ACGT]GTA	53	26	0.0028379
ATAT[ACGT]TGC	53	26	0.0028379
TATT[ACGT]AAC	53	26	0.0028379
TGTT[ACGT]GAA	53	26	0.0028379
GTTA[ACGT]ATG	46	21	0.00285953
AAAA[ACGT]GCT	78	45	0.00289775
GGAT[ACGT]TTT	78	45	0.00289775
AAAT[ACGT]GTG	57	29	0.00291868
AAAA[ACGT]ATC	93	57	0.00296509
AAAA[ACGT]TAT	148	103	0.00297936
CATG[ACGT]ATA	43	19	0.0030037
GCTT[ACGT]AAT	43	19	0.0030037
TGTG[ACGT]GTA	50	24	0.0030615
TTAG[ACGT]CTT	50	24	0.0030615
TTTT[ACGT]TAT	217	164	0.00306683
AATT[ACGT]GTT	70	39	0.00312533
TGTA[ACGT]TTG	70	39	0.00312533
GTTT[ACGT]ACA	54	27	0.00318569
GTGT[ACGT]TTG	66	36	0.00320278
CTTT[ACGT]TGC	62	33	0.00324526
GTTT[ACGT]AGT	62	33	0.00324526
TTAA[ACGT]CAT	62	33	0.00324526
TTTG[ACGT]ATG	75	43	0.0032622
GGGG[ACGT]AAA	47	22	0.00327759
GTAT[ACGT]AAA	80	47	0.00334376
TGCC[ACGT]TAA	118	78	0.00335549
TGTA[ACGT]TTA	85	51	0.00337721
TTTC[ACGT]TAT	85	51	0.00337721
ATTT[ACGT]TAT	160	114	0.00342924
CTTT[ACGT]TTA	101	64	0.00343476
GTGT[ACGT]AAT	51	25	0.00345802
GTTT[ACGT]ATA	81	48	0.0035803
TTTA[ACGT]CAG	59	31	0.00358742
TTTG[ACGT]GGT	59	31	0.00358742
ACAA[ACGT]TTT	86	52	0.00359831
AACC[ACGT]AAC	29	10	0.00360473
TGGT[ACGT]AAT	41	18	0.00364493
TATT[ACGT]ATT	120	80	0.00365043
TCAA[ACGT]TTG	48	23	0.00372901
TAAC[ACGT]CTA	32	12	0.00377477
AAAC[ACGT]ATT	68	38	0.00379791
AAGT[ACGT]TTG	68	38	0.00379791
GCTG[ACGT]TAA	35	14	0.00381825
GTGT[ACGT]GAT	35	14	0.00381825
GTTC[ACGT]TAT	35	14	0.00381825
AATT[ACGT]TTA	115	76	0.003839
GTGT[ACGT]AAA	64	35	0.00389612
TTGA[ACGT]TGT	64	35	0.00389612
AAAG[ACGT]ATG	78	46	0.00404777
CATT[ACGT]TAG	49	24	0.00421377
AATA[ACGT]GTG	42	19	0.00422606
GATA[ACGT]TTT	74	43	0.00425826
CTGT[ACGT]CAT	57	30	0.00436954
TAAA[ACGT]GGA	57	30	0.00436954
TGTA[ACGT]ACT	57	30	0.00436954
TTAT[ACGT]GAA	57	30	0.00436954
AAAT[ACGT]AAA	169	123	0.00437668
GCAT[ACGT]AAT	39	17	0.00442201
TAGT[ACGT]CTT	39	17	0.00442201
TGAT[ACGT]CAA	39	17	0.00442201
ATTT[ACGT]TGT	146	103	0.00444669
AAAC[ACGT]CAA	70	40	0.00444997
AGTG[ACGT]AAT	70	40	0.00444997
TTTC[ACGT]AGT	70	40	0.00444997
TGTG[ACGT]TAC	30	11	0.00450581
ACTG[ACGT]GTA	36	15	0.00455446
TAAA[ACGT]TTA	101	65	0.00455676
CTGT[ACGT]TAT	75	44	0.00457178
TAAA[ACGT]CTG	75	44	0.00457178
ATAT[ACGT]TGA	66	37	0.00461377
TATT[ACGT]CAA	66	37	0.00461377
AAGT[ACGT]AAA	85	52	0.00461589
TTGT[ACGT]TAG	50	25	0.00473173
GAAA[ACGT]GTT	62	34	0.00473851
TTTG[ACGT]AAC	62	34	0.00473851
TCTT[ACGT]TAT	71	41	0.00479713
GTTT[ACGT]GGT	54	28	0.00481456
TGGT[ACGT]ATT	54	28	0.00481456
GATA[ACGT]TTG	43	20	0.00485571
GATG[ACGT]ATT	43	20	0.00485571
TATG[ACGT]ACT	43	20	0.00485571
CAAA[ACGT]TGG	47	23	0.0051351
CACT[ACGT]TAT	47	23	0.0051351
TATC[ACGT]TGT	40	18	0.00513709
GATG[ACGT]TTT	72	42	0.00515823
AGTT[ACGT]AAT	63	35	0.00516124
TGTG[ACGT]GTT	63	35	0.00516124
TAAA[ACGT]CTT	87	54	0.00518647
CAGT[ACGT]TTT	98	63	0.00519945
GAAA[ACGT]ATA	82	50	0.00523981
AATA[ACGT]ATT	123	84	0.00527927
AGAT[ACGT]TTA	51	26	0.00528263
ATAA[ACGT]TTC	51	26	0.00528263
ATCC[ACGT]TTT	51	26	0.00528263
TTGG[ACGT]TTG	51	26	0.00528263
AACT[ACGT]CAT	55	29	0.00532189
AGAT[ACGT]TGT	55	29	0.00532189
AATG[ACGT]ATT	93	59	0.00536008
TAAA[ACGT]TTG	93	59	0.00536008
ATGG[ACGT]TGT	37	16	0.00536349
CTGT[ACGT]TAG	37	16	0.00536349
TGCT[ACGT]TTT	111	74	0.00546289
TTTT[ACGT]TGG	111	74	0.00546289
TAGC[ACGT]ATT	34	14	0.00550445
ATAC[ACGT]GTG	31	12	0.00552073
TAAC[ACGT]TTT	73	43	0.00553314
ACTG[ACGT]ACA	44	21	0.00553347
CAGT[ACGT]ATA	44	21	0.00553347
TTCA[ACGT]AAT	83	51	0.00556309
TAAA[ACGT]GTA	64	36	0.00560319
TGTG[ACGT]ATT	94	60	0.00564162
GTAC[ACGT]GAT	16	3	0.00567208
TTTG[ACGT]AAA	147	105	0.0057332
ACAT[ACGT]CGT	14	2	0.00576129
CAAT[ACGT]TTA	60	33	0.00576189
CTTT[ACGT]TAC	56	30	0.00585634
TGAT[ACGT]ATT	56	30	0.00585634
ATTG[ACGT]ATG	52	27	0.00586609
CATA[ACGT]TTT	90	57	0.0061065
TTTA[ACGT]TCT	90	57	0.0061065
TTTT[ACGT]TCA	114	77	0.00616388
CATT[ACGT]TTA	96	62	0.00622631
GTTT[ACGT]TAT	85	53	0.00623922
GCAC[ACGT]AAA	38	17	0.00624441
TAAG[ACGT]ATT	61	34	0.00627131
TGTG[ACGT]GTG	80	49	0.00631632
TTTC[ACGT]GTT	80	49	0.00631632
TTTT[ACGT]AGC	80	49	0.00631632
GGTA[ACGT]TTT	57	31	0.00641755
GTAA[ACGT]TTA	57	31	0.00641755
TTAT[ACGT]AAC	49	25	0.00643842
TGTA[ACGT]GAT	35	15	0.00650382
TCTA[ACGT]TTT	97	63	0.00652929
ACCA[ACGT]ACT	32	13	0.00664787
GTAA[ACGT]TAG	32	13	0.00664787
ACTA[ACGT]TCC	21	6	0.00667427
AATC[ACGT]TTT	71	42	0.00669313
TACA[ACGT]AAT	71	42	0.00669313
TAAT[ACGT]TTG	76	46	0.00673896
TTAA[ACGT]AAG	76	46	0.00673896
TGCT[ACGT]GTT	42	20	0.00674197
AATA[ACGT]CAA	62	35	0.00680284
TAAG[ACGT]TAT	62	35	0.00680284
ACTG[ACGT]TTA	58	32	0.00700507
ATCT[ACGT]TTA	58	32	0.00700507
CAGT[ACGT]TAT	58	32	0.00700507
TAAA[ACGT]TAG	58	32	0.00700507
GTTG[ACGT]GTT	46	23	0.00703058
TACT[ACGT]TAA	67	39	0.00704187
ATTT[ACGT]CAT	93	60	0.00710108
TAAA[ACGT]CTA	50	26	0.00714769
TTCC[ACGT]ATT	50	26	0.00714769
AATC[ACGT]TAA	39	18	0.00719588
ATAT[ACGT]TTA	112	76	0.00732291
GCCA[ACGT]TTT	63	36	0.00735612
GTTT[ACGT]ATG	63	36	0.00735612
AAGC[ACGT]CTA	24	8	0.0075149
CTAC[ACGT]GTA	24	8	0.0075149
TGTT[ACGT]CAG	68	40	0.00755807
TTTG[ACGT]CAT	68	40	0.00755807
GACA[ACGT]TAT	36	16	0.00759052
GTCA[ACGT]TTA	36	16	0.00759052
TATG[ACGT]GTG	36	16	0.00759052
TGCG[ACGT]GTG	19	5	0.00759235
TGCA[ACGT]AAA	78	48	0.00760853
AACT[ACGT]TAA	59	33	0.00761842
TTAA[ACGT]GGA	59	33	0.00761842
ATAT[ACGT]AAC	43	21	0.00762962
ATTC[ACGT]TAT	43	21	0.00762962
TTTA[ACGT]AGC	73	44	0.00763474
TTAA[ACGT]TAT	89	57	0.00770611
ACTT[ACGT]TTG	47	24	0.00784812
AGTA[ACGT]TAT	47	24	0.00784812
TAGT[ACGT]TAT	47	24	0.00784812
GTTC[ACGT]AAA	33	14	0.00788453
CAAA[ACGT]TTG	51	27	0.00789435
TCCT[ACGT]TAA	51	27	0.00789435
TCTT[ACGT]TGG	51	27	0.00789435
TTGT[ACGT]TGC	51	27	0.00789435
TACA[ACGT]TGT	64	37	0.00793075
TAAT[ACGT]TGT	79	49	0.00806238
ATTA[ACGT]TGT	74	45	0.00812808
ATAC[ACGT]TGA	40	19	0.00821617
TGCA[ACGT]GTT	40	19	0.00821617
TTAT[ACGT]GCT	40	19	0.00821617
TTTT[ACGT]CCT	137	98	0.00832212
AAAA[ACGT]GCA	85	54	0.00834252
ATTA[ACGT]ATT	85	54	0.00834252
TTAA[ACGT]TCT	65	38	0.00852628
AAAA[ACGT]AGT	97	64	0.00853766
ATGC[ACGT]TAT	44	22	0.00857225
CTTC[ACGT]TAA	44	22	0.00857225
TAGT[ACGT]AAT	44	22	0.00857225
TGTA[ACGT]TAA	70	42	0.00864347
AGTT[ACGT]CAT	52	28	0.00867753
GATA[ACGT]AAA	48	25	0.0087102
ATAC[ACGT]TTT	86	55	0.00877965
CTTT[ACGT]TTG	86	55	0.00877965
AAAT[ACGT]CTT	92	60	0.00890197
AATT[ACGT]TAT	98	65	0.00891568
TTTG[ACGT]TTA	98	65	0.00891568
CAAA[ACGT]AAA	111	76	0.00901711
TTGT[ACGT]TGA	66	39	0.00914226
ACTA[ACGT]TTT	76	47	0.00915841
AACA[ACGT]TAC	34	15	0.0092272
GTAT[ACGT]TAT	93	61	0.00931796
TTTT[ACGT]TAG	112	77	0.00934998
TGTA[ACGT]CAT	53	29	0.00949627
CTGT[ACGT]AAA	82	52	0.0094974
CAAC[ACGT]GTT	31	13	0.00955553
GTTA[ACGT]ACT	31	13	0.00955553
TGCT[ACGT]AAT	45	23	0.00956828
AGTG[ACGT]AAA	62	36	0.00960808
GAAT[ACGT]GAA	49	26	0.00961558
TGTT[ACGT]TAC	49	26	0.00961558
CATA[ACGT]TAC	28	11	0.00967028
CTTT[ACGT]AAG	77	48	0.0096948
GTTT[ACGT]TTG	77	48	0.0096948
TTTA[ACGT]TAC	67	40	0.00977821
TTTG[ACGT]TTG	83	53	0.0099994
TTGT[ACGT]CTA	38	18	0.0100155
ACAA[ACGT]ATA	58	33	0.0100196
TTTA[ACGT]GAT	58	33	0.0100196
ACCC[ACGT]AAT	20	6	0.0102806
CAAC[ACGT]GTA	20	6	0.0102806
TTCT[ACGT]TTT	191	147	0.0102961
CAAT[ACGT]TAT	46	24	0.010616
CTTG[ACGT]CAT	46	24	0.010616
TTGT[ACGT]GCA	46	24	0.010616
GTAA[ACGT]TGC	35	16	0.0106717
TTAC[ACGT]TTT	109	75	0.0106779
AATT[ACGT]CAA	64	38	0.0110532
AGGT[ACGT]GTT	32	14	0.0112176
TCTG[ACGT]TAC	32	14	0.0112176
GTTA[ACGT]CAC	23	8	0.0112707
TGGT[ACGT]GTC	23	8	0.0112707
CTGT[ACGT]CAA	39	19	0.0113478
GTAC[ACGT]GTA	39	19	0.0113478
TGTC[ACGT]GTG	51	28	0.0115509
GAAC[ACGT]TGT	29	12	0.0115766
GGTT[ACGT]ATG	29	12	0.0115766
TGTA[ACGT]ACC	29	12	0.0115766
GTTA[ACGT]AAA	60	35	0.0116359
GTTT[ACGT]AAT	75	47	0.0116486
GGTT[ACGT]ATT	43	22	0.0116684
GTAT[ACGT]GTT	43	22	0.0116684
GTTG[ACGT]CTT	47	25	0.0117135
AGAA[ACGT]TAT	65	39	0.0118094
TGTG[ACGT]ACA	65	39	0.0118094
TTTT[ACGT]CGT	18	5	0.0118464
TTTC[ACGT]TCT	106	73	0.0121902
ATCT[ACGT]TAG	36	17	0.0122135
GTGC[ACGT]ATT	36	17	0.0122135
TGTT[ACGT]TTA	113	79	0.0122509
TTTA[ACGT]TGA	76	48	0.0122964
AAAA[ACGT]AAC	100	68	0.0124558
GTAA[ACGT]TGT	61	36	0.0124838
GTTT[ACGT]TCA	61	36	0.0124838
TTGT[ACGT]GCT	52	29	0.0125779
TTTA[ACGT]GTA	66	40	0.0125872
TATG[ACGT]TGC	40	20	0.0127552
ATAT[ACGT]GTG	44	23	0.0129416
ATGA[ACGT]TTG	44	23	0.0129416
AAAT[ACGT]AGA	77	49	0.0129588
TGTT[ACGT]TCA	77	49	0.0129588
TATT[ACGT]AGT	57	33	0.013106
GAAA[ACGT]TTG	62	37	0.0133572
GTTT[ACGT]CTA	62	37	0.0133572
TATC[ACGT]GTC	16	4	0.0134335
TGTG[ACGT]TTG	78	50	0.0136355
TTGC[ACGT]CTT	78	50	0.0136355
TTAT[ACGT]TGA	53	30	0.0136427
CTTA[ACGT]TTG	37	18	0.0138474
CTTG[ACGT]AAC	37	18	0.0138474
GTTG[ACGT]TAT	37	18	0.0138474
TTAT[ACGT]GTG	37	18	0.0138474
CTTT[ACGT]ATT	110	77	0.0139794
TACA[ACGT]ATA	73	46	0.0139848
TTGT[ACGT]GTT	73	46	0.0139848
AGCT[ACGT]TAC	24	9	0.0139929
GGAC[ACGT]GTA	24	9	0.0139929
ATGG[ACGT]GAT	27	11	0.0140191
GTAT[ACGT]AAC	27	11	0.0140191
GTGT[ACGT]ATT	58	34	0.0140866
TAAA[ACGT]TGC	58	34	0.0140866
TAAA[ACGT]TAA	97	66	0.0142137
ACAT[ACGT]ACT	41	21	0.0142343
TGTA[ACGT]AGG	41	21	0.0142343
AATG[ACGT]TGT	63	38	0.014255
ATGA[ACGT]AAG	45	24	0.0142715
CTGT[ACGT]TGT	79	51	0.0143259
TTTT[ACGT]GTG	85	56	0.0144525
CATT[ACGT]TTT	126	91	0.0145057
TTTA[ACGT]AGA	126	91	0.0145057
AGAT[ACGT]TAT	54	31	0.0147435
TTGG[ACGT]AAA	74	47	0.0147462
ATTT[ACGT]TTC	98	67	0.014759
CGTA[ACGT]TTT	14	3	0.0148618
GCGT[ACGT]TTT	14	3	0.0148618
AAGT[ACGT]TGC	34	16	0.0149004
ATGC[ACGT]GCA	34	16	0.0149004
TTAT[ACGT]GCA	34	16	0.0149004
ATTA[ACGT]AAA	105	73	0.0149164
GAAA[ACGT]TTT	105	73	0.0149164
ATTT[ACGT]GTA	80	52	0.0150297
TCTT[ACGT]TTA	80	52	0.0150297
ATTT[ACGT]AAC	69	43	0.0150432
CTAG[ACGT]TTT	59	35	0.0150962
AAAA[ACGT]ATG	120	86	0.0151975
ATAT[ACGT]TAT	120	86	0.0151975
ATGT[ACGT]CAA	50	28	0.0152852
AATC[ACGT]TTA	38	19	0.0155685
TACA[ACGT]TCT	38	19	0.0155685
TATG[ACGT]AAC	38	19	0.0155685
AATA[ACGT]CTG	46	25	0.0156555
AGCT[ACGT]AAA	46	25	0.0156555
ATGT[ACGT]TAC	46	25	0.0156555
ACTA[ACGT]GAC	19	6	0.0157291
GTAA[ACGT]GGG	19	6	0.0157291
TTGT[ACGT]GGC	19	6	0.0157291
AAAA[ACGT]CTT	87	58	0.0157593
GCTG[ACGT]GTT	42	22	0.0157812
AATG[ACGT]CGA	12	2	0.0157865
ATGC[ACGT]ATG	31	14	0.0158464
CAGT[ACGT]CTA	31	14	0.0158464
CATC[ACGT]TTA	31	14	0.0158464
GATG[ACGT]GTT	31	14	0.0158464
TTAA[ACGT]TAG	55	32	0.015879
AAAT[ACGT]GTT	70	44	0.0159005
AATT[ACGT]AGT	65	40	0.0161206
TTTC[ACGT]ATA	60	36	0.0161336
ATCT[ACGT]TTT	94	64	0.0162155
GAAA[ACGT]AAT	76	49	0.0163157
TTTG[ACGT]GAA	82	54	0.0164756
AAAC[ACGT]AAC	51	29	0.0165622
ACTC[ACGT]TTT	51	29	0.0165622
TACT[ACGT]TTA	51	29	0.0165622
TAGT[ACGT]TTA	51	29	0.0165622
ATCC[ACGT]GTT	28	12	0.0165847
GGGT[ACGT]GGT	28	12	0.0165847
TTGT[ACGT]GGT	28	12	0.0165847
AAAA[ACGT]AGG	71	45	0.0167759
AGTT[ACGT]TTA	71	45	0.0167759
ACTA[ACGT]TGC	22	8	0.0167811
CTAT[ACGT]AGT	22	8	0.0167811
TAGG[ACGT]TCA	22	8	0.0167811
ATAT[ACGT]GGT	25	10	0.0169674
ATCC[ACGT]TTA	25	10	0.0169674
CATA[ACGT]CTA	25	10	0.0169674
GTGC[ACGT]AAG	25	10	0.0169674
TTAT[ACGT]TTA	124	90	0.0169791
TAAT[ACGT]ATA	56	33	0.0170475
ACCA[ACGT]TTT	66	41	0.0170866
TTGA[ACGT]TTG	66	41	0.0170866
TAAG[ACGT]GTT	47	26	0.0170908
GTGA[ACGT]TTT	77	50	0.0171227
AATA[ACGT]TTC	61	37	0.0171977
ACTA[ACGT]TTA	39	20	0.0173715
AGTA[ACGT]GTT	39	20	0.0173715
TATA[ACGT]AGG	39	20	0.0173715
TATG[ACGT]CAA	43	23	0.0173922
AGTT[ACGT]TTC	52	30	0.0178789
CATT[ACGT]TAA	84	56	0.0179699
AATT[ACGT]CAT	67	42	0.0180736
AGTA[ACGT]GTA	32	15	0.0181886
GGGA[ACGT]ATT	32	15	0.0181886
TAAT[ACGT]CAT	57	34	0.0182476
TACT[ACGT]TTG	57	34	0.0182476
TGTT[ACGT]TCC	57	34	0.0182476
AAAT[ACGT]ATT	127	93	0.0183565
AAGA[ACGT]TTG	48	27	0.0185746
CAGA[ACGT]TTG	48	27	0.0185746
TGAT[ACGT]GTT	48	27	0.0185746
GCAA[ACGT]AAT	73	47	0.0185783
TTTT[ACGT]GAA	112	80	0.0186213
TAAA[ACGT]AGA	85	57	0.0187342
ATAC[ACGT]TTG	36	18	0.0190125
CTAA[ACGT]TAA	36	18	0.0190125
TGCA[ACGT]TAC	36	18	0.0190125
ACAA[ACGT]CAA	44	24	0.0190635
GATA[ACGT]AAT	44	24	0.0190635
GTAT[ACGT]TTG	68	43	0.0190806
TCAG[ACGT]ATT	68	43	0.0190806
AAAC[ACGT]GTA	40	21	0.019251
AGTT[ACGT]CCA	40	21	0.019251
TGTA[ACGT]TGG	40	21	0.019251
GTAG[ACGT]CTT	29	13	0.0193229
TTTG[ACGT]GCC	29	13	0.0193229
TGTA[ACGT]CTT	63	39	0.0194012
GCAG[ACGT]TTT	58	35	0.0194778
GTAA[ACGT]AAT	58	35	0.0194778
TGCA[ACGT]TTG	58	35	0.0194778
TTCA[ACGT]AGT	58	35	0.0194778
TAAC[ACGT]GTA	26	11	0.0201697
TGTC[ACGT]AAC	26	11	0.0201697
TGTT[ACGT]CTG	75	49	0.0204452
TGGT[ACGT]GAT	23	9	0.0205198
ATAT[ACGT]ATA	64	40	0.0205384
CTTC[ACGT]AAA	54	32	0.0206237
CATG[ACGT]GCA	33	16	0.0206546
GCAT[ACGT]GAA	33	16	0.0206546
GCTG[ACGT]TTA	33	16	0.0206546
TGTG[ACGT]TTA	59	36	0.0207365
AAAG[ACGT]TTC	45	25	0.0207914
AAGA[ACGT]AAC	70	45	0.0211515
CTGT[ACGT]AAT	70	45	0.0211515
GGTC[ACGT]GGT	15	4	0.0211591
AAAC[ACGT]GCT	41	22	0.0212018
TAGG[ACGT]ATT	41	22	0.0212018
GGTC[ACGT]TTT	37	19	0.0212109
TGGG[ACGT]TGT	37	19	0.0212109
TTTG[ACGT]TAA	95	66	0.0213759
TTTG[ACGT]GTT	76	50	0.0214011
GGTT[ACGT]TTA	50	29	0.0216771
TGAA[ACGT]GTT	50	29	0.0216771
TCAT[ACGT]TGT	65	41	0.0216976
TAAA[ACGT]AAC	60	37	0.0220223
GCTT[ACGT]TGT	55	33	0.0220478
TGTT[ACGT]AAC	55	33	0.0220478
TTTA[ACGT]GAA	96	67	0.0221165
ATGG[ACGT]TTT	71	46	0.0222137
ATAG[ACGT]AGT	30	14	0.0222175
ATAT[ACGT]ACT	46	26	0.0225722
CTTA[ACGT]TTC	46	26	0.0225722
AGTT[ACGT]TAT	66	42	0.022878
TTGT[ACGT]ATG	66	42	0.022878
TTGT[ACGT]TCA	66	42	0.022878
TAAT[ACGT]ATT	84	57	0.02314
ATAC[ACGT]TAT	42	23	0.0232188
CATA[ACGT]TGT	42	23	0.0232188
AATA[ACGT]GCT	34	17	0.0232336
GTGT[ACGT]TCT	51	30	0.0232904
TGTT[ACGT]CAA	51	30	0.0232904
TAAA[ACGT]CAT	78	52	0.0233548
CTAA[ACGT]TTG	38	20	0.0234944
AGAA[ACGT]CTT	56	34	0.0235037
ACCA[ACGT]GTA	27	12	0.0235756
ACCG[ACGT]TTT	13	3	0.02388
GGTT[ACGT]GAT	18	6	0.0238859
GTAG[ACGT]TCC	18	6	0.0238859
TTTA[ACGT]AGG	85	58	0.0240461
TTAC[ACGT]AAA	67	43	0.0240783
TTTT[ACGT]CAC	73	48	0.0243873
GGGT[ACGT]GTG	24	10	0.024533
GTTG[ACGT]ATC	24	10	0.024533
TAGT[ACGT]GTG	24	10	0.024533
TTTG[ACGT]ATT	131	98	0.0246285
ACGT[ACGT]TTT	21	8	0.0247889
GTAG[ACGT]ATC	21	8	0.0247889
TTTT[ACGT]CAA	107	77	0.0248579
TTTT[ACGT]CAG	107	77	0.0248579
GTAT[ACGT]ATA	52	31	0.0249416
GTAT[ACGT]ATT	52	31	0.0249416
AATG[ACGT]TTA	57	35	0.0249895
TTCT[ACGT]TGT	93	65	0.0252058
AACC[ACGT]AAT	31	15	0.025253
GTGC[ACGT]AAA	31	15	0.025253
TAAT[ACGT]AGT	43	24	0.0252971
TATA[ACGT]GTG	43	24	0.0252971
TGTG[ACGT]TAA	43	24	0.0252971
CTTT[ACGT]GTT	80	54	0.0253602
TAAA[ACGT]AAG	74	49	0.0254972
GACA[ACGT]CTT	39	21	0.0258558
GCCA[ACGT]TTG	35	18	0.0259151
GTTG[ACGT]CAT	35	18	0.0259151
CGTT[ACGT]GTG	11	2	0.026011
TTTT[ACGT]CTC	94	66	0.0260538
ACAC[ACGT]AAA	48	28	0.0262781
CATT[ACGT]GAA	48	28	0.0262781
TTTC[ACGT]TTG	81	55	0.0263808
CCGA[ACGT]CTG	9	1	0.0264766
CAGT[ACGT]ATT	58	36	0.0265036
CTTG[ACGT]AAT	58	36	0.0265036
ACTT[ACGT]AGT	53	32	0.0266282
GCTT[ACGT]TTA	53	32	0.0266282
GTAT[ACGT]TAA	53	32	0.0266282
TTTG[ACGT]TGC	53	32	0.0266282
TTTA[ACGT]AGT	110	80	0.0269977
CTAC[ACGT]TGT	28	13	0.0271611
TAAG[ACGT]TAC	28	13	0.0271611
TTTA[ACGT]CCC	28	13	0.0271611
GATT[ACGT]TAA	64	41	0.0274079
AAAG[ACGT]ATT	82	56	0.0274124
ATGT[ACGT]CTT	70	46	0.0277887
AACT[ACGT]ATT	59	37	0.0280439
GACA[ACGT]TTT	59	37	0.0280439
ATAC[ACGT]GTA	49	29	0.0281962
ATTT[ACGT]GGG	49	29	0.0281962
TCAA[ACGT]ATG	49	29	0.0281962
AACC[ACGT]GAC	16	5	0.0282551
CAAT[ACGT]AGT	40	22	0.0282883
GATT[ACGT]TGT	54	33	0.0283477
TTCT[ACGT]AAC	54	33	0.0283477
CAAT[ACGT]TTC	32	16	0.0284141
CATG[ACGT]AGT	32	16	0.0284141
TAAG[ACGT]GCT	32	16	0.0284141
AAAA[ACGT]GGA	83	57	0.0284547
TTGA[ACGT]AAT	83	57	0.0284547
AAAA[ACGT]ATA	129	97	0.0285603
AGCA[ACGT]TGC	36	19	0.0286892
ATCT[ACGT]TGC	36	19	0.0286892
CCTT[ACGT]ATC	36	19	0.0286892
CTGC[ACGT]GTT	36	19	0.0286892
CTGT[ACGT]GTA	36	19	0.0286892
GGTT[ACGT]TCA	36	19	0.0286892
ATCA[ACGT]GTA	25	11	0.0287839
GCAA[ACGT]TGC	25	11	0.0287839
TTAG[ACGT]TGC	25	11	0.0287839
TCTA[ACGT]AAA	65	42	0.0288081
AAAA[ACGT]GAT	71	47	0.0290587
TGTG[ACGT]ATA	71	47	0.0290587
TGTT[ACGT]CAT	71	47	0.0290587
TTTA[ACGT]CAT	84	58	0.0295069
TAAA[ACGT]GAT	60	38	0.0296088
GATT[ACGT]ATA	45	26	0.0296178
TGTA[ACGT]CTG	45	26	0.0296178
TTCT[ACGT]AAA	122	91	0.0296583
AACA[ACGT]TCC	22	9	0.0298433
AAGG[ACGT]GTA	22	9	0.0298433
TACT[ACGT]GCA	22	9	0.0298433
TTAG[ACGT]CAC	22	9	0.0298433
TTTG[ACGT]AAT	114	84	0.0299149
TTAC[ACGT]TGT	55	34	0.0300978
TTCT[ACGT]TAC	50	30	0.0301535
TTTG[ACGT]TGG	50	30	0.0301535
AAGA[ACGT]ACA	72	48	0.0303437
TAAA[ACGT]ACT	72	48	0.0303437
ACTA[ACGT]TGT	41	23	0.0307852
AAGC[ACGT]GTA	29	14	0.0309039
CAAC[ACGT]GAA	29	14	0.0309039
AATG[ACGT]TTG	61	39	0.0311967
AGTT[ACGT]TAA	61	39	0.0311967
TGAA[ACGT]ACA	79	54	0.031247
GATT[ACGT]GTT	37	20	0.0315463
GGAT[ACGT]TGT	37	20	0.0315463
ATTT[ACGT]AGA	93	66	0.031624
AACT[ACGT]GAT	33	17	0.0316864
GGAT[ACGT]TAA	33	17	0.0316864
GTTG[ACGT]ATG	33	17	0.0316864
TATA[ACGT]CAG	33	17	0.0316864
TCTT[ACGT]GAT	33	17	0.0316864
ATGT[ACGT]AAC	46	27	0.0318511
GTTG[ACGT]AAT	46	27	0.0318511
TTAT[ACGT]TAC	46	27	0.0318511
AATG[ACGT]ACT	56	35	0.0318763
ATTT[ACGT]ATC	56	35	0.0318763
GCAA[ACGT]TTT	56	35	0.0318763
AGTT[ACGT]GTT	51	31	0.0321467
ATCT[ACGT]TAA	51	31	0.0321467
CAAT[ACGT]TAA	51	31	0.0321467
TTGT[ACGT]ATT	94	67	0.032606
TTTA[ACGT]CTT	94	67	0.032606
CACG[ACGT]AAG	14	4	0.0330948
TTTC[ACGT]ATG	68	45	0.0331178
TTTG[ACGT]AGT	68	45	0.0331178
CTAT[ACGT]GCA	26	12	0.0332375
TGAT[ACGT]TAG	26	12	0.0332375
GTGT[ACGT]TCA	42	24	0.0333403
TAAG[ACGT]TAA	42	24	0.0333403
AATA[ACGT]TTT	168	133	0.0334826
AGTG[ACGT]TGT	57	36	0.0336809
TCAG[ACGT]GTT	57	36	0.0336809
ATAA[ACGT]TAC	47	28	0.0341274
GTAG[ACGT]AAA	47	28	0.0341274
TGGT[ACGT]TAA	47	28	0.0341274
TTAA[ACGT]AGG	47	28	0.0341274
ATGA[ACGT]GTT	52	32	0.0341729
CATT[ACGT]ATA	52	32	0.0341729
CAGT[ACGT]TTG	63	41	0.0344349
TACT[ACGT]TGT	63	41	0.0344349
AATA[ACGT]GAT	38	21	0.0344773
ATTA[ACGT]TGC	38	21	0.0344773
CTGG[ACGT]TTA	38	21	0.0344773
ATAT[ACGT]GGA	30	15	0.0347827
AAAA[ACGT]TAA	139	107	0.0348115
ATGC[ACGT]GCT	34	18	0.0350564
ATTG[ACGT]TCA	34	18	0.0350564
GAGC[ACGT]AAA	34	18	0.0350564
TACA[ACGT]GAT	34	18	0.0350564
TGTA[ACGT]GCA	34	18	0.0350564
ACTA[ACGT]CAG	23	10	0.0351712
GATA[ACGT]AGT	23	10	0.0351712
TAAT[ACGT]GGT	23	10	0.0351712
TACC[ACGT]GTT	23	10	0.0351712
CAGT[ACGT]AAA	58	37	0.0355096
TCCA[ACGT]TTT	76	52	0.035616
CATA[ACGT]TTG	43	25	0.0359477
TTGA[ACGT]ATC	43	25	0.0359477
GAAC[ACGT]ATA	17	6	0.0359725
TACC[ACGT]GAT	17	6	0.0359725
TGCT[ACGT]TGA	64	42	0.0360822
AATT[ACGT]TGG	53	33	0.0362292
TCCC[ACGT]TTC	53	33	0.0362292
TGTG[ACGT]ACT	53	33	0.0362292
TTTA[ACGT]GGA	53	33	0.0362292
CAAC[ACGT]AGC	20	8	0.0363036
GTGC[ACGT]CAA	20	8	0.0363036
GTTC[ACGT]ACA	20	8	0.0363036
AATG[ACGT]CAG	48	29	0.0364425
ACAG[ACGT]TAA	48	29	0.0364425
ATAG[ACGT]AAT	48	29	0.0364425
GTTT[ACGT]AGG	48	29	0.0364425
GTTT[ACGT]TGG	48	29	0.0364425
AAAG[ACGT]AAC	59	38	0.0373604
AAAC[ACGT]ACT	39	22	0.0374738
GGTA[ACGT]AAT	39	22	0.0374738
AAAT[ACGT]ACA	71	48	0.0375666
TGCG[ACGT]TTG	12	3	0.0381368
TTTC[ACGT]AAA	116	87	0.0381493
AAAC[ACGT]ACA	54	34	0.0383128
CAAC[ACGT]TTT	54	34	0.0383128
TCTT[ACGT]ATT	78	54	0.0383199
AGTG[ACGT]TAA	35	19	0.0385115
GTTA[ACGT]AGT	35	19	0.0385115
ATAT[ACGT]ACA	44	26	0.0386017
GCCT[ACGT]AAT	44	26	0.0386017
TGCT[ACGT]ATA	44	26	0.0386017
TGGT[ACGT]ATA	44	26	0.0386017
AAGA[ACGT]AAA	135	104	0.0386369
TAGT[ACGT]GTA	31	16	0.0387779
TTGC[ACGT]TGC	31	16	0.0387779
AAAC[ACGT]ATG	49	30	0.0387926
ACTA[ACGT]ATT	49	30	0.0387926
AAAT[ACGT]ACT	72	49	0.0390755
TCAC[ACGT]TTT	72	49	0.0390755
AGTT[ACGT]ATT	60	39	0.0392314
TTAC[ACGT]ATT	55	35	0.0404212
TTGT[ACGT]GAA	55	35	0.0404212
TAAG[ACGT]TGT	40	23	0.0405277
AATT[ACGT]GAC	24	11	0.0407215
GCTA[ACGT]TGC	24	11	0.0407215
TAGA[ACGT]ACC	24	11	0.0407215
TTGC[ACGT]GGT	24	11	0.0407215
TTCT[ACGT]TTA	87	62	0.0409773
AACT[ACGT]AAG	50	31	0.041174
AATA[ACGT]GTA	50	31	0.041174
ACTG[ACGT]TGT	50	31	0.041174
AAGA[ACGT]CTT	45	27	0.041297
TAGT[ACGT]TGT	45	27	0.041297
TTTT[ACGT]CTA	111	83	0.0413555
AAAT[ACGT]GGT	36	20	0.0420399
CTGT[ACGT]ATG	36	20	0.0420399
AAAA[ACGT]CAC	74	51	0.042126
AAAC[ACGT]TTG	56	36	0.0425519
AACA[ACGT]TAA	56	36	0.0425519
AGTA[ACGT]TAC	28	14	0.0426273
AGCG[ACGT]GGA	10	2	0.0426813
CGGG[ACGT]AAT	10	2	0.0426813
TACG[ACGT]TTG	10	2	0.0426813
CAAA[ACGT]ATG	68	46	0.0428262
ATAC[ACGT]TTC	32	17	0.0428715
GCAT[ACGT]GTT	32	17	0.0428715
TGCA[ACGT]GTA	32	17	0.0428715
TTAC[ACGT]AAC	32	17	0.0428715
TTAG[ACGT]TAT	32	17	0.0428715
GCTT[ACGT]TAC	21	9	0.0430165
TAGC[ACGT]GTA	21	9	0.0430165
GACT[ACGT]ATC	15	5	0.0431144
ATTT[ACGT]GCA	51	32	0.0435834
TTAT[ACGT]CTG	51	32	0.0435834
TACA[ACGT]GTT	41	24	0.0436316
TTAG[ACGT]TGT	41	24	0.0436316
GGTT[ACGT]TAA	46	28	0.0440288
GTTA[ACGT]TGT	46	28	0.0440288
TATG[ACGT]AAG	46	28	0.0440288
TGAT[ACGT]TAA	46	28	0.0440288
TGTT[ACGT]GTA	46	28	0.0440288
TCAT[ACGT]TTT	123	94	0.0441031
GACC[ACGT]GAT	18	7	0.0441548
CATT[ACGT]TCA	69	47	0.0445445
TTTT[ACGT]ACC	57	37	0.0447025
AGCG[ACGT]TGC	8	1	0.0450149
CCGA[ACGT]TTG	8	1	0.0450149
CGAT[ACGT]GTT	8	1	0.0450149
GACG[ACGT]CTG	8	1	0.0450149
TTCG[ACGT]TGA	8	1	0.0450149
AAGT[ACGT]TGT	76	53	0.0452144
TAGA[ACGT]TTT	83	59	0.0452294
TGCA[ACGT]ATT	83	59	0.0452294
TTAC[ACGT]AGA	37	21	0.0456308
TTGC[ACGT]CTA	37	21	0.0456308
AAAG[ACGT]GTT	52	33	0.0460175
CATG[ACGT]ATT	52	33	0.0460175
TTTG[ACGT]CTA	52	33	0.0460175
ATGG[ACGT]AAT	70	48	0.0462734
TCTT[ACGT]TAA	70	48	0.0462734
TTTC[ACGT]AAG	70	48	0.0462734
CATC[ACGT]AGT	25	12	0.0464487
CCTG[ACGT]TAG	25	12	0.0464487
TAAC[ACGT]GCA	25	12	0.0464487
TTAT[ACGT]GAC	25	12	0.0464487
ACAA[ACGT]TTG	42	25	0.0467786
AGTA[ACGT]TGT	42	25	0.0467786
CTTC[ACGT]GTG	42	25	0.0467786
GGTT[ACGT]TTG	42	25	0.0467786
ATAA[ACGT]AGT	47	29	0.0467924
TATT[ACGT]TGC	47	29	0.0467924
AAAT[ACGT]GTA	58	38	0.0468709
ATTG[ACGT]TTA	58	38	0.0468709
TTGA[ACGT]TTT	108	81	0.0468715
CATT[ACGT]TTG	64	43	0.0468819
CTTT[ACGT]CAT	64	43	0.0468819
ATAA[ACGT]GAT	33	18	0.0470472
TATG[ACGT]CAT	33	18	0.0470472
TTCC[ACGT]AAC	33	18	0.0470472
TTTA[ACGT]TTG	100	74	0.0473127
ACCT[ACGT]TCC	29	15	0.0475079
ATGA[ACGT]GAC	29	15	0.0475079
GTAT[ACGT]TGC	29	15	0.0475079
CTGC[ACGT]TTT	78	55	0.0483339
TTGT[ACGT]TCT	78	55	0.0483339
TGAA[ACGT]AAA	101	75	0.0484649
TGTG[ACGT]TTC	53	34	0.0484731
TATT[ACGT]CTG	65	44	0.0488281
TGTG[ACGT]ATG	65	44	0.0488281
TTCA[ACGT]TGA	65	44	0.0488281
TTCT[ACGT]GTT	65	44	0.0488281
GAAC[ACGT]TTT	59	39	0.0490549
GTAT[ACGT]TTT	129	100	0.0492659
AATT[ACGT]GAT	38	22	0.0492744
GTGA[ACGT]GCA	38	22	0.0492744
TTAA[ACGT]ATC	38	22	0.0492744
CTGT[ACGT]GTG	48	30	0.0495834
TTTA[ACGT]GCT	48	30	0.0495834
AAAC[ACGT]GGT	22	10	0.049962
ATTA[ACGT]GTC	22	10	0.049962
CCAT[ACGT]ATA	22	10	0.049962
AACT[ACGT]ACA	43	26	0.0499624
TCTA[ACGT]TGT	43	26	0.0499624
TTTA[ACGT]GGG	43	26	0.0499624
ATTT[ACGT]GAT	60	40	0.0512526
TTTC[ACGT]GTG	60	40	0.0512526
TAAA[ACGT]GTC	34	19	0.0512899
CCAG[ACGT]TAT	26	13	0.0523127
TGTT[ACGT]GGC	26	13	0.0523127
CTAT[ACGT]TAT	49	31	0.0523978
TACT[ACGT]GTA	30	16	0.0524799
TGAC[ACGT]ATT	30	16	0.0524799
TGTC[ACGT]TAA	30	16	0.0524799
GAGG[ACGT]TAC	19	8	0.0526691
GTAT[ACGT]GTG	19	8	0.0526691
TTGG[ACGT]TAC	19	8	0.0526691
AATG[ACGT]AGA	67	46	0.0527507
GAAA[ACGT]TTA	67	46	0.0527507
TATT[ACGT]CAT	67	46	0.0527507
CAAT[ACGT]CTT	39	23	0.0529616
GTAA[ACGT]TTG	39	23	0.0529616
TAAT[ACGT]GTT	39	23	0.0529616
ATAA[ACGT]AAT	81	58	0.0530581
CACT[ACGT]TAA	44	27	0.0531771
CTGC[ACGT]GTG	44	27	0.0531771
GCTT[ACGT]CTT	44	27	0.0531771
TATT[ACGT]ATC	44	27	0.0531771
TATT[ACGT]CAC	44	27	0.0531771
GCAC[ACGT]TTT	55	36	0.0534382
TTAT[ACGT]GTA	55	36	0.0534382
AATG[ACGT]TAA	61	41	0.0534621
TGCA[ACGT]CTG	61	41	0.0534621
GATC[ACGT]GAT	16	6	0.0536753
GTAC[ACGT]TAG	16	6	0.0536753
GTCT[ACGT]GTC	16	6	0.0536753
TTTC[ACGT]AGA	68	47	0.0547244
TCAG[ACGT]TTT	75	53	0.0550395
TATA[ACGT]AAT	90	66	0.0551382
ATAG[ACGT]ATT	50	32	0.055232
ATAT[ACGT]GAA	50	32	0.055232
CAGA[ACGT]TTA	50	32	0.055232
CATT[ACGT]AGA	50	32	0.055232
TCTT[ACGT]ACT	50	32	0.055232
AGTG[ACGT]TGC	35	20	0.0555864
CTGT[ACGT]AAC	35	20	0.0555864
GAGA[ACGT]TTA	35	20	0.0555864
GATA[ACGT]ATA	35	20	0.0555864
ATAT[ACGT]TAC	62	42	0.0556816
ATTG[ACGT]AAT	62	42	0.0556816
GTTG[ACGT]AAA	56	37	0.0559424
AAAT[ACGT]TCA	83	60	0.0562293
CAGA[ACGT]TGT	45	28	0.0564172
CAAA[ACGT]TTT	91	67	0.0565668
CAGC[ACGT]AAA	40	24	0.056684
TAAA[ACGT]GCT	40	24	0.056684
TAAG[ACGT]ATG	40	24	0.056684
TTTT[ACGT]ATC	76	54	0.0568104
AACA[ACGT]GAC	23	11	0.0570762
AACT[ACGT]GTG	23	11	0.0570762
TACT[ACGT]GCT	23	11	0.0570762
TATC[ACGT]GTT	31	17	0.0575226
TTTG[ACGT]GTG	63	43	0.0579096
GTGA[ACGT]ATT	51	33	0.0580824
GTTT[ACGT]AAG	51	33	0.0580824
TGTT[ACGT]CTA	51	33	0.0580824
TTAC[ACGT]TAA	51	33	0.0580824
ACAG[ACGT]TAC	27	14	0.0582788
ATTG[ACGT]GCA	27	14	0.0582788
CAAG[ACGT]TAA	27	14	0.0582788
GTGA[ACGT]TCC	27	14	0.0582788
GTTG[ACGT]TAG	27	14	0.0582788
GTTT[ACGT]CAG	119	92	0.0584209
CTTT[ACGT]TTT	204	170	0.0584262
AGTG[ACGT]ATT	57	38	0.0584579
ATAT[ACGT]AAG	57	38	0.0584579
TGGT[ACGT]TTA	57	38	0.0584579
AACA[ACGT]CAA	46	29	0.0596776
CTTA[ACGT]TTA	46	29	0.0596776
CTTC[ACGT]TTG	46	29	0.0596776
TATG[ACGT]AGA	46	29	0.0596776
AAGG[ACGT]GTT	36	21	0.0599246
TGTG[ACGT]ATC	36	21	0.0599246
TTCA[ACGT]GAT	36	21	0.0599246
AGAA[ACGT]TGT	64	44	0.0601445
CTCT[ACGT]TGT	64	44	0.0601445
TGTA[ACGT]ACA	64	44	0.0601445
TTAT[ACGT]ATG	64	44	0.0601445
TACT[ACGT]GTT	41	25	0.0604341
AAAC[ACGT]CGT	11	3	0.0604618
TAGG[ACGT]TAC	11	3	0.0604618
TGTG[ACGT]CGT	11	3	0.0604618
TTAA[ACGT]AGT	71	50	0.0606813
AACT[ACGT]CTT	52	34	0.0609458
ATAA[ACGT]GTT	52	34	0.0609458
TGTG[ACGT]TCA	58	39	0.0609824
AGTC[ACGT]AAC	20	9	0.0614055
AGTT[ACGT]TGT	79	57	0.0621435
ATAA[ACGT]TTG	65	45	0.0623847
TGTT[ACGT]CTT	87	64	0.0626024
GACA[ACGT]ATA	32	18	0.0626174
GTTG[ACGT]GTG	32	18	0.0626174
TGGA[ACGT]AAC	32	18	0.0626174
TTCT[ACGT]GCT	47	30	0.062954
TTGT[ACGT]CAG	59	40	0.063514
ATCA[ACGT]TGT	53	35	0.0638192
AGTA[ACGT]TTT	88	65	0.0641989
GGAA[ACGT]CAA	42	26	0.0642052
AGTA[ACGT]AGT	37	22	0.0642936
ATCA[ACGT]ACT	37	22	0.0642936
GACC[ACGT]TTT	37	22	0.0642936
GCAA[ACGT]ATG	37	22	0.0642936
TTCC[ACGT]AAT	37	22	0.0642936
AATG[ACGT]TCC	24	12	0.064305
ATAG[ACGT]CTA	24	12	0.064305
GTCT[ACGT]GTG	24	12	0.064305
TCCT[ACGT]GTA	24	12	0.064305
GTGA[ACGT]CAA	28	15	0.0643167
ATTA[ACGT]ATA	66	46	0.064629
ATTT[ACGT]ATA	115	89	0.0647349
CCGT[ACGT]TTT	14	5	0.0651676
AAAA[ACGT]GTC	48	31	0.066242
ATTT[ACGT]CTA	74	53	0.0666697
AAGA[ACGT]TTA	54	36	0.0667
ATCT[ACGT]TGT	54	36	0.0667
CTTA[ACGT]ATA	54	36	0.0667
TTGA[ACGT]TTC	54	36	0.0667
TTGT[ACGT]ATA	54	36	0.0667
TTTG[ACGT]GCT	54	36	0.0667
TTAG[ACGT]ATT	67	47	0.0668761
ATAA[ACGT]TAT	82	60	0.067492
AACT[ACGT]TAC	33	19	0.0677481
AAGT[ACGT]CAA	33	19	0.0677481
CTAA[ACGT]AGT	33	19	0.0677481
GCAC[ACGT]TCT	33	19	0.0677481
TATT[ACGT]GGA	33	19	0.0677481
GATA[ACGT]TTA	43	27	0.0679911
TCAA[ACGT]TGT	43	27	0.0679911
TTGT[ACGT]AAC	43	27	0.0679911
AATA[ACGT]TGA	61	42	0.0685908
TGTG[ACGT]TGT	75	54	0.0686685
TGGA[ACGT]TGG	38	23	0.0686838
TTGG[ACGT]ATG	38	23	0.0686838
CAAA[ACGT]TGT	68	48	0.0691247
ATAA[ACGT]ATT	83	61	0.0692753
AAAG[ACGT]TCT	55	37	0.0695855
AAAT[ACGT]CGG	9	2	0.0696679
ACGA[ACGT]TGT	9	2	0.0696679
AGCG[ACGT]TGT	9	2	0.0696679
ATCG[ACGT]GCA	9	2	0.0696679
CAAA[ACGT]ACG	9	2	0.0696679
CGAT[ACGT]TAG	9	2	0.0696679
GCCT[ACGT]CGC	9	2	0.0696679
TACG[ACGT]TTA	9	2	0.0696679
TCGG[ACGT]CTT	9	2	0.0696679
TTTT[ACGT]GTA	141	113	0.0698048
CTAT[ACGT]GTG	21	10	0.0702746
CTCC[ACGT]AGT	21	10	0.0702746
GCAC[ACGT]GTA	21	10	0.0702746
GGAC[ACGT]ATT	21	10	0.0702746
TAAC[ACGT]TCC	21	10	0.0702746
AAGC[ACGT]AGT	29	16	0.0704005
ACCA[ACGT]ATA	29	16	0.0704005
GTAG[ACGT]ATG	29	16	0.0704005
GTGC[ACGT]CTT	29	16	0.0704005
GTTC[ACGT]ATT	29	16	0.0704005
TTGT[ACGT]CAC	29	16	0.0704005
TTCA[ACGT]TGT	76	55	0.0706673
TTTG[ACGT]AGA	84	62	0.0710579
TTTA[ACGT]TCA	62	43	0.0711326
CAAA[ACGT]ACA	69	49	0.0713738
TTCA[ACGT]ATG	69	49	0.0713738
CTAA[ACGT]AGA	25	13	0.0716031
CTAT[ACGT]TGA	25	13	0.0716031
GATA[ACGT]AAG	25	13	0.0716031
TTTC[ACGT]TTA	93	70	0.0721773
TCTA[ACGT]ATT	56	38	0.0724733
AAAA[ACGT]TGC	77	56	0.0726652
GAAA[ACGT]TAT	77	56	0.0726652
AACA[ACGT]ATA	50	33	0.0728379
GGAA[ACGT]TGT	50	33	0.0728379
CAAG[ACGT]TGT	34	20	0.0729005
AAAC[ACGT]CTA	39	24	0.0730867
AGTG[ACGT]CAA	39	24	0.0730867
AGGG[ACGT]AAA	63	44	0.0736746
ATTT[ACGT]GTG	63	44	0.0736746
TTGT[ACGT]AAG	63	44	0.0736746
TTTC[ACGT]CAT	63	44	0.0736746
TTCT[ACGT]TGA	78	57	0.0746616
AAAC[ACGT]AAA	114	89	0.075557
AGAG[ACGT]ATT	45	29	0.0755852
CATT[ACGT]TAC	45	29	0.0755852
CTAC[ACGT]TTT	45	29	0.0755852
TAAA[ACGT]CCT	45	29	0.0755852
TTAA[ACGT]TGC	45	29	0.0755852
CTAA[ACGT]CCA	18	8	0.075629
GAGT[ACGT]GTA	18	8	0.075629
ATTT[ACGT]CAG	71	51	0.0758692
TGCA[ACGT]TCT	51	34	0.0761392
AAAG[ACGT]TTA	64	45	0.0762153
GATT[ACGT]TTA	64	45	0.0762153
GTAT[ACGT]TTA	64	45	0.0762153
ACTA[ACGT]TTG	30	17	0.0765081
ATAG[ACGT]AAC	30	17	0.0765081
ATGA[ACGT]GTG	30	17	0.0765081
CCAA[ACGT]ATA	30	17	0.0765081
ACGA[ACGT]AAT	7	1	0.0765086
ACGA[ACGT]AGT	7	1	0.0765086
ACTT[ACGT]TCG	7	1	0.0765086
ATGT[ACGT]GCG	7	1	0.0765086
CCGG[ACGT]TTT	7	1	0.0765086
CGAC[ACGT]TCT	7	1	0.0765086
CGCA[ACGT]GGC	7	1	0.0765086
CGCT[ACGT]AGC	7	1	0.0765086
CGTA[ACGT]GAT	7	1	0.0765086
CGTG[ACGT]CAA	7	1	0.0765086
CGTT[ACGT]AGT	7	1	0.0765086
GTTG[ACGT]ACG	7	1	0.0765086
TCGC[ACGT]TTA	7	1	0.0765086
TGCG[ACGT]AGC	7	1	0.0765086
TTAT[ACGT]CGT	7	1	0.0765086
AATA[ACGT]TTG	79	58	0.0766559
TGGG[ACGT]TTT	96	73	0.0769467
GTAT[ACGT]TAC	40	25	0.0774947
GTTT[ACGT]GGG	40	25	0.0774947
TATT[ACGT]AGC	40	25	0.0774947
TGGA[ACGT]CAA	40	25	0.0774947
AAGC[ACGT]AAT	35	21	0.0780622
ACAA[ACGT]GTA	35	21	0.0780622
AGTT[ACGT]CAA	35	21	0.0780622
CTTG[ACGT]ATA	35	21	0.0780622
TCAA[ACGT]GTT	35	21	0.0780622
CTGT[ACGT]CTT	58	40	0.0782478
ATTT[ACGT]ACA	80	59	0.0786473
GAGA[ACGT]TTT	65	46	0.0787536
CGCT[ACGT]TTT	12	4	0.0789106
TGCC[ACGT]CCG	12	4	0.0789106
TTTA[ACGT]ACG	12	4	0.0789106
CAAG[ACGT]TAC	26	14	0.0789331
TAAC[ACGT]GTG	26	14	0.0789331
TCAA[ACGT]TAG	26	14	0.0789331
TTAG[ACGT]GGT	26	14	0.0789331
GCAC[ACGT]ATA	22	11	0.0792049
GGGG[ACGT]ACC	22	11	0.0792049
GGTT[ACGT]GTG	22	11	0.0792049
TTAG[ACGT]CCA	22	11	0.0792049
AACT[ACGT]GTC	15	6	0.0792625
ATAC[ACGT]ACC	15	6	0.0792625
CATC[ACGT]GTC	15	6	0.0792625
TGTA[ACGT]CGT	15	6	0.0792625
AATG[ACGT]TGC	46	30	0.0793839
TAGA[ACGT]ATA	46	30	0.0793839
CATT[ACGT]CAA	52	35	0.0794386
TAAT[ACGT]AAA	89	67	0.0799422
AATA[ACGT]TGT	81	60	0.0806354
TTAA[ACGT]AAT	129	103	0.0808629
ACTT[ACGT]TGT	59	41	0.0811306
ATGT[ACGT]CAT	66	47	0.0812881
TGTT[ACGT]TGG	66	47	0.0812881
ATGA[ACGT]TGA	41	26	0.0819009
ATTG[ACGT]ATT	74	54	0.0825914
TTAG[ACGT]TTT	82	61	0.0826195
CTAT[ACGT]ATG	31	18	0.0826205
GAAT[ACGT]GCA	31	18	0.0826205
GCTG[ACGT]ATG	31	18	0.0826205
AACT[ACGT]TGT	53	36	0.0827336
ATCA[ACGT]ATT	53	36	0.0827336
ATGC[ACGT]TTG	53	36	0.0827336
TAAT[ACGT]CTA	53	36	0.0827336
AAAG[ACGT]TTG	47	31	0.0831782
TACA[ACGT]ACT	47	31	0.0831782
ATGG[ACGT]AAC	36	22	0.0832226
GCAT[ACGT]TCA	36	22	0.0832226
GTTA[ACGT]TAT	36	22	0.0832226
TTAA[ACGT]ACC	36	22	0.0832226
TTAA[ACGT]CTC	36	22	0.0832226
ATAA[ACGT]ATA	91	69	0.0834743
TATA[ACGT]ATT	91	69	0.0834743
ATGT[ACGT]ACT	60	42	0.0840082
CATT[ACGT]TAT	83	62	0.0845991
ATTT[ACGT]TAC	75	55	0.0848234
AAGG[ACGT]ATT	54	37	0.0860218
AAGT[ACGT]GAC	27	15	0.0862638
AGAC[ACGT]ATG	27	15	0.0862638
CAGT[ACGT]GTC	27	15	0.0862638
GCAT[ACGT]GTA	27	15	0.0862638
CAAG[ACGT]TTA	42	27	0.0862995
GGGT[ACGT]TGT	42	27	0.0862995
GTAA[ACGT]GAA	42	27	0.0862995
TTAG[ACGT]ATG	42	27	0.0862995
TTGT[ACGT]GAT	42	27	0.0862995
CTGT[ACGT]TTG	68	49	0.0863414
CTAT[ACGT]GTT	19	9	0.086736
GTTG[ACGT]GTA	19	9	0.086736
TAAC[ACGT]AAC	19	9	0.086736
TACC[ACGT]GTA	19	9	0.086736
AATT[ACGT]AAG	61	43	0.086879
ATTC[ACGT]AAA	61	43	0.086879
ATAT[ACGT]CTG	48	32	0.0869643
TGTT[ACGT]AGT	48	32	0.0869643
TTAA[ACGT]GCA	48	32	0.0869643
AATT[ACGT]TGT	103	80	0.0879674
ATGC[ACGT]GGT	23	12	0.0881393
GAAC[ACGT]GTT	23	12	0.0881393
GATA[ACGT]TGG	23	12	0.0881393
CCCC[ACGT]TTC	37	23	0.0883721
GATG[ACGT]TAA	37	23	0.0883721
TCTA[ACGT]AGA	37	23	0.0883721
TCTG[ACGT]TAA	37	23	0.0883721
AATC[ACGT]GTT	32	19	0.0887218
ATTT[ACGT]GAC	32	19	0.0887218
CCAA[ACGT]TAT	32	19	0.0887218
GTAT[ACGT]CTG	32	19	0.0887218
TAGT[ACGT]GAA	32	19	0.0887218
TTGT[ACGT]GTA	32	19	0.0887218
AACA[ACGT]ATT	69	50	0.0888582
TTTC[ACGT]AAT	69	50	0.0888582
AAAC[ACGT]TGT	55	38	0.0893009
CAAA[ACGT]TGA	55	38	0.0893009
CTTT[ACGT]ATG	55	38	0.0893009
AATT[ACGT]TAC	62	44	0.0897416
GAAG[ACGT]TTT	62	44	0.0897416
TTAT[ACGT]TGT	95	73	0.0904852
AGTG[ACGT]TTT	86	65	0.0905066
TATT[ACGT]TGA	86	65	0.0905066
AATT[ACGT]TAG	43	28	0.0906851
ACAA[ACGT]CTT	43	28	0.0906851
ATTC[ACGT]GTT	43	28	0.0906851
CAAT[ACGT]TTG	43	28	0.0906851
CAGT[ACGT]TTC	43	28	0.0906851
TAAA[ACGT]GGT	43	28	0.0906851
CAGT[ACGT]TAA	49	33	0.0907391
TGAA[ACGT]AGA	49	33	0.0907391
GTTT[ACGT]ATT	96	74	0.092225
ATTA[ACGT]AAT	87	66	0.0924639
GAAT[ACGT]ATT	56	39	0.0925691
GTTT[ACGT]TGA	56	39	0.0925691
TAAA[ACGT]TGG	56	39	0.0925691
TAGG[ACGT]TTT	56	39	0.0925691
TATG[ACGT]TAA	56	39	0.0925691
ACTT[ACGT]ATT	63	45	0.0925948
TAGC[ACGT]TTT	63	45	0.0925948
GTCC[ACGT]AAT	16	7	0.093388
AACA[ACGT]TGC	38	24	0.0935028
AATA[ACGT]GGT	28	16	0.0935698
GCAG[ACGT]TAT	28	16	0.0935698
TGGG[ACGT]TAT	28	16	0.0935698
CTAT[ACGT]TTT	97	75	0.0939591
TTTT[ACGT]AGT	141	115	0.0942774
TTTC[ACGT]ATT	88	67	0.0944145
GTGT[ACGT]TGA	50	34	0.0944996
GTTT[ACGT]TAG	50	34	0.0944996
TGGT[ACGT]TGT	50	34	0.0944996
GTAA[ACGT]CTG	33	20	0.0947985
TCAT[ACGT]TGC	33	20	0.0947985
TTCA[ACGT]TAC	33	20	0.0947985
AACA[ACGT]CGT	10	3	0.0950113
AGCG[ACGT]GGT	10	3	0.0950113
CGAA[ACGT]TTT	10	3	0.0950113
CGCA[ACGT]TTT	10	3	0.0950113
CGTA[ACGT]ATA	10	3	0.0950113
GATA[ACGT]GGG	10	3	0.0950113
TTAA[ACGT]CGT	10	3	0.0950113
TTTT[ACGT]GCG	10	3	0.0950113
AAGA[ACGT]ATC	44	29	0.0950531
AAGC[ACGT]CTG	44	29	0.0950531
AATT[ACGT]CCA	44	29	0.0950531
TTGC[ACGT]AAT	44	29	0.0950531
CTTT[ACGT]CTG	64	46	0.0954373
AGAT[ACGT]ATT	57	40	0.0958245
AGCA[ACGT]TGT	57	40	0.0958245
TAAT[ACGT]TTC	57	40	0.0958245
AAGT[ACGT]ATT	80	60	0.0958868
ATAT[ACGT]AAT	80	60	0.0958868
AAGA[ACGT]TTT	89	68	0.0963582
GTTT[ACGT]TCT	72	53	0.0963587
CATG[ACGT]TAC	24	13	0.097033
CTAG[ACGT]ATG	24	13	0.097033
CTGC[ACGT]GTA	24	13	0.097033
TTGT[ACGT]AAA	109	86	0.0972425
AAAA[ACGT]ACG	13	5	0.0974405
CGTC[ACGT]GTG	13	5	0.0974405
GTCC[ACGT]GTA	13	5	0.0974405
GTTA[ACGT]CCC	13	5	0.0974405
TGTG[ACGT]GCG	13	5	0.0974405
ATGC[ACGT]AGT	20	10	0.0977964
CCAT[ACGT]GGA	20	10	0.0977964
GTAT[ACGT]GCC	20	10	0.0977964
TTAC[ACGT]GCC	20	10	0.0977964
ATTT[ACGT]AGT	81	61	0.0980764
GAAA[ACGT]TGC	51	35	0.0982432
CAAA[ACGT]ATA	65	47	0.0982681
TTTG[ACGT]AAG	90	69	0.0982947
ACAA[ACGT]GTT	39	25	0.0986077
ATTG[ACGT]AAC	39	25	0.0986077
GCAG[ACGT]CTT	39	25	0.0986077
GTAT[ACGT]TCA	39	25	0.0986077
TAAA[ACGT]CAC	39	25	0.0986077
GGGT[ACGT]TTT	58	41	0.0990654
AAAT[ACGT]AGG	45	30	0.0993995
TTAC[ACGT]CTT	45	30	0.0993995
AGAA[ACGT]TTT	91	70	0.100224
AGTT[ACGT]GAT	29	17	0.10083
CTAT[ACGT]AAC	29	17	0.10083
GGGG[ACGT]GGT	29	17	0.10083
GTAA[ACGT]AGG	29	17	0.10083
TAAC[ACGT]TGC	29	17	0.10083
ATAT[ACGT]AAA	101	79	0.100834
TAAC[ACGT]TGT	34	21	0.100839
AATA[ACGT]AAG	66	48	0.101086
TACT[ACGT]TAT	66	48	0.101086
GGTT[ACGT]TGT	59	42	0.102291
TTTA[ACGT]CTG	59	42	0.102291
AATA[ACGT]TGC	40	26	0.103681
CACT[ACGT]TAG	40	26	0.103681
CCCC[ACGT]TTT	40	26	0.103681
TCTA[ACGT]ATG	40	26	0.103681
TGAC[ACGT]TTA	40	26	0.103681
TGAT[ACGT]CTG	40	26	0.103681
TGCC[ACGT]AAA	40	26	0.103681
ATTG[ACGT]AAG	46	31	0.103721
GTGT[ACGT]CAT	46	31	0.103721
TATG[ACGT]TTA	46	31	0.103721
GTGG[ACGT]TTT	67	49	0.103891
TGAC[ACGT]TTT	67	49	0.103891
GTTT[ACGT]CTT	93	72	0.104058
TTTT[ACGT]CCA	93	72	0.104058
GCTT[ACGT]TAA	60	43	0.105499
TGCT[ACGT]TTG	60	43	0.105499
AAAA[ACGT]GAC	53	37	0.105671
AATC[ACGT]AAA	53	37	0.105671
TATA[ACGT]AAG	53	37	0.105671
ACAC[ACGT]AAC	25	14	0.105851
CAGC[ACGT]GTC	25	14	0.105851
TAAG[ACGT]ATC	25	14	0.105851
TGCT[ACGT]AAA	68	50	0.106681
AAAA[ACGT]GGG	35	22	0.106835
AGAC[ACGT]AAT	35	22	0.106835
ATAT[ACGT]AGT	35	22	0.106835
GCCT[ACGT]AAC	35	22	0.106835
TAAT[ACGT]TGC	35	22	0.106835
TAGT[ACGT]ATG	35	22	0.106835
TGTG[ACGT]GAT	35	22	0.106835
AAGG[ACGT]TCC	17	8	0.107377
GTTG[ACGT]GTC	17	8	0.107377
TGTA[ACGT]GTC	17	8	0.107377
TTTG[ACGT]TGT	95	74	0.107858
ACCT[ACGT]AAA	47	32	0.108014
CAAA[ACGT]TTC	47	32	0.108014
TGGA[ACGT]AGT	47	32	0.108014
AAAC[ACGT]GGA	30	18	0.108029
ATTG[ACGT]ATC	30	18	0.108029
GAGA[ACGT]ATA	30	18	0.108029
TAGC[ACGT]AAA	30	18	0.108029
TGAA[ACGT]TAT	77	58	0.108651
ATAA[ACGT]AGA	61	44	0.108688
TTCA[ACGT]CTT	61	44	0.108688
AATA[ACGT]AGC	41	27	0.108717
TTAA[ACGT]GAG	41	27	0.108717
TTTT[ACGT]GAC	41	27	0.108717
AACT[ACGT]GAC	21	11	0.108742
AGTC[ACGT]AGT	21	11	0.108742
CCCT[ACGT]TAC	21	11	0.108742
GAGT[ACGT]ATC	21	11	0.108742
GAGT[ACGT]GTT	21	11	0.108742
GGGT[ACGT]TAA	21	11	0.108742
CTCT[ACGT]TTG	54	38	0.109351
GCAA[ACGT]ATT	54	38	0.109351
TTGG[ACGT]GAA	54	38	0.109351
AAGG[ACGT]TTT	69	51	0.109456
TTAA[ACGT]GTA	62	45	0.111859
AATG[ACGT]GTA	48	33	0.112276
ACAG[ACGT]GTT	48	33	0.112276
ATAA[ACGT]GCA	48	33	0.112276
TATG[ACGT]ATG	48	33	0.112276
TCTG[ACGT]TTG	48	33	0.112276
ATGA[ACGT]CTG	36	23	0.112777
GTTA[ACGT]ACA	36	23	0.112777
TACC[ACGT]AAA	36	23	0.112777
AACG[ACGT]GTG	8	2	0.112942
ACTC[ACGT]TCG	8	2	0.112942
AGCC[ACGT]TCG	8	2	0.112942
CGCT[ACGT]TTA	8	2	0.112942
CGGT[ACGT]TGA	8	2	0.112942
CGTC[ACGT]GCA	8	2	0.112942
CTCG[ACGT]GCC	8	2	0.112942
CTTG[ACGT]CGG	8	2	0.112942
GAAT[ACGT]TCG	8	2	0.112942
GACG[ACGT]TCA	8	2	0.112942
GATG[ACGT]CGA	8	2	0.112942
GTGA[ACGT]CGT	8	2	0.112942
GTTG[ACGT]GCG	8	2	0.112942
TATA[ACGT]CGT	8	2	0.112942
TCAG[ACGT]CGA	8	2	0.112942
TATT[ACGT]CCT	55	39	0.113006
ACTG[ACGT]AAA	79	60	0.113483
GAAA[ACGT]TGT	79	60	0.113483
AATA[ACGT]ATA	98	77	0.113493
ATTG[ACGT]GTT	42	28	0.113713
TTCT[ACGT]GTA	42	28	0.113713
AATC[ACGT]TGA	26	15	0.114567
AGTG[ACGT]TAG	26	15	0.114567
GAAG[ACGT]TAG	26	15	0.114567
TAGG[ACGT]TAA	26	15	0.114567
TGTG[ACGT]GAC	26	15	0.114567
ACTG[ACGT]ATT	71	53	0.114959
AATT[ACGT]TCT	63	46	0.115009
AACC[ACGT]TAA	31	19	0.115152
ATAA[ACGT]GAC	31	19	0.115152
GTAA[ACGT]GCT	31	19	0.115152
TAGT[ACGT]CTG	31	19	0.115152
AAAT[ACGT]ATG	89	69	0.115244
ACTA[ACGT]GTC	14	6	0.115688
CCGT[ACGT]CTG	14	6	0.115688
GATC[ACGT]GCT	14	6	0.115688
CAAT[ACGT]TTT	80	61	0.115879
AAAC[ACGT]GTG	49	34	0.116505
AGTT[ACGT]TTG	49	34	0.116505
TTGA[ACGT]TAT	49	34	0.116505
ATGC[ACGT]AAA	56	40	0.116636
TTCA[ACGT]ATA	56	40	0.116636
AGGG[ACGT]TTT	72	54	0.117685
CCAT[ACGT]TTT	72	54	0.117685
TAAT[ACGT]TGG	37	24	0.11866
TGTA[ACGT]AGC	37	24	0.11866
TTGA[ACGT]CAA	37	24	0.11866
ACTT[ACGT]GTA	43	29	0.118663
ATGT[ACGT]TGG	43	29	0.118663
GACA[ACGT]TGA	43	29	0.118663
GTTT[ACGT]TAC	43	29	0.118663
TAGA[ACGT]TTG	43	29	0.118663
TATA[ACGT]CAA	43	29	0.118663
TTAA[ACGT]GTG	43	29	0.118663
TTGA[ACGT]GTT	43	29	0.118663
ATAA[ACGT]GCC	22	12	0.119524
GTCA[ACGT]AGG	22	12	0.119524
TAAG[ACGT]GTA	22	12	0.119524
TATA[ACGT]GAG	22	12	0.119524
ACGT[ACGT]TAT	11	4	0.119938
ATCG[ACGT]TTT	11	4	0.119938
CTCG[ACGT]CCC	11	4	0.119938
GACT[ACGT]TAC	11	4	0.119938
GGAT[ACGT]TAC	11	4	0.119938
ACAT[ACGT]ATT	57	41	0.120238
AAAA[ACGT]CTG	82	63	0.120628
CTTT[ACGT]CTT	113	91	0.12077
CTTT[ACGT]TCT	102	81	0.120876
CATA[ACGT]GGT	18	9	0.121118
GTAC[ACGT]GCA	18	9	0.121118
GTAG[ACGT]CTA	18	9	0.121118
TAAC[ACGT]GAC	18	9	0.121118
ACAT[ACGT]TAT	65	48	0.121246
AGTC[ACGT]TTA	32	20	0.122189
TACT[ACGT]ATA	32	20	0.122189
GCCT[ACGT]TTT	74	56	0.123085
TTTG[ACGT]TAT	74	56	0.123085
AGAC[ACGT]TTA	27	16	0.123159
AGCC[ACGT]ATT	27	16	0.123159
AGGG[ACGT]GAT	27	16	0.123159
GATT[ACGT]GTA	27	16	0.123159
TGTC[ACGT]GTC	27	16	0.123159
TATT[ACGT]ATA	93	73	0.123565
AAAC[ACGT]TAT	44	30	0.123566
GAAA[ACGT]CTA	44	30	0.123566
TGAA[ACGT]CAT	44	30	0.123566
TTAC[ACGT]TGA	44	30	0.123566
TTTC[ACGT]GAT	44	30	0.123566
TTCT[ACGT]TAG	58	42	0.123812
TTGT[ACGT]CAA	58	42	0.123812
TATT[ACGT]ACT	51	36	0.124855
TGGA[ACGT]TGT	51	36	0.124855
ATGG[ACGT]ATT	59	43	0.127357
GAAT[ACGT]TTA	59	43	0.127357
TGCA[ACGT]ATA	59	43	0.127357
TTCT[ACGT]TGG	59	43	0.127357
TTTC[ACGT]CAG	59	43	0.127357
AAAC[ACGT]AAT	67	50	0.127393
AATG[ACGT]CTT	67	50	0.127393
CTTG[ACGT]TTT	95	75	0.127655
ATAA[ACGT]TTT	106	85	0.128102
AGTA[ACGT]ATA	45	31	0.128418
TATA[ACGT]TGA	45	31	0.128418
TCCT[ACGT]AAT	45	31	0.128418
TATT[ACGT]GTT	52	37	0.128974
AACT[ACGT]GTT	33	21	0.129131
ATCA[ACGT]TAA	33	21	0.129131
TACT[ACGT]TGG	33	21	0.129131
TGAT[ACGT]ACT	33	21	0.129131
CTTA[ACGT]TTT	96	76	0.129681
ACGG[ACGT]AGA	6	1	0.129896
AGTC[ACGT]GCG	6	1	0.129896
ATAT[ACGT]CGT	6	1	0.129896
ATGG[ACGT]TCG	6	1	0.129896
CAGT[ACGT]CGA	6	1	0.129896
CCGT[ACGT]GAC	6	1	0.129896
CGAA[ACGT]GGT	6	1	0.129896
CGAG[ACGT]CAC	6	1	0.129896
CGCC[ACGT]CCG	6	1	0.129896
CGGG[ACGT]ATT	6	1	0.129896
CGTA[ACGT]CAA	6	1	0.129896
CGTA[ACGT]TGT	6	1	0.129896
GAGC[ACGT]TCG	6	1	0.129896
GCGA[ACGT]AAA	6	1	0.129896
TATA[ACGT]TCG	6	1	0.129896
TATT[ACGT]ACG	6	1	0.129896
TCCG[ACGT]TCC	6	1	0.129896
TCGA[ACGT]AAC	6	1	0.129896
TCGT[ACGT]CCA	6	1	0.129896
ATTT[ACGT]GAA	86	67	0.129953
AAGG[ACGT]GAT	23	13	0.130106
AGTC[ACGT]TAT	23	13	0.130106
ATGG[ACGT]ATC	23	13	0.130106
GCAA[ACGT]CTA	23	13	0.130106
GTAT[ACGT]GTA	23	13	0.130106
TCTC[ACGT]TAG	23	13	0.130106
TGAA[ACGT]GCC	23	13	0.130106
TGAT[ACGT]ATC	23	13	0.130106
TGGG[ACGT]GTC	23	13	0.130106
TTGA[ACGT]CTA	23	13	0.130106
ACCA[ACGT]ATG	39	26	0.130226
GTTG[ACGT]ATT	39	26	0.130226
CAAT[ACGT]AAA	77	59	0.131048
ATGC[ACGT]GAG	28	17	0.131613
ATTC[ACGT]GGA	28	17	0.131613
GTTG[ACGT]TGG	28	17	0.131613
TATG[ACGT]GCA	28	17	0.131613
AAGT[ACGT]TTT	97	77	0.131695
TTAT[ACGT]ATT	87	68	0.132247
ATTA[ACGT]CTT	53	38	0.133053
AATG[ACGT]GTT	46	32	0.133218
CAAT[ACGT]TGT	46	32	0.133218
TTTA[ACGT]GCA	46	32	0.133218
ACGT[ACGT]TTG	15	7	0.133438
ATGT[ACGT]CGT	15	7	0.133438
GCGT[ACGT]TGT	15	7	0.133438
GTAC[ACGT]ACT	15	7	0.133438
GTAG[ACGT]GTA	15	7	0.133438
AACT[ACGT]TTA	61	45	0.134356
GATT[ACGT]AAA	61	45	0.134356
CAAT[ACGT]GGA	19	10	0.134536
GTAG[ACGT]CAC	19	10	0.134536
GTTG[ACGT]GCT	19	10	0.134536
AAAA[ACGT]AAT	165	140	0.135499
CCTT[ACGT]GCA	40	27	0.135903
CTGT[ACGT]GCA	40	27	0.135903
GTCT[ACGT]CTT	40	27	0.135903
GTCT[ACGT]TGT	40	27	0.135903
TTAA[ACGT]CCA	40	27	0.135903
TTGA[ACGT]GCT	40	27	0.135903
ACTA[ACGT]TAA	34	22	0.135972
ACTG[ACGT]TTG	34	22	0.135972
ATGT[ACGT]CTC	34	22	0.135972
TATT[ACGT]GAG	34	22	0.135972
TCTG[ACGT]GTA	34	22	0.135972
TGGT[ACGT]AGA	34	22	0.135972
TTGG[ACGT]ACA	34	22	0.135972
GTTT[ACGT]CAT	111	90	0.136906
TAAT[ACGT]GAA	54	39	0.137092
TCTT[ACGT]ATG	62	46	0.137809
TGTT[ACGT]GTT	62	46	0.137809
AATG[ACGT]TTC	47	33	0.137964
TGTA[ACGT]GTG	47	33	0.137964
TTTC[ACGT]CTA	47	33	0.137964
ATGT[ACGT]AAT	80	62	0.138841
AACC[ACGT]TCT	29	18	0.139918
ACCT[ACGT]ATG	29	18	0.139918
AGTT[ACGT]GGA	29	18	0.139918
GCAT[ACGT]TAG	29	18	0.139918
GGAT[ACGT]AAT	29	18	0.139918
TAAG[ACGT]CAA	29	18	0.139918
TAAG[ACGT]TTA	29	18	0.139918
GTAA[ACGT]CTT	24	14	0.140464
TATT[ACGT]GAC	24	14	0.140464
AAAT[ACGT]GCT	55	40	0.141089
ACTG[ACGT]AGA	55	40	0.141089
GATT[ACGT]TAT	55	40	0.141089
TCTT[ACGT]TGA	55	40	0.141089
TGTA[ACGT]GTT	55	40	0.141089
TATT[ACGT]ATG	63	47	0.14123
TTTT[ACGT]GCA	63	47	0.14123
ATTT[ACGT]TGA	91	72	0.141267
ATCT[ACGT]AAT	41	28	0.141504
GTGT[ACGT]CAG	41	28	0.141504
TGAA[ACGT]TAC	41	28	0.141504
AGTA[ACGT]AAA	72	55	0.142345
ATGA[ACGT]TTA	48	34	0.142655
TAAA[ACGT]CCA	48	34	0.142655
TACA[ACGT]TGA	48	34	0.142655
AAGG[ACGT]TTG	35	23	0.142708
CATA[ACGT]TAA	35	23	0.142708
CTTT[ACGT]GTC	35	23	0.142708
GCAA[ACGT]TTA	35	23	0.142708
TATA[ACGT]TAG	35	23	0.142708
TCTT[ACGT]TAC	35	23	0.142708
TTAA[ACGT]CCT	35	23	0.142708
AAAT[ACGT]CCG	12	5	0.143895
ACTC[ACGT]CTA	12	5	0.143895
CGGG[ACGT]AGG	12	5	0.143895
TCGC[ACGT]TTT	12	5	0.143895
AAGT[ACGT]TTA	64	48	0.14462
CAGT[ACGT]TGT	64	48	0.14462
CTTT[ACGT]CAA	56	41	0.145044
GAAA[ACGT]CTG	56	41	0.145044
GGAA[ACGT]AAT	56	41	0.145044
TTAA[ACGT]TTC	56	41	0.145044
TTGA[ACGT]ACT	56	41	0.145044
TGAA[ACGT]ATG	83	65	0.146459
ACAA[ACGT]AAG	42	29	0.147028
ATGT[ACGT]ATG	42	29	0.147028
CAAT[ACGT]TGA	42	29	0.147028
TACT[ACGT]GAA	42	29	0.147028
TGTC[ACGT]TTA	42	29	0.147028
TTGT[ACGT]AGA	42	29	0.147028
ATTA[ACGT]AGT	49	35	0.147289
TCTG[ACGT]TGG	49	35	0.147289
ACTA[ACGT]GAT	20	11	0.147587
CCAC[ACGT]TAA	20	11	0.147587
GTTA[ACGT]GGG	20	11	0.147587
ACGT[ACGT]TGG	9	3	0.147694
AGCA[ACGT]CCG	9	3	0.147694
AGCG[ACGT]GCA	9	3	0.147694
CGGT[ACGT]CAG	9	3	0.147694
CGTT[ACGT]AAT	9	3	0.147694
CTGT[ACGT]CCG	9	3	0.147694
GCGT[ACGT]TCC	9	3	0.147694
GTCG[ACGT]TTT	9	3	0.147694
TACG[ACGT]ATT	9	3	0.147694
TATT[ACGT]AAG	65	49	0.147977
TGAA[ACGT]TAA	65	49	0.147977
AAGT[ACGT]GTG	30	19	0.148065
ATAC[ACGT]AAG	30	19	0.148065
GATG[ACGT]TTC	30	19	0.148065
GGGG[ACGT]AGT	30	19	0.148065
GTGA[ACGT]ATA	30	19	0.148065
TCAT[ACGT]GAT	30	19	0.148065
TCTG[ACGT]ACC	30	19	0.148065
TGCA[ACGT]CTC	30	19	0.148065
CATG[ACGT]TTT	74	57	0.148153
ACTT[ACGT]ATA	57	42	0.148957
TAAG[ACGT]TTT	57	42	0.148957
TGAT[ACGT]TTA	57	42	0.148957
TGTC[ACGT]TGT	57	42	0.148957
AGTT[ACGT]ACT	36	24	0.149334
ATAG[ACGT]ATG	36	24	0.149334
GTGG[ACGT]CTG	36	24	0.149334
TAAG[ACGT]ACT	36	24	0.149334
ACCT[ACGT]GTA	16	8	0.15057
GACT[ACGT]GTT	16	8	0.15057
GCAG[ACGT]CTA	16	8	0.15057
GGTC[ACGT]GTT	16	8	0.15057
AGTC[ACGT]ATT	25	15	0.150584
ATAG[ACGT]GTT	25	15	0.150584
CCTA[ACGT]CTT	25	15	0.150584
GCAC[ACGT]AAT	25	15	0.150584
GCTT[ACGT]GTA	25	15	0.150584
TACA[ACGT]CAA	25	15	0.150584
TCTA[ACGT]TGG	25	15	0.150584
TTAA[ACGT]GGC	25	15	0.150584
CAGC[ACGT]TTT	66	50	0.151301
TGTC[ACGT]TCT	50	36	0.151865
TGTT[ACGT]TGC	50	36	0.151865
TTGC[ACGT]TGT	50	36	0.151865
ATTA[ACGT]GTT	43	30	0.152473
TGTA[ACGT]AAC	43	30	0.152473
AATG[ACGT]AGT	58	43	0.152827
ATAA[ACGT]ATG	58	43	0.152827
TATT[ACGT]AGA	58	43	0.152827
TTTT[ACGT]ACT	108	88	0.153014
TGTT[ACGT]TCT	76	59	0.15386
TTAA[ACGT]TAA	76	59	0.15386
AATA[ACGT]ATC	37	25	0.155849
AATG[ACGT]CAC	37	25	0.155849
ATAA[ACGT]CTG	37	25	0.155849
GAGA[ACGT]GTG	37	25	0.155849
TAAG[ACGT]ATA	37	25	0.155849
TACT[ACGT]CTG	37	25	0.155849
AACT[ACGT]GCT	31	20	0.15605
ATTG[ACGT]GTG	31	20	0.15605
CTGC[ACGT]ATT	31	20	0.15605
GTAC[ACGT]TGT	31	20	0.15605
GTTG[ACGT]ATA	31	20	0.15605
TAGC[ACGT]TTG	31	20	0.15605
TTCA[ACGT]ATT	77	60	0.156675
AGAA[ACGT]GAT	44	31	0.157839
AGCT[ACGT]TTA	44	31	0.157839
CATT[ACGT]AAG	44	31	0.157839
CTTA[ACGT]GAA	44	31	0.157839
GAAT[ACGT]TCA	44	31	0.157839
TTGT[ACGT]TAC	44	31	0.157839
TCTT[ACGT]AAA	99	80	0.158552
TGAA[ACGT]ATT	78	61	0.159466
TTTT[ACGT]TGC	78	61	0.159466
ACAC[ACGT]ACT	21	12	0.160243
ACCA[ACGT]ATC	21	12	0.160243
ACTA[ACGT]ACT	21	12	0.160243
CTAC[ACGT]GAT	21	12	0.160243
CTAT[ACGT]TCC	21	12	0.160243
GTTT[ACGT]GAC	21	12	0.160243
AAAT[ACGT]TGC	60	45	0.160438
AAGT[ACGT]GGT	26	16	0.160454
GATA[ACGT]TCT	26	16	0.160454
GTAG[ACGT]AAG	26	16	0.160454
TAAT[ACGT]AGC	26	16	0.160454
TTAC[ACGT]TGC	26	16	0.160454
TTTG[ACGT]GGG	52	38	0.160846
AAAT[ACGT]CAG	69	53	0.161079
ATGC[ACGT]TTT	69	53	0.161079
TTAT[ACGT]GTT	69	53	0.161079
CTTT[ACGT]AAT	79	62	0.16223
TCCC[ACGT]CTT	38	26	0.16225
TGGT[ACGT]GTT	38	26	0.16225
TTAT[ACGT]CTA	38	26	0.16225
CTAA[ACGT]AAG	45	32	0.163125
GTAT[ACGT]TTC	45	32	0.163125
GTGA[ACGT]ACT	45	32	0.163125
TCTT[ACGT]CTT	90	72	0.16354
AATC[ACGT]TTG	32	21	0.163869
ACCC[ACGT]TGG	32	21	0.163869
GGTA[ACGT]TGT	32	21	0.163869
GGTG[ACGT]TTA	32	21	0.163869
TTAA[ACGT]GAA	70	54	0.164272
TTCT[ACGT]CTT	91	73	0.165901
ACCC[ACGT]GTA	13	6	0.16664
CGTG[ACGT]AAG	13	6	0.16664
CGTG[ACGT]AGA	13	6	0.16664
GCCT[ACGT]ACG	13	6	0.16664
GGAC[ACGT]TAG	13	6	0.16664
GTAC[ACGT]CCT	13	6	0.16664
CTAA[ACGT]CCC	17	9	0.167026
GGTA[ACGT]AGC	17	9	0.167026
GTAC[ACGT]AAG	17	9	0.167026
GTTA[ACGT]GGT	17	9	0.167026
ACAT[ACGT]AAT	46	33	0.168331
ATTG[ACGT]ACT	46	33	0.168331
TAAT[ACGT]AAG	46	33	0.168331
TGAT[ACGT]TCT	46	33	0.168331
TTAA[ACGT]CTG	46	33	0.168331
AATG[ACGT]AGC	39	27	0.168538
ATGT[ACGT]TAG	39	27	0.168538
GTGG[ACGT]ATT	39	27	0.168538
TCAG[ACGT]TGC	39	27	0.168538
TGCC[ACGT]TGC	39	27	0.168538
TTCA[ACGT]TAG	39	27	0.168538
TTGG[ACGT]TAA	39	27	0.168538
AAAT[ACGT]AAT	117	97	0.16931
ACAT[ACGT]TAA	54	40	0.169593
ACTG[ACGT]AGT	54	40	0.169593
TGAA[ACGT]ACT	54	40	0.169593
TTGA[ACGT]TTA	54	40	0.169593
AAAC[ACGT]TAC	27	17	0.170071
ACTA[ACGT]AAG	27	17	0.170071
AGGT[ACGT]ACT	27	17	0.170071
ATGC[ACGT]AAC	27	17	0.170071
CATT[ACGT]GCT	27	17	0.170071
CTAA[ACGT]GAT	27	17	0.170071
GCTG[ACGT]CAA	27	17	0.170071
TACC[ACGT]TTA	27	17	0.170071
TATC[ACGT]GTG	27	17	0.170071
TGCA[ACGT]TAA	93	75	0.170563
ATTG[ACGT]AGT	33	22	0.171521
GTAA[ACGT]ACT	33	22	0.171521
TTGA[ACGT]GCA	33	22	0.171521
TTGG[ACGT]GGG	33	22	0.171521
ACTC[ACGT]AGT	22	13	0.172493
ATAG[ACGT]ATC	22	13	0.172493
ATTC[ACGT]AAC	22	13	0.172493
CATG[ACGT]TAG	22	13	0.172493
GACC[ACGT]AAT	22	13	0.172493
GATG[ACGT]CTC	22	13	0.172493
TAAC[ACGT]CCT	22	13	0.172493
CATA[ACGT]TTA	47	34	0.173456
CCAG[ACGT]ATT	47	34	0.173456
ATAA[ACGT]AAG	55	41	0.173879
ATTG[ACGT]CTT	55	41	0.173879
TTTT[ACGT]GGG	55	41	0.173879
AGAT[ACGT]TAA	40	28	0.174712
CTTA[ACGT]ACT	40	28	0.174712
CTTG[ACGT]ATG	40	28	0.174712
GAAA[ACGT]GGT	40	28	0.174712
GAAA[ACGT]GTA	40	28	0.174712
TACT[ACGT]TTC	40	28	0.174712
TGAA[ACGT]GTA	40	28	0.174712
AAAG[ACGT]CTT	64	49	0.175141
CTTT[ACGT]TCC	64	49	0.175141
TTTA[ACGT]ATC	64	49	0.175141
AACA[ACGT]ACA	56	42	0.178108
TTCC[ACGT]TTA	56	42	0.178108
TTCT[ACGT]TTG	85	68	0.178292
TTAA[ACGT]TAC	48	35	0.178501
TCTT[ACGT]CAT	65	50	0.178709
ATAT[ACGT]GCA	34	23	0.179007
CAAG[ACGT]ACT	34	23	0.179007
TCAA[ACGT]GTG	34	23	0.179007
TTTA[ACGT]GTC	34	23	0.179007
AGTC[ACGT]TAA	28	18	0.179432
AGTG[ACGT]AAC	28	18	0.179432
GTCA[ACGT]CAA	28	18	0.179432
TAAC[ACGT]TGA	28	18	0.179432
CGAG[ACGT]GTT	10	4	0.179918
CGCC[ACGT]CTC	10	4	0.179918
CGTC[ACGT]CTT	10	4	0.179918
GCGG[ACGT]GAA	10	4	0.179918
GCGG[ACGT]TTT	10	4	0.179918
GGTA[ACGT]GCT	10	4	0.179918
GTCT[ACGT]CCG	10	4	0.179918
TAGC[ACGT]GAC	10	4	0.179918
TTTC[ACGT]CGT	10	4	0.179918
TCTG[ACGT]TCA	41	29	0.180772
TTGC[ACGT]GCT	41	29	0.180772
AACC[ACGT]GCG	7	2	0.181437
[truncated: 4,755 more rows]

## Sheet: Table S8B
B. Motifs enriched upstream of miRNA sites
Motif	positive sequences with the motif1	negative sequences with the motif2	p-value
TTTT[ACGT]TAA	286	141	3.91039e-15
TTTT[ACGT]TTT	412	265	5.23263e-12
TATT[ACGT]TTT	216	112	4.96847e-10
TTTT[ACGT]AAA	326	206	1.7224e-09
TTTA[ACGT]AAA	263	156	5.73332e-09
ATAT[ACGT]TTT	176	87	5.79255e-09
TTGT[ACGT]TAA	100	35	1.16946e-08
TTTA[ACGT]AAT	167	82	1.27633e-08
TTGT[ACGT]TTT	253	150	1.30016e-08
TTTT[ACGT]AAT	249	148	2.07058e-08
TTAT[ACGT]TTT	230	136	7.5263e-08
TTAA[ACGT]TTA	116	49	8.13424e-08
GTTA[ACGT]TTT	108	44	1.06089e-07
TTTT[ACGT]TGC	118	51	1.12026e-07
TTTT[ACGT]GTT	168	88	1.24012e-07
CTTT[ACGT]TAA	133	62	1.31577e-07
TATT[ACGT]TAA	145	71	1.44742e-07
TTTT[ACGT]ACA	121	54	1.7618e-07
TATT[ACGT]AAA	156	80	2.00995e-07
TTGT[ACGT]TTA	123	57	3.79936e-07
TTTA[ACGT]TTT	250	158	4.42795e-07
TGTA[ACGT]AGT	80	28	4.52103e-07
TTTG[ACGT]TTT	230	142	5.74483e-07
GTTT[ACGT]AAA	142	72	5.99643e-07
ATTT[ACGT]AAC	82	31	1.28286e-06
TGCA[ACGT]TTT	116	55	1.60248e-06
TTTT[ACGT]TTA	244	159	2.83226e-06
TGTT[ACGT]AAA	121	60	2.91971e-06
GTAC[ACGT]GTA	47	11	3.1035e-06
TATA[ACGT]TGT	81	32	3.34042e-06
TGTA[ACGT]TTT	168	97	3.89716e-06
GTTA[ACGT]ATT	60	19	4.3911e-06
AAAA[ACGT]AAA	292	203	5.12509e-06
CTTT[ACGT]TAT	108	52	5.80855e-06
TGTA[ACGT]TAT	78	31	5.86479e-06
TCTT[ACGT]TTA	91	40	6.21252e-06
TTGT[ACGT]TAT	99	46	7.32681e-06
TACT[ACGT]TAT	80	33	8.38934e-06
AAAA[ACGT]AAC	132	71	8.88488e-06
TGTA[ACGT]ATA	132	71	8.88488e-06
GTTT[ACGT]TTT	181	110	9.03333e-06
TTTT[ACGT]CTT	224	147	1.23108e-05
TTCT[ACGT]TTT	211	136	1.24452e-05
TTGT[ACGT]TTG	117	61	1.56665e-05
AGTT[ACGT]TTT	107	54	1.92166e-05
GATT[ACGT]TTT	111	57	1.93367e-05
TGTA[ACGT]AAT	96	46	1.98806e-05
AAAT[ACGT]AAT	124	67	2.03912e-05
TGTA[ACGT]ATT	120	64	2.08946e-05
TTTC[ACGT]TTT	213	140	2.41152e-05
CTTT[ACGT]TGT	118	63	2.56787e-05
TATA[ACGT]ATT	110	57	2.63181e-05
TTAT[ACGT]TAA	115	61	2.8727e-05
TTTT[ACGT]TGT	204	133	2.89349e-05
GAAA[ACGT]CAA	75	32	2.99998e-05
TAAA[ACGT]TAT	120	65	3.07842e-05
AATT[ACGT]TTT	201	131	3.3738e-05
GTAT[ACGT]ATA	45	13	3.61445e-05
CTTG[ACGT]TTT	114	61	3.87211e-05
GAAA[ACGT]AAA	174	109	4.02608e-05
TTAA[ACGT]AAA	173	109	5.17005e-05
GTTG[ACGT]ATT	60	23	5.43353e-05
TTTT[ACGT]GAA	127	72	5.48582e-05
ATTT[ACGT]TTT	281	203	5.81813e-05
AAAC[ACGT]AAA	128	73	5.91909e-05
TGAT[ACGT]TAT	55	20	6.28807e-05
TGTT[ACGT]TCT	107	57	6.51073e-05
TTTG[ACGT]ATA	95	48	6.54972e-05
GTAA[ACGT]ATT	61	24	6.59435e-05
ATAT[ACGT]TAA	116	64	6.75195e-05
ATGT[ACGT]TTT	161	100	6.80878e-05
TTTG[ACGT]TAA	88	43	6.9866e-05
ATGT[ACGT]TAA	81	38	7.18564e-05
TTGA[ACGT]TTG	71	31	7.37105e-05
TTTT[ACGT]AAG	164	103	7.9908e-05
AGTA[ACGT]TTT	98	51	8.95809e-05
TGTG[ACGT]TTT	134	79	9.06581e-05
TGTA[ACGT]TGT	76	35	9.36089e-05
ATTG[ACGT]TTT	131	77	0.000103469
CTTA[ACGT]TTT	108	59	0.000104514
ATTT[ACGT]ATG	92	47	0.000109329
AAAC[ACGT]TTT	123	71	0.000116568
TATA[ACGT]GTA	62	26	0.000135684
TTTT[ACGT]GCA	79	38	0.000138318
AAAG[ACGT]GTA	40	12	0.000148316
TATT[ACGT]GCA	51	19	0.000162072
TAAA[ACGT]TGA	74	35	0.000181713
AACT[ACGT]TAA	64	28	0.000187015
ATTT[ACGT]TTA	152	96	0.000190334
GTAT[ACGT]TGT	78	38	0.000190819
GTTA[ACGT]AAA	58	24	0.000198179
ATTT[ACGT]AAA	213	148	0.000198488
AGAT[ACGT]TTT	121	71	0.000199775
TTTT[ACGT]GGA	86	44	0.000200147
AGTG[ACGT]ATT	68	31	0.000206318
TGCA[ACGT]TAT	68	31	0.000206318
TGCT[ACGT]TAT	68	31	0.000206318
AATT[ACGT]TAT	108	61	0.000217171
TTTG[ACGT]AAG	91	48	0.000221591
GACA[ACGT]TTT	72	34	0.000221665
ATTT[ACGT]TTG	113	65	0.000223489
TTTT[ACGT]TCA	128	77	0.000227651
GCTG[ACGT]TTT	88	46	0.000245577
ATTT[ACGT]AAT	140	87	0.000246711
TACT[ACGT]TAA	73	35	0.000251692
TTTG[ACGT]ATG	73	35	0.000251692
GATG[ACGT]TTA	42	14	0.000252584
CATT[ACGT]AAA	101	56	0.000254095
TGAT[ACGT]TTT	131	80	0.000273196
TATT[ACGT]TGT	112	65	0.000292859
ATTT[ACGT]GTA	78	39	0.000293921
TTTA[ACGT]TAA	117	69	0.000296228
ATAC[ACGT]TTT	91	49	0.000326673
AAAT[ACGT]GTA	58	25	0.000333621
ATAC[ACGT]GTA	52	21	0.000347396
TTTG[ACGT]ACA	84	44	0.000366573
AGTT[ACGT]TAA	62	28	0.000371538
TTTC[ACGT]ATG	69	33	0.000374519
AATG[ACGT]TTT	121	73	0.000383741
TTTT[ACGT]CAT	143	91	0.000388189
CTGC[ACGT]TTG	59	26	0.000389525
GCTT[ACGT]ATT	66	31	0.000401546
TCAA[ACGT]TGT	56	24	0.000404126
AATT[ACGT]ATT	107	62	0.000404137
TTTT[ACGT]TTG	205	144	0.000407894
GCTA[ACGT]CTT	29	7	0.000412536
TTTT[ACGT]AAC	123	75	0.000433394
ATTG[ACGT]ATT	86	46	0.000444076
TTAA[ACGT]TGT	99	56	0.000444129
TTAA[ACGT]TTG	82	43	0.000447619
GATT[ACGT]TAT	67	32	0.000456645
AAAG[ACGT]AAA	179	122	0.000461683
TATT[ACGT]TTG	114	68	0.000467699
TTTG[ACGT]ATT	154	101	0.00048996
ATGT[ACGT]TGT	96	54	0.000500094
ATTT[ACGT]GTT	96	54	0.000500094
TATG[ACGT]AAA	96	54	0.000500094
ATAT[ACGT]TAT	137	87	0.000512214
AGAA[ACGT]AAA	149	97	0.000516241
GATT[ACGT]AAA	68	33	0.000516734
ATGT[ACGT]AAA	101	58	0.000517226
ATTG[ACGT]AAA	92	51	0.000517808
TTAA[ACGT]ATC	61	28	0.000520301
AATA[ACGT]TTT	157	104	0.000556816
GTAT[ACGT]ATG	40	14	0.000562774
ATTG[ACGT]CAT	55	24	0.000573245
AAAA[ACGT]GAT	69	34	0.000582
TAAA[ACGT]GTA	69	34	0.000582
AACT[ACGT]AGC	35	11	0.000601695
CAAT[ACGT]TAT	49	20	0.000602471
TAAT[ACGT]TTG	77	40	0.000603488
TATA[ACGT]TTG	77	40	0.000603488
TTGT[ACGT]TTC	99	57	0.0006293
TAAT[ACGT]TTA	86	47	0.000648765
TGCA[ACGT]TGT	70	35	0.000652622
TATA[ACGT]ATA	100	58	0.000676824
AATG[ACGT]ATT	91	51	0.000684861
ATAA[ACGT]GTT	53	23	0.000694877
TTTA[ACGT]GGA	53	23	0.000694877
GTAC[ACGT]TTT	60	28	0.000725377
TTAT[ACGT]TTG	101	59	0.000726641
TAGA[ACGT]TTT	75	39	0.000736366
TATA[ACGT]TTT	151	100	0.000738585
ATTT[ACGT]TAT	172	118	0.000763102
TGTT[ACGT]TAT	97	56	0.000765205
TATA[ACGT]AAA	107	64	0.00078336
GTAT[ACGT]TTT	153	102	0.000802005
ACTG[ACGT]AAT	72	37	0.000810592
TGAA[ACGT]TGT	76	40	0.000813333
AAAA[ACGT]GGT	61	29	0.000826428
TTAC[ACGT]AAA	61	29	0.000826428
TTGT[ACGT]ATT	85	47	0.000861379
TTAT[ACGT]AAA	119	74	0.000862125
ACTG[ACGT]TTA	42	16	0.000864351
TTTA[ACGT]TGT	114	70	0.000878737
GTAT[ACGT]TAT	81	44	0.000882482
TATT[ACGT]TCA	81	44	0.000882482
TAAT[ACGT]TAT	104	62	0.000890188
ACAA[ACGT]CCA	34	11	0.000909584
AAAA[ACGT]GAA	150	100	0.000922994
GTTT[ACGT]TAC	55	25	0.000935773
ATAG[ACGT]ACT	37	13	0.000987274
TTAT[ACGT]TTA	122	77	0.00101303
TAAT[ACGT]TAA	87	49	0.00101466
GTAC[ACGT]TAA	43	17	0.00104911
TGTT[ACGT]AAG	63	31	0.00105549
ATTT[ACGT]TGT	141	93	0.00107657
TAAA[ACGT]AAA	176	123	0.00111079
TTTA[ACGT]TAT	113	70	0.00112467
CAGT[ACGT]TAA	53	24	0.00113731
TTTG[ACGT]AGT	84	47	0.00113913
TTTT[ACGT]GTG	84	47	0.00113913
TTGC[ACGT]TTA	60	29	0.00114113
TTTA[ACGT]ATG	108	66	0.00114224
TGTT[ACGT]TAA	103	62	0.00115006
TGTG[ACGT]ATT	80	44	0.00117324
TGTT[ACGT]TGT	125	80	0.00117933
ATTC[ACGT]TTA	57	27	0.00122594
TGTA[ACGT]ATC	44	18	0.00125801
TTAT[ACGT]GTA	54	25	0.00130731
TTGT[ACGT]CAG	54	25	0.00130731
GAAA[ACGT]TGG	65	33	0.00132212
TTTG[ACGT]TTC	96	57	0.00138947
GTTT[ACGT]AGT	58	28	0.00139042
TAGT[ACGT]TTA	58	28	0.00139042
GTTG[ACGT]CTA	28	8	0.00139561
TATG[ACGT]TCT	36	13	0.00146222
TGAA[ACGT]ATT	97	58	0.00148367
GTGA[ACGT]TGT	52	24	0.00159025
GTTT[ACGT]CTA	49	22	0.00167852
GTGG[ACGT]TTT	76	42	0.00173806
CTTT[ACGT]TTG	85	49	0.00174676
TAAC[ACGT]GGT	24	6	0.00176417
GTAT[ACGT]AAA	72	39	0.00177642
TGAA[ACGT]ACT	64	33	0.00179197
TTTA[ACGT]AGT	95	57	0.00179579
AACT[ACGT]GTT	37	14	0.00180445
AATG[ACGT]GTT	53	25	0.00181734
TAAT[ACGT]GTT	53	25	0.00181734
AAAA[ACGT]ATC	81	46	0.00182318
TAGT[ACGT]CTT	40	16	0.00182418
ATTT[ACGT]TAA	170	120	0.0018594
TATT[ACGT]ATT	129	85	0.00186745
CATT[ACGT]CTT	86	50	0.00187859
GTTT[ACGT]GTT	86	50	0.00187859
TACA[ACGT]TTT	101	62	0.00189872
TTGA[ACGT]TTA	57	28	0.0019112
AAAA[ACGT]AGT	96	58	0.00191298
ATGC[ACGT]TTT	82	47	0.00196806
TTGC[ACGT]TTT	107	67	0.00197315
TTTA[ACGT]ACT	92	55	0.00203718
ACTA[ACGT]CCC	16	2	0.00208387
TAAA[ACGT]AGG	44	19	0.00212277
AAAA[ACGT]AAT	192	140	0.00217733
TAAC[ACGT]AAT	41	17	0.00217805
CTAT[ACGT]TTT	104	65	0.00225061
CTTT[ACGT]TTA	104	65	0.00225061
TTTT[ACGT]AGT	134	90	0.00229709
ATGA[ACGT]TTT	89	53	0.00230903
AAGC[ACGT]TTA	55	27	0.00232896
TTGC[ACGT]GTT	55	27	0.00232896
GTTA[ACGT]TTA	48	22	0.00235186
GATT[ACGT]TTA	71	39	0.00236161
TTGT[ACGT]AAA	100	62	0.00242618
TGTA[ACGT]AAA	85	50	0.002443
TTCA[ACGT]AAC	45	20	0.00247469
GAAT[ACGT]TGT	76	43	0.00248795
AGGA[ACGT]AAA	106	67	0.00250466
GTTT[ACGT]AAT	72	40	0.00257101
TTTG[ACGT]ACT	72	40	0.00257101
AGCA[ACGT]ACA	42	18	0.00257103
GATA[ACGT]ATG	36	14	0.00263248
TTGT[ACGT]GAA	60	31	0.00266156
AACA[ACGT]TGT	64	34	0.00266487
GCCT[ACGT]TTT	64	34	0.00266487
TGCT[ACGT]TTT	125	83	0.00267072
ATTT[ACGT]ATT	152	106	0.00268316
CAAT[ACGT]TTA	49	23	0.00269282
AAAG[ACGT]TTT	102	64	0.0027095
TTTC[ACGT]AAT	82	48	0.00276064
TATT[ACGT]TAT	114	74	0.0028055
ATTT[ACGT]GCA	46	21	0.00285953
GAAT[ACGT]TCA	46	21	0.00285953
GTAA[ACGT]TTT	78	45	0.00289775
ACTT[ACGT]TTT	121	80	0.00293156
TGCA[ACGT]TTA	61	32	0.00294502
TATT[ACGT]TCT	93	57	0.00296509
TGTA[ACGT]TTA	93	57	0.00296509
TCTT[ACGT]TGT	88	53	0.00297878
TTTT[ACGT]ATG	148	103	0.00297936
TTAA[ACGT]ATA	104	66	0.00301061
TTTC[ACGT]GTG	74	42	0.00302129
AAGC[ACGT]AAC	31	11	0.00304616
AAAA[ACGT]ACC	50	24	0.0030615
TCTT[ACGT]TTT	164	117	0.00307707
ATAT[ACGT]TTA	99	62	0.00308852
TCTA[ACGT]TGT	40	17	0.00311249
TTTA[ACGT]ATC	70	39	0.00312533
AATT[ACGT]AAA	117	77	0.00321298
GGGT[ACGT]TAT	26	8	0.003276
TGGC[ACGT]TTT	80	47	0.00334376
TTTA[ACGT]ATA	118	78	0.00335549
AAAT[ACGT]GCA	51	25	0.00345802
TTAT[ACGT]TTC	86	52	0.00359831
AATA[ACGT]ATT	108	70	0.00366576
AGAT[ACGT]AAA	72	41	0.00366744
TTAA[ACGT]TTT	165	119	0.00394198
TTAT[ACGT]AAG	60	32	0.00395146
TTTT[ACGT]CCT	129	88	0.00402914
AACA[ACGT]TAA	69	39	0.00411686
TTGT[ACGT]CAT	69	39	0.00411686
CAGT[ACGT]TTT	123	83	0.00411735
TGTA[ACGT]TTG	65	36	0.00424664
GGTA[ACGT]GTT	27	9	0.00424734
ACCT[ACGT]TTT	74	43	0.00425826
CAGT[ACGT]TTA	74	43	0.00425826
TTGA[ACGT]AAT	84	51	0.00434369
TTTT[ACGT]TCC	125	85	0.00444469
TTCA[ACGT]TAT	70	40	0.00444997
ATGC[ACGT]ATA	30	11	0.00450581
GGAA[ACGT]TTA	46	22	0.00454228
ATGC[ACGT]CTG	36	15	0.00455446
ACTT[ACGT]ATT	75	44	0.00457178
TGTG[ACGT]GTT	75	44	0.00457178
TGCC[ACGT]GTT	33	13	0.00459435
AACA[ACGT]ATT	66	37	0.00461377
TTTA[ACGT]CAA	71	41	0.00479713
AGTA[ACGT]ATT	58	31	0.00481074
TATT[ACGT]ACA	58	31	0.00481074
TTCT[ACGT]TAG	58	31	0.00481074
TTTC[ACGT]TAT	91	57	0.00481906
ACTT[ACGT]GTA	43	20	0.00485571
TCTA[ACGT]TTT	92	58	0.00508587
AAAG[ACGT]TAT	63	35	0.00516124
TTTG[ACGT]TTG	98	63	0.00519945
CAAA[ACGT]CAA	77	46	0.00523457
TACA[ACGT]AAT	59	32	0.00527494
TTTT[ACGT]GGG	59	32	0.00527494
CCTT[ACGT]TTA	51	26	0.00528263
TAAA[ACGT]TTC	51	26	0.00528263
TGTT[ACGT]TTT	177	131	0.00530774
ATAA[ACGT]TTT	105	69	0.00548825
ACAT[ACGT]GTA	34	14	0.00550445
AAAT[ACGT]ATG	83	51	0.00556309
TTAA[ACGT]AGA	83	51	0.00556309
TTTC[ACGT]TGT	83	51	0.00556309
ATTT[ACGT]AAG	100	65	0.00572136
TGGC[ACGT]TTG	48	24	0.00576733
TTGT[ACGT]TGA	69	40	0.00581339
AGCA[ACGT]TAA	41	19	0.00591073
TGTT[ACGT]AAT	74	44	0.00592168
TTGT[ACGT]TGT	107	71	0.0059865
AAAA[ACGT]ACT	101	66	0.00599164
AAAT[ACGT]ATT	141	100	0.00600563
GTTT[ACGT]ATT	85	53	0.00623922
TTCT[ACGT]AAT	85	53	0.00623922
GTTA[ACGT]ATG	38	17	0.00624441
AATT[ACGT]TGT	102	67	0.00626803
AGTT[ACGT]TGT	61	34	0.00627131
CCTT[ACGT]TTG	61	34	0.00627131
TTTG[ACGT]GTT	80	49	0.00631632
ACTG[ACGT]ATT	75	45	0.00632368
GTAA[ACGT]ATA	57	31	0.00641755
GTGT[ACGT]AAT	57	31	0.00641755
TGTT[ACGT]CTT	91	58	0.00642989
TTCA[ACGT]AAT	91	58	0.00642989
AGTG[ACGT]TTA	49	25	0.00643842
TTTA[ACGT]TGC	49	25	0.00643842
TGCA[ACGT]TTG	53	28	0.00648166
TATG[ACGT]TTC	35	15	0.00650382
TTTT[ACGT]ACT	109	73	0.00650578
TTTA[ACGT]GTT	86	54	0.00659182
TTTT[ACGT]AGG	86	54	0.00659182
ATGT[ACGT]ATC	32	13	0.00664787
GTTA[ACGT]CAA	32	13	0.00664787
ATGA[ACGT]AAA	81	50	0.00669968
ACTA[ACGT]TAA	42	20	0.00674197
CAAT[ACGT]ATG	42	20	0.00674197
GTTG[ACGT]GTT	42	20	0.00674197
ATAA[ACGT]AGA	62	35	0.00680284
ATAG[ACGT]TTT	62	35	0.00680284
AACT[ACGT]TTT	98	64	0.00683923
GAAA[ACGT]TGT	87	55	0.00695394
AAAA[ACGT]CAA	124	86	0.00695772
AGTT[ACGT]TAG	46	23	0.00703058
TGTA[ACGT]AGA	67	39	0.00704187
GTTT[ACGT]TTA	82	51	0.00709415
TTAA[ACGT]GAA	82	51	0.00709415
ATAA[ACGT]GTA	50	26	0.00714769
GCAT[ACGT]TTA	50	26	0.00714769
TGTA[ACGT]CAT	50	26	0.00714769
TGTT[ACGT]TAC	50	26	0.00714769
ATTT[ACGT]TGA	100	66	0.00747959
ATTT[ACGT]GTC	36	16	0.00759052
GATT[ACGT]ACT	36	16	0.00759052
GGTT[ACGT]GAA	19	5	0.00759235
ATTT[ACGT]AGT	78	48	0.00760853
ATGT[ACGT]ACT	43	21	0.00762962
CACT[ACGT]AAT	43	21	0.00762962
AATG[ACGT]AAT	89	57	0.00770611
ACAA[ACGT]TTG	55	30	0.00780686
AATT[ACGT]GCA	47	24	0.00784812
GTTG[ACGT]TAA	33	14	0.00788453
TCAT[ACGT]TAA	51	27	0.00789435
GCTG[ACGT]TAA	30	12	0.00802202
TACA[ACGT]TAC	30	12	0.00802202
GTCT[ACGT]TTT	69	41	0.00809206
TGTA[ACGT]ATG	74	45	0.00812808
AATA[ACGT]TGA	60	34	0.00825709
ATTA[ACGT]TTT	153	112	0.00833555
ATCT[ACGT]TTA	56	31	0.00851518
TATT[ACGT]AAC	56	31	0.00851518
AAAA[ACGT]GGA	80	50	0.00852864
ATAT[ACGT]TTG	80	50	0.00852864
TTTG[ACGT]TGA	80	50	0.00852864
ATGC[ACGT]TTG	44	22	0.00857225
GCAA[ACGT]TTT	52	28	0.00867753
TGTT[ACGT]GAA	52	28	0.00867753
GGTT[ACGT]ATT	48	25	0.0087102
TACA[ACGT]TTG	48	25	0.0087102
TTAA[ACGT]GAG	48	25	0.0087102
GCAA[ACGT]TTG	37	17	0.00876206
GAAC[ACGT]ATG	22	7	0.00882422
GTTT[ACGT]TAT	98	65	0.00891568
TTCT[ACGT]TGT	98	65	0.00891568
ATTA[ACGT]TGT	61	35	0.00892051
TAAA[ACGT]TAA	111	76	0.00901711
TTTT[ACGT]ATT	216	169	0.00908357
TTGA[ACGT]TTT	118	82	0.00908747
ATTG[ACGT]AAT	66	39	0.00914226
AAAA[ACGT]CGC	11	1	0.00916317
CGAA[ACGT]TCT	15	3	0.00920161
GGAT[ACGT]TTG	34	15	0.0092272
AAGT[ACGT]TGT	57	32	0.00925304
TTAG[ACGT]ATT	57	32	0.00925304
TTGC[ACGT]CTT	57	32	0.00925304
TAAG[ACGT]GCA	25	9	0.00946934
TTAC[ACGT]TAC	25	9	0.00946934
ACAT[ACGT]TCA	53	29	0.00949627
AGCC[ACGT]TTT	53	29	0.00949627
CTGT[ACGT]CAT	53	29	0.00949627
GGGT[ACGT]CTT	31	13	0.00955553
CTGT[ACGT]ATA	45	23	0.00956828
GTAT[ACGT]TAA	62	36	0.00960808
ATAT[ACGT]CAA	49	26	0.00961558
TATA[ACGT]GAA	49	26	0.00961558
TTAA[ACGT]GAT	49	26	0.00961558
AATC[ACGT]TTT	77	48	0.0096948
ATAA[ACGT]ATG	67	40	0.00977821
TTCT[ACGT]AAA	107	73	0.00992476
ACTG[ACGT]TAT	38	18	0.0100155
GTGT[ACGT]TAG	38	18	0.0100155
TTTT[ACGT]TAC	101	68	0.0100929
TTTT[ACGT]TTC	201	156	0.0101904
ATTA[ACGT]AAA	108	74	0.0102985
ATAA[ACGT]TGT	63	37	0.0103192
ATCT[ACGT]TAT	63	37	0.0103192
TAAA[ACGT]TCA	73	45	0.0103985
TACT[ACGT]TGA	42	21	0.0104548
TATG[ACGT]TTG	42	21	0.0104548
TTTT[ACGT]CTA	102	69	0.0104992
TAGT[ACGT]TTT	84	54	0.0105128
ATTT[ACGT]CAC	50	27	0.0105629
TTAA[ACGT]CTG	50	27	0.0105629
AGTA[ACGT]TGT	46	24	0.010616
AGTT[ACGT]ATA	46	24	0.010616
TTTC[ACGT]TCT	90	59	0.0106279
GTTT[ACGT]GTC	35	16	0.0106717
TATC[ACGT]CTT	35	16	0.0106717
CTTG[ACGT]AAA	79	50	0.0108084
GTAT[ACGT]ATT	59	34	0.0108142
CTTT[ACGT]GTT	74	46	0.0110158
TTAA[ACGT]TAT	85	55	0.0110373
AATG[ACGT]ATG	64	38	0.0110532
TGTG[ACGT]ATG	64	38	0.0110532
TCAA[ACGT]ATG	55	31	0.0112364
ATGT[ACGT]GAT	39	19	0.0113478
CTGT[ACGT]TAC	39	19	0.0113478
GCAT[ACGT]CAT	39	19	0.0113478
TACT[ACGT]TAG	29	12	0.0115766
TAAT[ACGT]TCT	60	35	0.0116359
TAGT[ACGT]ATT	43	22	0.0116684
TTGC[ACGT]TGT	43	22	0.0116684
AATT[ACGT]TAC	47	25	0.0117135
ATAT[ACGT]CTG	47	25	0.0117135
TGTT[ACGT]TTG	105	72	0.0117579
TTTA[ACGT]CTG	65	39	0.0118094
GACT[ACGT]ATA	18	5	0.0118464
TTTC[ACGT]TAA	87	57	0.0121188
GTAT[ACGT]TTG	56	32	0.0121556
TCTT[ACGT]ATA	56	32	0.0121556
AAGT[ACGT]GAT	36	17	0.0122135
ACAC[ACGT]GTT	36	17	0.0122135
CACT[ACGT]ACA	36	17	0.0122135
AACT[ACGT]TGA	52	29	0.0125779
TTGA[ACGT]TTC	52	29	0.0125779
TGTA[ACGT]TAA	66	40	0.0125872
GTGC[ACGT]CTT	40	20	0.0127552
TAAG[ACGT]TAA	40	20	0.0127552
AAAA[ACGT]AAG	154	115	0.0127589
TATA[ACGT]ACT	48	26	0.0128588
TATT[ACGT]GTG	48	26	0.0128588
GTTT[ACGT]CTC	44	23	0.0129416
ATAT[ACGT]TGT	77	49	0.0129588
TTAA[ACGT]CTC	33	15	0.0130016
ACAA[ACGT]ATA	57	33	0.013106
TAAA[ACGT]TGC	57	33	0.013106
TTTC[ACGT]GTT	83	54	0.0131899
TTAG[ACGT]TGC	21	7	0.0133554
GGGG[ACGT]GTA	16	4	0.0134335
AAAT[ACGT]TTT	166	126	0.0135226
GTTT[ACGT]TGT	109	76	0.0135234
AACT[ACGT]GCA	30	13	0.0136388
GTAC[ACGT]AAA	30	13	0.0136388
GTGT[ACGT]GAT	30	13	0.0136388
TTTC[ACGT]TGC	53	30	0.0136427
AAAT[ACGT]TTA	124	89	0.0137176
TTAA[ACGT]ATG	90	60	0.0138179
ATGT[ACGT]GTA	37	18	0.0138474
ATAC[ACGT]AAC	24	9	0.0139929
GTGC[ACGT]TAT	24	9	0.0139929
ATAT[ACGT]GCC	27	11	0.0140191
ATTC[ACGT]GGT	27	11	0.0140191
AGTC[ACGT]TTT	58	34	0.0140866
TTAT[ACGT]ATA	68	42	0.0142048
AATA[ACGT]GCA	41	21	0.0142343
CATA[ACGT]TTG	41	21	0.0142343
GTTT[ACGT]AAC	41	21	0.0142343
GTTT[ACGT]ATA	63	38	0.014255
TTCA[ACGT]GTA	45	24	0.0142715
CATG[ACGT]ATT	54	31	0.0147435
TTCT[ACGT]TAT	74	47	0.0147462
CTAT[ACGT]GGT	14	3	0.0148618
GGGT[ACGT]TAC	14	3	0.0148618
GGTT[ACGT]TTT	80	52	0.0150297
TGCA[ACGT]ATT	64	39	0.0151764
TGTA[ACGT]CTT	64	39	0.0151764
TTAA[ACGT]GTT	64	39	0.0151764
TTGT[ACGT]ACA	64	39	0.0151764
TATG[ACGT]TTA	50	28	0.0152852
TCTT[ACGT]AGT	50	28	0.0152852
TTTT[ACGT]ATA	163	124	0.0153633
GTAA[ACGT]TTC	38	19	0.0155685
ATTC[ACGT]GTT	46	25	0.0156555
TTAT[ACGT]CAA	46	25	0.0156555
CCAC[ACGT]GTT	19	6	0.0157291
CTGT[ACGT]AAC	42	22	0.0157812
TGAT[ACGT]CAA	42	22	0.0157812
CGTG[ACGT]ATA	12	2	0.0157865
GACA[ACGT]TAT	31	14	0.0158464
TATT[ACGT]CAA	55	32	0.015879
AATG[ACGT]ACA	65	40	0.0161206
TATA[ACGT]TAA	60	36	0.0161336
TTAA[ACGT]TCT	60	36	0.0161336
TGGT[ACGT]TTT	94	64	0.0162155
AGTT[ACGT]AAA	76	49	0.0163157
AGTA[ACGT]TAT	51	29	0.0165622
GAAA[ACGT]AGT	51	29	0.0165622
GTAT[ACGT]GAT	28	12	0.0165847
AACC[ACGT]GTA	22	8	0.0167811
TATG[ACGT]TTT	95	65	0.0168367
ACTT[ACGT]TGG	35	17	0.0169065
CATA[ACGT]AAG	35	17	0.0169065
CCAA[ACGT]TTA	35	17	0.0169065
TGCA[ACGT]TTC	56	33	0.0170475
TTTC[ACGT]GAT	56	33	0.0170475
GTAT[ACGT]TTA	66	41	0.0170866
ACAG[ACGT]TTA	47	26	0.0170908
TTGA[ACGT]AAC	47	26	0.0170908
TTTA[ACGT]AGG	61	37	0.0171977
AAAT[ACGT]CAT	83	55	0.0172169
ACTA[ACGT]TGT	39	20	0.0173715
CAAA[ACGT]AGC	39	20	0.0173715
AAAA[ACGT]ATA	133	98	0.0173779
TTTA[ACGT]CTA	43	23	0.0173922
GTGT[ACGT]TTT	103	72	0.0175952
TGAA[ACGT]ATG	78	51	0.0179439
TTTT[ACGT]GAT	78	51	0.0179439
TGTG[ACGT]AAA	84	56	0.0179699
ATAT[ACGT]AAT	67	42	0.0180736
TTTT[ACGT]GTA	111	79	0.0180753
ATGT[ACGT]GAG	32	15	0.0181886
CATT[ACGT]TGA	57	34	0.0182476
TATT[ACGT]TGG	57	34	0.0182476
AAAT[ACGT]TGC	62	38	0.0182872
AAAT[ACGT]TAT	127	93	0.0183565
AAAA[ACGT]CTG	91	62	0.0184949
AACC[ACGT]TTT	48	27	0.0185746
AGAA[ACGT]ATA	73	47	0.0185783
GGGA[ACGT]AAA	73	47	0.0185783
TATT[ACGT]ATG	73	47	0.0185783
AAAA[ACGT]GTG	79	52	0.0187788
TGTC[ACGT]GTA	36	18	0.0190125
ATCT[ACGT]TTT	92	63	0.0192023
AACA[ACGT]ATC	40	21	0.019251
CTGT[ACGT]CAA	40	21	0.019251
TTTA[ACGT]GGT	40	21	0.019251
ACAA[ACGT]GTA	29	13	0.0193229
TAAA[ACGT]GCC	29	13	0.0193229
TTCT[ACGT]GAC	29	13	0.0193229
ATTT[ACGT]GAT	63	39	0.0194012
TGGT[ACGT]TGT	58	35	0.0194778
AAAG[ACGT]TAA	74	48	0.019504
TATT[ACGT]AAT	80	53	0.0196268
AATT[ACGT]TAA	107	76	0.0199833
TGGG[ACGT]GTA	20	7	0.020064
TACA[ACGT]TGT	49	28	0.0201043
TACA[ACGT]TTA	49	28	0.0201043
GAGG[ACGT]GAT	26	11	0.0201697
TTAT[ACGT]GTC	26	11	0.0201697
TGCC[ACGT]TTT	75	49	0.0204452
CCCC[ACGT]ACA	23	9	0.0205198
TAAC[ACGT]CCT	23	9	0.0205198
TGGA[ACGT]GTC	23	9	0.0205198
TATG[ACGT]ATT	64	40	0.0205384
TTCC[ACGT]TTG	64	40	0.0205384
CTTG[ACGT]TTG	45	25	0.0207914
GTGT[ACGT]AAA	45	25	0.0207914
ACAT[ACGT]ATG	41	22	0.0212018
TTGC[ACGT]AGT	41	22	0.0212018
TTCC[ACGT]TTT	133	99	0.0212044
ACAG[ACGT]TTT	76	50	0.0214011
TTTG[ACGT]AAA	162	125	0.021668
TTTG[ACGT]CAA	65	41	0.0216976
TAAA[ACGT]AAG	55	33	0.0220478
TAGC[ACGT]TTT	55	33	0.0220478
ACCA[ACGT]TGA	30	14	0.0222175
CAAT[ACGT]CAA	30	14	0.0222175
GTTG[ACGT]ACA	30	14	0.0222175
TGTC[ACGT]AAG	30	14	0.0222175
TAAA[ACGT]CTT	77	51	0.0223712
TGTT[ACGT]CAT	77	51	0.0223712
AATG[ACGT]TCT	46	26	0.0225722
TGTT[ACGT]CCT	66	42	0.022878
CAAT[ACGT]TTG	34	17	0.0232336
GACT[ACGT]ATT	34	17	0.0232336
CCTA[ACGT]TTT	51	30	0.0232904
GACT[ACGT]CTT	38	20	0.0234944
GTAC[ACGT]TGT	38	20	0.0234944
TGAA[ACGT]GTT	56	34	0.0235037
TTTT[ACGT]TAT	189	150	0.0235301
GTTC[ACGT]GTA	27	12	0.0235756
TCTA[ACGT]TCT	27	12	0.0235756
TGAC[ACGT]ATT	27	12	0.0235756
ATTT[ACGT]CAT	98	69	0.02362
CGTT[ACGT]CTG	13	3	0.02388
CGTT[ACGT]TTA	13	3	0.02388
TATT[ACGT]TTC	85	58	0.0240461
TGCT[ACGT]CTT	67	43	0.0240783
ACTG[ACGT]ATA	47	27	0.0244023
CTCT[ACGT]TAT	47	27	0.0244023
GTTT[ACGT]TAG	47	27	0.0244023
GTGC[ACGT]GTA	24	10	0.024533
GTTG[ACGT]TAT	24	10	0.024533
AGTA[ACGT]CAC	21	8	0.0247889
AGTA[ACGT]GTG	21	8	0.0247889
TTTT[ACGT]TAG	107	77	0.0248579
ACTT[ACGT]TTG	52	31	0.0249416
TGTC[ACGT]GTC	31	15	0.025253
AGCA[ACGT]AGT	43	24	0.0252971
ATAA[ACGT]CTA	43	24	0.0252971
CATG[ACGT]AAT	43	24	0.0252971
AAAA[ACGT]TGT	116	85	0.0256733
ATGT[ACGT]TGG	39	21	0.0258558
ATTG[ACGT]CAG	39	21	0.0258558
TATG[ACGT]GTT	39	21	0.0258558
TGAC[ACGT]GTG	35	18	0.0259151
GTGC[ACGT]CGT	11	2	0.026011
TCGG[ACGT]TCT	11	2	0.026011
ACTA[ACGT]TTT	63	40	0.0260278
CATT[ACGT]TTT	125	93	0.0261278
GAAT[ACGT]TTG	48	28	0.0262781
TGTT[ACGT]GTA	48	28	0.0262781
ACCG[ACGT]CCA	9	1	0.0264766
CGCT[ACGT]AGT	9	1	0.0264766
GTAC[ACGT]CTA	9	1	0.0264766
TACG[ACGT]GTT	9	1	0.0264766
TAGT[ACGT]CGT	9	1	0.0264766
TTCG[ACGT]TTC	9	1	0.0264766
TTGT[ACGT]TCG	9	1	0.0264766
ACTG[ACGT]ACA	58	36	0.0265036
GTGT[ACGT]CTG	58	36	0.0265036
GTGT[ACGT]CTT	58	36	0.0265036
CTTT[ACGT]TTT	211	171	0.026521
CTGT[ACGT]AAA	69	45	0.0265346
ATGG[ACGT]ATT	53	32	0.0266282
AAAA[ACGT]GTT	88	61	0.0268237
CACA[ACGT]ATC	28	13	0.0271611
CAGT[ACGT]CAC	28	13	0.0271611
GTTC[ACGT]TTA	28	13	0.0271611
TTAA[ACGT]AAG	82	56	0.0274124
CTGC[ACGT]TTA	44	25	0.0274316
GGAG[ACGT]TTT	44	25	0.0274316
TTAT[ACGT]AAC	44	25	0.0274316
TGTT[ACGT]TGA	70	46	0.0277887
AAAT[ACGT]GGA	59	37	0.0280439
CAAA[ACGT]ATG	59	37	0.0280439
AGAA[ACGT]GTA	49	29	0.0281962
ATGT[ACGT]ATA	49	29	0.0281962
TGTG[ACGT]GCT	49	29	0.0281962
GGCC[ACGT]TAT	16	5	0.0282551
GTAG[ACGT]TCC	16	5	0.0282551
AATC[ACGT]ATA	40	22	0.0282883
CAAA[ACGT]GCT	40	22	0.0282883
CCTT[ACGT]AGT	40	22	0.0282883
CTAG[ACGT]TTT	40	22	0.0282883
TATT[ACGT]TGC	40	22	0.0282883
ATTA[ACGT]TTG	54	33	0.0283477
GTTA[ACGT]TGT	54	33	0.0283477
TATT[ACGT]AGT	54	33	0.0283477
CTTA[ACGT]GTA	32	16	0.0284141
GAAT[ACGT]TAG	32	16	0.0284141
GATG[ACGT]ACA	32	16	0.0284141
GCAC[ACGT]GTT	32	16	0.0284141
AAAA[ACGT]GTA	83	57	0.0284547
TTGT[ACGT]TCT	83	57	0.0284547
AGAA[ACGT]TAC	36	19	0.0286892
CAGA[ACGT]TTT	90	63	0.0287203
AGAG[ACGT]GGT	25	11	0.0287839
GACT[ACGT]GAA	25	11	0.0287839
ACAG[ACGT]ATT	65	42	0.0288081
CTTT[ACGT]AAA	139	106	0.0290767
AACT[ACGT]ATT	60	38	0.0296088
GTTT[ACGT]ACA	45	26	0.0296178
TACT[ACGT]AAT	45	26	0.0296178
GTTT[ACGT]CTT	91	64	0.0296808
TAAA[ACGT]ACA	78	53	0.0300727
TCTT[ACGT]GTT	55	34	0.0300978
TGAT[ACGT]TTC	50	30	0.0301535
TTAA[ACGT]TGC	50	30	0.0301535
ATGT[ACGT]TTG	72	48	0.0303437
CTGG[ACGT]TTT	85	59	0.0305687
ATGG[ACGT]GAT	29	14	0.0309039
ATTA[ACGT]GCT	29	14	0.0309039
GTAA[ACGT]AAC	29	14	0.0309039
TTCA[ACGT]GAA	61	39	0.0311967
GTGC[ACGT]TTC	37	20	0.0315463
TTGA[ACGT]GTG	37	20	0.0315463
TTAA[ACGT]CTT	73	49	0.0316427
ACAA[ACGT]TTT	67	44	0.0316643
GTGA[ACGT]CAT	33	17	0.0316864
GTTG[ACGT]CAT	33	17	0.0316864
TGAT[ACGT]AAC	33	17	0.0316864
TTGT[ACGT]AGT	46	27	0.0318511
TATG[ACGT]ATA	56	35	0.0318763
TGTT[ACGT]GCT	56	35	0.0318763
CCTT[ACGT]TGT	51	31	0.0321467
TAAT[ACGT]TAC	51	31	0.0321467
TTGG[ACGT]TGT	51	31	0.0321467
CCGT[ACGT]TTG	14	4	0.0330948
GGCC[ACGT]ATA	14	4	0.0330948
AGCC[ACGT]TAT	26	12	0.0332375
TCAC[ACGT]ATA	26	12	0.0332375
AATC[ACGT]AAT	42	24	0.0333403
ACAC[ACGT]GAA	42	24	0.0333403
CTTC[ACGT]TTT	95	68	0.0335944
CTGC[ACGT]TTT	81	56	0.0336272
ATAA[ACGT]AGT	47	28	0.0341274
TTTG[ACGT]CAC	47	28	0.0341274
TTTA[ACGT]GAG	52	32	0.0341729
TTGA[ACGT]ATT	75	51	0.0342797
AGTT[ACGT]TTG	63	41	0.0344349
GAAT[ACGT]TAT	63	41	0.0344349
TATA[ACGT]TAT	63	41	0.0344349
CTGC[ACGT]ATT	38	21	0.0344773
GAAC[ACGT]CTT	30	15	0.0347827
TTGC[ACGT]GCA	30	15	0.0347827
TGAA[ACGT]TTT	112	83	0.034802
TTTA[ACGT]TTA	112	83	0.034802
TTTA[ACGT]ATT	139	107	0.0348115
CTTA[ACGT]TAT	34	18	0.0350564
ATAC[ACGT]GAT	23	10	0.0351712
GTAT[ACGT]CAA	23	10	0.0351712
GTGT[ACGT]GTC	23	10	0.0351712
TCTA[ACGT]GCA	23	10	0.0351712
TGCA[ACGT]TAC	23	10	0.0351712
AATG[ACGT]TAT	58	37	0.0355096
ATGA[ACGT]TGT	58	37	0.0355096
TTCA[ACGT]GTT	58	37	0.0355096
ATTT[ACGT]CAG	76	52	0.035616
TAAT[ACGT]TTT	173	138	0.035908
AAAA[ACGT]GGC	43	25	0.0359477
AAAG[ACGT]ACG	17	6	0.0359725
CGTT[ACGT]TGT	17	6	0.0359725
TTTT[ACGT]ATC	83	58	0.0360455
AATA[ACGT]TAT	64	42	0.0360822
AGTT[ACGT]TTA	64	42	0.0360822
TTCT[ACGT]TGC	64	42	0.0360822
TTTT[ACGT]GGT	64	42	0.0360822
TGTA[ACGT]ACT	53	33	0.0362292
ATGC[ACGT]CTA	20	8	0.0363036
GTAG[ACGT]AAA	48	29	0.0364425
ATTT[ACGT]ACA	77	53	0.0369629
GGAT[ACGT]AAA	39	22	0.0374738
GTGT[ACGT]AAC	39	22	0.0374738
TAAT[ACGT]CTG	39	22	0.0374738
TGCT[ACGT]ATA	39	22	0.0374738
TGAA[ACGT]TTA	71	48	0.0375666
GCAG[ACGT]TTT	65	43	0.0377463
TTAT[ACGT]TCA	65	43	0.0377463
GTAC[ACGT]ATA	27	13	0.0378617
CGAT[ACGT]TTT	12	3	0.0381368
CGTT[ACGT]ACA	12	3	0.0381368
CGTT[ACGT]TCA	12	3	0.0381368
TACC[ACGT]TAG	12	3	0.0381368
AACA[ACGT]AAA	116	87	0.0381493
AATT[ACGT]TGG	54	34	0.0383128
CAGT[ACGT]TTG	54	34	0.0383128
AAGA[ACGT]ATT	85	60	0.038497
AAAT[ACGT]GTC	35	19	0.0385115
CTAA[ACGT]TTA	44	26	0.0386017
AATC[ACGT]GTT	31	16	0.0387779
CTAA[ACGT]GTT	31	16	0.0387779
TACT[ACGT]TAC	31	16	0.0387779
TGTC[ACGT]AAT	31	16	0.0387779
ATAT[ACGT]TGC	49	30	0.0387926
AAGA[ACGT]AAC	60	39	0.0392314
TACT[ACGT]TGT	60	39	0.0392314
TTGA[ACGT]TGT	60	39	0.0392314
AGCT[ACGT]TTT	79	55	0.0396861
TTTA[ACGT]AAG	94	68	0.0404701
TGGG[ACGT]TGA	40	23	0.0405277
GCAC[ACGT]TTA	24	11	0.0407215
GTGC[ACGT]TTA	24	11	0.0407215
AATT[ACGT]AAT	80	56	0.0410608
ATTG[ACGT]CTT	50	31	0.041174
CACC[ACGT]TTT	50	31	0.041174
TTAT[ACGT]TAC	50	31	0.041174
AAGT[ACGT]ATG	45	27	0.041297
AGGA[ACGT]ATT	45	27	0.041297
TGAT[ACGT]TAA	45	27	0.041297
TTTA[ACGT]GCT	45	27	0.041297
GTTG[ACGT]TTG	36	20	0.0420399
TCAT[ACGT]GAA	36	20	0.0420399
TGGC[ACGT]CCT	36	20	0.0420399
GAAA[ACGT]ACA	74	51	0.042126
ATTT[ACGT]CTT	121	92	0.0423922
TAAA[ACGT]ATT	121	92	0.0423922
ATTT[ACGT]GAA	81	57	0.0424433
GCTT[ACGT]TTT	81	57	0.0424433
GATT[ACGT]TGT	56	36	0.0425519
TGGT[ACGT]ATT	56	36	0.0425519
TTCA[ACGT]ATA	56	36	0.0425519
TTTG[ACGT]ATC	56	36	0.0425519
GTTA[ACGT]CAG	28	14	0.0426273
TATC[ACGT]GTT	28	14	0.0426273
TTGT[ACGT]GTC	28	14	0.0426273
CATT[ACGT]TCG	10	2	0.0426813
CGCT[ACGT]TGA	10	2	0.0426813
CTTG[ACGT]CGT	10	2	0.0426813
TCGT[ACGT]TTC	10	2	0.0426813
ATGA[ACGT]CAC	32	17	0.0428715
CTTC[ACGT]GTA	32	17	0.0428715
GCAA[ACGT]ACA	32	17	0.0428715
GTTA[ACGT]AGA	32	17	0.0428715
TAAG[ACGT]GTT	32	17	0.0428715
CTAC[ACGT]GTT	21	9	0.0430165
CCGT[ACGT]CTG	15	5	0.0431144
GTGC[ACGT]AAC	15	5	0.0431144
TTAT[ACGT]TAT	113	85	0.0432304
TACA[ACGT]TAT	51	32	0.0435834
TCTA[ACGT]ATT	51	32	0.0435834
AAGA[ACGT]AAA	142	111	0.0435872
TGTA[ACGT]AGC	41	24	0.0436316
TAAA[ACGT]AGA	75	52	0.0436659
AATA[ACGT]AAT	82	58	0.0438331
ATCT[ACGT]TTG	46	28	0.0440288
ATGT[ACGT]AGA	46	28	0.0440288
CTGT[ACGT]GTG	46	28	0.0440288
GGCA[ACGT]TTT	46	28	0.0440288
TGAG[ACGT]TGT	46	28	0.0440288
TTGA[ACGT]AGA	46	28	0.0440288
GACT[ACGT]GTT	18	7	0.0441548
AATG[ACGT]TGT	69	47	0.0445445
AACT[ACGT]TTG	57	37	0.0447025
ATGT[ACGT]CAT	57	37	0.0447025
TAAG[ACGT]AAT	57	37	0.0447025
TATG[ACGT]AAT	57	37	0.0447025
CTTG[ACGT]ATT	63	42	0.0449476
AACT[ACGT]CGC	8	1	0.0450149
ACGA[ACGT]AGG	8	1	0.0450149
GGGA[ACGT]CGG	8	1	0.0450149
TACA[ACGT]CGT	8	1	0.0450149
TTGG[ACGT]TCG	8	1	0.0450149
TACA[ACGT]AAA	98	72	0.0450171
AAAT[ACGT]AGT	76	53	0.0452144
AAGA[ACGT]GTT	37	21	0.0456308
TATG[ACGT]ACA	37	21	0.0456308
AGTG[ACGT]TGT	52	33	0.0460175
CTGT[ACGT]GAA	52	33	0.0460175
TACT[ACGT]TTG	52	33	0.0460175
TGAA[ACGT]TAA	52	33	0.0460175
CTAA[ACGT]GTG	25	12	0.0464487
GTTA[ACGT]AAC	25	12	0.0464487
TACC[ACGT]ATT	25	12	0.0464487
GGGG[ACGT]GGG	77	54	0.0467707
GGAA[ACGT]AGT	42	25	0.0467786
TTAC[ACGT]TGT	42	25	0.0467786
TTCC[ACGT]TCA	42	25	0.0467786
TTGT[ACGT]AGA	42	25	0.0467786
AAGC[ACGT]AAT	47	29	0.0467924
ATTG[ACGT]ATA	47	29	0.0467924
CCTT[ACGT]GTT	47	29	0.0467924
CTGT[ACGT]ACA	47	29	0.0467924
TTTT[ACGT]GCT	58	38	0.0468709
ACAA[ACGT]TCT	33	18	0.0470472
ATGG[ACGT]TTA	33	18	0.0470472
CATT[ACGT]GCT	33	18	0.0470472
CTAC[ACGT]TTA	33	18	0.0470472
GTTT[ACGT]AGC	33	18	0.0470472
TAAT[ACGT]GTG	33	18	0.0470472
AGAA[ACGT]TTT	92	67	0.0472767
AACT[ACGT]GTA	29	15	0.0475079
GTAA[ACGT]GTA	29	15	0.0475079
CCTT[ACGT]TTT	109	82	0.0479153
CTGT[ACGT]TTG	78	55	0.0483339
GATA[ACGT]AAA	53	34	0.0484731
GTTT[ACGT]CAA	65	44	0.0488281
TTAA[ACGT]ATT	110	83	0.048961
ATGA[ACGT]GTT	38	22	0.0492744
TGAA[ACGT]CAC	38	22	0.0492744
TGCA[ACGT]AAG	38	22	0.0492744
TGTT[ACGT]ATC	38	22	0.0492744
TTAT[ACGT]GAT	38	22	0.0492744
TCTT[ACGT]TCT	86	62	0.0494515
AAGT[ACGT]TAA	48	30	0.0495834
CATT[ACGT]CTA	48	30	0.0495834
TTAC[ACGT]GTT	48	30	0.0495834
TGTG[ACGT]ATA	72	50	0.0497585
TAAA[ACGT]TTT	120	92	0.049853
GGTG[ACGT]ACT	22	10	0.049962
GTCC[ACGT]GCA	22	10	0.049962
GTTA[ACGT]CTC	22	10	0.049962
TAAA[ACGT]GGC	22	10	0.049962
GTTC[ACGT]CTT	43	26	0.0499624
AATT[ACGT]AAG	54	35	0.0509476
AAGT[ACGT]TTT	95	70	0.0511057
ATTA[ACGT]ATG	60	40	0.0512526
GGAT[ACGT]TTT	60	40	0.0512526
TTAA[ACGT]AAC	60	40	0.0512526
ACAA[ACGT]GTT	34	19	0.0512899
ATGC[ACGT]ACA	34	19	0.0512899
GTTG[ACGT]ATA	34	19	0.0512899
TCAG[ACGT]TTA	34	19	0.0512899
TTAA[ACGT]GGT	34	19	0.0512899
TTAC[ACGT]TAA	34	19	0.0512899
AAAA[ACGT]ATT	153	122	0.0514223
TTTA[ACGT]AAC	80	57	0.0514783
AAAA[ACGT]TAC	88	64	0.0522884
AAAT[ACGT]CTT	88	64	0.0522884
AGCA[ACGT]ACC	26	13	0.0523127
GAAC[ACGT]GAA	26	13	0.0523127
AGAT[ACGT]TAA	49	31	0.0523978
TATA[ACGT]TTC	49	31	0.0523978
TGCT[ACGT]AAT	49	31	0.0523978
GTTA[ACGT]AGG	30	16	0.0524799
TACA[ACGT]AAG	30	16	0.0524799
TGAC[ACGT]GTT	30	16	0.0524799
TGTA[ACGT]TAG	30	16	0.0524799
ACTA[ACGT]GAC	19	8	0.0526691
CTAT[ACGT]CAG	19	8	0.0526691
GTAT[ACGT]GAC	19	8	0.0526691
TTGG[ACGT]ATT	67	46	0.0527507
AAAC[ACGT]TAC	39	23	0.0529616
AAGT[ACGT]CAT	39	23	0.0529616
AATA[ACGT]GTT	44	27	0.0531771
TAGT[ACGT]TAT	44	27	0.0531771
AAAC[ACGT]AAC	55	36	0.0534382
TAGG[ACGT]TTT	55	36	0.0534382
TTGT[ACGT]AAG	61	41	0.0534621
ACGT[ACGT]TTG	16	6	0.0536753
ATAC[ACGT]CTA	16	6	0.0536753
GTAT[ACGT]GTC	16	6	0.0536753
TATA[ACGT]TTA	82	59	0.0546419
ATGT[ACGT]AAT	68	47	0.0547244
AAAT[ACGT]GTT	75	53	0.0550395
ATTG[ACGT]GTT	50	32	0.055232
TATA[ACGT]AAG	50	32	0.055232
AGTC[ACGT]TTG	35	20	0.0555864
GTAT[ACGT]CTT	35	20	0.0555864
TTGG[ACGT]ACT	35	20	0.0555864
TTTA[ACGT]GTA	62	42	0.0556816
CTGT[ACGT]TGC	56	37	0.0559424
TTAA[ACGT]CTA	56	37	0.0559424
TTCA[ACGT]AGA	56	37	0.0559424
GAAA[ACGT]AGA	83	60	0.0562293
TTGT[ACGT]AAT	99	74	0.0562462
AGCT[ACGT]TTA	45	28	0.0564172
TTAA[ACGT]TGG	45	28	0.0564172
TTCT[ACGT]TTG	91	67	0.0565668
ATGA[ACGT]ACA	40	24	0.056684
TGTG[ACGT]AGC	40	24	0.056684
CGTT[ACGT]TTT	23	11	0.0570762
GCAT[ACGT]AAG	23	11	0.0570762
GTTG[ACGT]CAC	23	11	0.0570762
AAGT[ACGT]TAC	31	17	0.0575226
AATC[ACGT]GTA	31	17	0.0575226
CAAC[ACGT]GAA	31	17	0.0575226
GAGT[ACGT]TTA	31	17	0.0575226
TAGA[ACGT]TCT	31	17	0.0575226
TATC[ACGT]TGT	31	17	0.0575226
TACT[ACGT]TTT	84	61	0.0578196
AACT[ACGT]TGT	63	43	0.0579096
CTGT[ACGT]TAT	63	43	0.0579096
ACTT[ACGT]TCA	51	33	0.0580824
CAGT[ACGT]CAG	51	33	0.0580824
CCAT[ACGT]GAA	27	14	0.0582788
GATA[ACGT]AGG	27	14	0.0582788
GTTC[ACGT]TTG	27	14	0.0582788
TTGC[ACGT]GAG	27	14	0.0582788
AGTT[ACGT]TGA	57	38	0.0584579
TTTA[ACGT]GAT	57	38	0.0584579
ATAG[ACGT]AAA	70	49	0.0586909
ATGT[ACGT]CTG	46	29	0.0596776
AAGC[ACGT]TTT	64	44	0.0601445
AAAC[ACGT]AAG	41	25	0.0604341
TATG[ACGT]ACT	41	25	0.0604341
TTAC[ACGT]GTA	41	25	0.0604341
AAGA[ACGT]TCG	11	3	0.0604618
ACAA[ACGT]ACG	11	3	0.0604618
GATT[ACGT]GTC	11	3	0.0604618
GCCC[ACGT]ATA	11	3	0.0604618
GCTG[ACGT]CGT	11	3	0.0604618
GGAC[ACGT]CTA	11	3	0.0604618
GTGG[ACGT]CGT	11	3	0.0604618
TGTG[ACGT]TCG	11	3	0.0604618
TGTT[ACGT]CCG	11	3	0.0604618
TCTG[ACGT]ATT	71	50	0.0606813
TTTT[ACGT]CAC	71	50	0.0606813
GCCA[ACGT]TTT	52	34	0.0609458
TTGA[ACGT]TAT	52	34	0.0609458
GAAA[ACGT]ACT	58	39	0.0609824
GATT[ACGT]TAA	58	39	0.0609824
GTGT[ACGT]TTA	58	39	0.0609824
AACC[ACGT]AAC	20	9	0.0614055
AGTC[ACGT]TAC	20	9	0.0614055
CCCA[ACGT]TAT	20	9	0.0614055
GATA[ACGT]TCA	20	9	0.0614055
GGGG[ACGT]TTA	20	9	0.0614055
ATTA[ACGT]TTA	65	45	0.0623847
TATA[ACGT]ATG	65	45	0.0623847
GGAT[ACGT]TGT	32	18	0.0626174
GTAC[ACGT]ATT	32	18	0.0626174
GTTG[ACGT]GGA	32	18	0.0626174
ATTT[ACGT]TCT	104	79	0.0626977
GTTG[ACGT]AAA	47	30	0.062954
TAAT[ACGT]ATG	47	30	0.062954
TCTG[ACGT]TTG	47	30	0.062954
TTGG[ACGT]GTT	47	30	0.062954
AAAT[ACGT]AAA	157	127	0.0631997
CAAA[ACGT]CTT	59	40	0.063514
CAAA[ACGT]TAA	59	40	0.063514
TCTG[ACGT]AGA	59	40	0.063514
CTGT[ACGT]TGT	96	72	0.0637295
TGTG[ACGT]TGA	53	35	0.0638192
CTTA[ACGT]CTT	42	26	0.0642052
GCTT[ACGT]TTC	42	26	0.0642052
AATC[ACGT]TAA	37	22	0.0642936
ATAT[ACGT]ATG	37	22	0.0642936
CTCT[ACGT]GTT	37	22	0.0642936
CTTA[ACGT]TTC	37	22	0.0642936
TATA[ACGT]GTT	37	22	0.0642936
TTGA[ACGT]GTA	37	22	0.0642936
CAAG[ACGT]GTA	24	12	0.064305
CTTG[ACGT]GGG	28	15	0.0643167
GCTT[ACGT]ATA	28	15	0.0643167
TAAG[ACGT]TTA	28	15	0.0643167
TCTG[ACGT]ACC	28	15	0.0643167
GTAC[ACGT]TCT	17	7	0.0645676
TACA[ACGT]GTC	17	7	0.0645676
CTTT[ACGT]CAA	66	46	0.064629
GTGA[ACGT]TTT	73	52	0.0646717
CGCA[ACGT]CTC	14	5	0.0651676
TAGC[ACGT]GAT	14	5	0.0651676
TCCA[ACGT]TAC	14	5	0.0651676
CTGA[ACGT]TGT	60	41	0.0660507
TCTT[ACGT]TAT	60	41	0.0660507
TTCA[ACGT]ATG	60	41	0.0660507
TTGT[ACGT]ATA	60	41	0.0660507
TAAA[ACGT]GCA	48	31	0.066242
TTAG[ACGT]AAA	74	53	0.0666697
TTTA[ACGT]TTG	90	67	0.0673924
AATG[ACGT]TGC	33	19	0.0677481
AGAC[ACGT]ATT	33	19	0.0677481
GAAC[ACGT]GTT	33	19	0.0677481
ACAG[ACGT]ACT	43	27	0.0679911
ACTA[ACGT]AAT	43	27	0.0679911
ATTG[ACGT]TTA	43	27	0.0679911
GCAG[ACGT]ATT	43	27	0.0679911
TGTC[ACGT]TAA	43	27	0.0679911
TTCT[ACGT]AAC	43	27	0.0679911
TTTG[ACGT]GTA	61	42	0.0685908
ATGA[ACGT]AGT	38	23	0.0686838
GCAT[ACGT]CTT	38	23	0.0686838
TAAA[ACGT]GGT	38	23	0.0686838
AAAA[ACGT]GCA	91	68	0.0689884
AAAC[ACGT]CTT	49	32	0.0695378
ACCA[ACGT]TTT	55	37	0.0695855
AGAA[ACGT]TTC	55	37	0.0695855
AATT[ACGT]CGA	9	2	0.0696679
ACGT[ACGT]ATA	9	2	0.0696679
ACGT[ACGT]GCC	9	2	0.0696679
CCTT[ACGT]ACG	9	2	0.0696679
CGAG[ACGT]TTT	9	2	0.0696679
CGCC[ACGT]CTT	9	2	0.0696679
CTGT[ACGT]TCG	9	2	0.0696679
GGAC[ACGT]ATC	9	2	0.0696679
TAGC[ACGT]ATC	9	2	0.0696679
TGCG[ACGT]TAG	9	2	0.0696679
CTAG[ACGT]TAT	21	10	0.0702746
CTAT[ACGT]AAC	21	10	0.0702746
GTAA[ACGT]GTG	21	10	0.0702746
TACC[ACGT]GAA	21	10	0.0702746
TCTA[ACGT]GGA	21	10	0.0702746
CATG[ACGT]TAC	29	16	0.0704005
GCAT[ACGT]AAT	29	16	0.0704005
GCTA[ACGT]ATA	29	16	0.0704005
TAAG[ACGT]TGG	29	16	0.0704005
TCTT[ACGT]GAC	29	16	0.0704005
TAAC[ACGT]TTT	76	55	0.0706673
AATT[ACGT]CTG	62	43	0.0711326
ACAT[ACGT]TAT	62	43	0.0711326
TCAT[ACGT]TTG	62	43	0.0711326
ACTA[ACGT]ACA	25	13	0.0716031
CACT[ACGT]GAT	25	13	0.0716031
GCAC[ACGT]TAA	25	13	0.0716031
GTCA[ACGT]AAC	25	13	0.0716031
GTTA[ACGT]AAG	25	13	0.0716031
CAAA[ACGT]AAA	111	86	0.0717149
AATA[ACGT]TCT	44	28	0.0717861
ATGT[ACGT]CAA	44	28	0.0717861
TTGT[ACGT]GCT	44	28	0.0717861
ATTT[ACGT]TTC	93	70	0.0721773
AAAT[ACGT]TGT	102	78	0.0723206
GTAG[ACGT]TTT	56	38	0.0724733
TATT[ACGT]CCA	56	38	0.0724733
TTAA[ACGT]GTA	56	38	0.0724733
ATGC[ACGT]AAA	50	33	0.0728379
GAAA[ACGT]TCA	50	33	0.0728379
TGTG[ACGT]TGC	50	33	0.0728379
TTAA[ACGT]CCA	50	33	0.0728379
AAAC[ACGT]TAG	34	20	0.0729005
AAGC[ACGT]GCT	34	20	0.0729005
CTGA[ACGT]ACT	34	20	0.0729005
TGAT[ACGT]GTA	34	20	0.0729005
TGCT[ACGT]AAG	34	20	0.0729005
AATG[ACGT]TGG	39	24	0.0730867
GTTT[ACGT]GGG	39	24	0.0730867
TATG[ACGT]GAA	39	24	0.0730867
TTAA[ACGT]TAA	70	50	0.0736223
AAAG[ACGT]ACT	63	44	0.0736746
TCCT[ACGT]TTT	95	72	0.0753592
GAAA[ACGT]TAG	45	29	0.0755852
GCAT[ACGT]TTG	45	29	0.0755852
GTGT[ACGT]TGA	45	29	0.0755852
TGCA[ACGT]ACT	45	29	0.0755852
TGCA[ACGT]TAA	45	29	0.0755852
TTAG[ACGT]GGG	18	8	0.075629
AAAA[ACGT]AGG	71	51	0.0758692
AATT[ACGT]TGC	51	34	0.0761392
AAGT[ACGT]TTA	64	45	0.0762153
TACA[ACGT]ATT	64	45	0.0762153
GATG[ACGT]CAG	30	17	0.0765081
GCAA[ACGT]TAT	30	17	0.0765081
TAAT[ACGT]AGC	30	17	0.0765081
AAAA[ACGT]TCG	7	1	0.0765086
AACG[ACGT]CAG	7	1	0.0765086
CCGT[ACGT]CAC	7	1	0.0765086
CCTT[ACGT]GCG	7	1	0.0765086
CGAA[ACGT]ATG	7	1	0.0765086
CGAA[ACGT]GGC	7	1	0.0765086
CGAG[ACGT]GGT	7	1	0.0765086
CGGC[ACGT]GGC	7	1	0.0765086
CGTC[ACGT]GTG	7	1	0.0765086
CTTA[ACGT]CGG	7	1	0.0765086
GACT[ACGT]CGT	7	1	0.0765086
GCGG[ACGT]CAC	7	1	0.0765086
TAGA[ACGT]CGA	7	1	0.0765086
TATA[ACGT]CGT	7	1	0.0765086
TCAC[ACGT]CGA	7	1	0.0765086
TCCG[ACGT]GGT	7	1	0.0765086
TGCG[ACGT]GGT	7	1	0.0765086
TTCC[ACGT]CGC	7	1	0.0765086
ACAG[ACGT]ATA	40	25	0.0774947
AGTT[ACGT]GAA	40	25	0.0774947
ATGT[ACGT]TAC	40	25	0.0774947
CTTT[ACGT]GGG	40	25	0.0774947
ACAA[ACGT]TGC	35	21	0.0780622
ATGT[ACGT]AGC	35	21	0.0780622
CATT[ACGT]GGA	35	21	0.0780622
GTTG[ACGT]TCT	35	21	0.0780622
TGTA[ACGT]GAT	35	21	0.0780622
TTAA[ACGT]ACA	72	52	0.0781136
AAAA[ACGT]CAT	88	66	0.0781707
AAAA[ACGT]TAT	127	101	0.0785845
AAAA[ACGT]CCG	12	4	0.0789106
AGAC[ACGT]GCC	12	4	0.0789106
CCGA[ACGT]CCC	12	4	0.0789106
GGTA[ACGT]GGT	12	4	0.0789106
TAAA[ACGT]CGT	12	4	0.0789106
TGGG[ACGT]CCG	12	4	0.0789106
GATA[ACGT]TGA	26	14	0.0789331
GATT[ACGT]CTA	26	14	0.0789331
GTGC[ACGT]GAA	26	14	0.0789331
TCTA[ACGT]GTT	26	14	0.0789331
TTGT[ACGT]GGT	26	14	0.0789331
CAAT[ACGT]GTG	22	11	0.0792049
GAGA[ACGT]AGC	22	11	0.0792049
TAAG[ACGT]GAC	22	11	0.0792049
ATAT[ACGT]CGT	15	6	0.0792625
CGGG[ACGT]AGG	15	6	0.0792625
GTAC[ACGT]AGT	15	6	0.0792625
TTCT[ACGT]CGT	15	6	0.0792625
ACTG[ACGT]AAG	46	30	0.0793839
AGCT[ACGT]TGC	46	30	0.0793839
CTAT[ACGT]TTA	46	30	0.0793839
TATT[ACGT]CAG	46	30	0.0793839
TGAA[ACGT]AAC	46	30	0.0793839
AAGA[ACGT]TTT	89	67	0.0799422
TGGA[ACGT]TTT	89	67	0.0799422
TTGT[ACGT]GTT	73	53	0.0803546
ATTA[ACGT]AAT	81	60	0.0806354
TATT[ACGT]AAG	59	41	0.0811306
TCAA[ACGT]TTT	59	41	0.0811306
ATTT[ACGT]GTG	66	47	0.0812881
ATTT[ACGT]TCA	90	68	0.0817102
ATGG[ACGT]CTT	41	26	0.0819009
AATA[ACGT]GAT	31	18	0.0826205
ACTG[ACGT]TCA	31	18	0.0826205
ATAA[ACGT]AGG	31	18	0.0826205
ATTG[ACGT]AAC	31	18	0.0826205
CAGT[ACGT]CTA	31	18	0.0826205
TGGG[ACGT]CAA	31	18	0.0826205
TGTC[ACGT]GAT	31	18	0.0826205
TTAC[ACGT]AAG	31	18	0.0826205
TATT[ACGT]TAC	53	36	0.0827336
AACA[ACGT]AGA	47	31	0.0831782
ATAT[ACGT]GAA	47	31	0.0831782
ATTA[ACGT]TCT	47	31	0.0831782
GTTG[ACGT]CTT	47	31	0.0831782
GTGG[ACGT]CTT	36	22	0.0832226
TGTA[ACGT]CTA	36	22	0.0832226
TGTT[ACGT]AAC	36	22	0.0832226
TTTA[ACGT]GTC	36	22	0.0832226
TAAA[ACGT]TGT	100	77	0.0832666
TTTA[ACGT]AGA	100	77	0.0832666
GAAA[ACGT]TAT	67	48	0.0838177
ATAT[ACGT]TCT	60	42	0.0840082
GAAA[ACGT]TGA	75	55	0.0848234
AACA[ACGT]TTT	92	70	0.0852342
TAAA[ACGT]GAA	92	70	0.0852342
GCAT[ACGT]CTG	27	15	0.0862638
TAAG[ACGT]GAT	27	15	0.0862638
TAGG[ACGT]GAA	27	15	0.0862638
TATC[ACGT]GTG	27	15	0.0862638
AAAC[ACGT]GTA	42	27	0.0862995
ATTG[ACGT]AGT	42	27	0.0862995
TGCC[ACGT]TTA	42	27	0.0862995
TTAT[ACGT]TGC	42	27	0.0862995
TTGG[ACGT]AAC	42	27	0.0862995
AGAA[ACGT]TGT	68	49	0.0863414
ACAC[ACGT]AGT	19	9	0.086736
AGGC[ACGT]GTA	19	9	0.086736
GGAT[ACGT]TAC	19	9	0.086736
TATG[ACGT]ACC	19	9	0.086736
CAAA[ACGT]ATA	61	43	0.086879
TTAA[ACGT]AGC	48	32	0.0869643
ACAC[ACGT]TAC	23	12	0.0881393
ACTC[ACGT]GTA	23	12	0.0881393
ATAC[ACGT]GTG	23	12	0.0881393
ATAT[ACGT]AGC	23	12	0.0881393
GCCA[ACGT]TAG	23	12	0.0881393
GGGA[ACGT]AAC	23	12	0.0881393
GGGG[ACGT]ATA	23	12	0.0881393
TAGA[ACGT]CCT	23	12	0.0881393
AAAC[ACGT]TGC	37	23	0.0883721
ATAG[ACGT]TGT	37	23	0.0883721
CTAA[ACGT]TGT	37	23	0.0883721
AACT[ACGT]AAC	32	19	0.0887218
GTAA[ACGT]ACT	32	19	0.0887218
GTAT[ACGT]ACT	32	19	0.0887218
ACAT[ACGT]CTT	55	38	0.0893009
ACTG[ACGT]CTT	55	38	0.0893009
TGTT[ACGT]ACA	55	38	0.0893009
TTAT[ACGT]ATT	86	65	0.0905066
AAAA[ACGT]AGA	115	91	0.0906477
ATGC[ACGT]ATT	43	28	0.0906851
TGTG[ACGT]ACT	49	33	0.0907391
TGTT[ACGT]TAG	49	33	0.0907391
TTCA[ACGT]TTT	127	102	0.0919143
TTTC[ACGT]TTA	87	66	0.0924639
AGAT[ACGT]TTA	56	39	0.0925691
TAAT[ACGT]TGT	56	39	0.0925691
TGGT[ACGT]TTA	56	39	0.0925691
ACTA[ACGT]CAG	16	7	0.093388
AGTC[ACGT]ATA	16	7	0.093388
TGGC[ACGT]GTA	16	7	0.093388
AACC[ACGT]TAA	28	16	0.0935698
ACTG[ACGT]CTC	28	16	0.0935698
ATAC[ACGT]ATA	28	16	0.0935698
GGTT[ACGT]CCT	28	16	0.0935698
TGTA[ACGT]CAC	28	16	0.0935698
ATGG[ACGT]TTT	71	52	0.0938676
TTTT[ACGT]TGG	88	67	0.0944145
AATA[ACGT]CTT	50	34	0.0944996
CAAA[ACGT]AGA	50	34	0.0944996
GGGT[ACGT]GGG	50	34	0.0944996
GGTT[ACGT]TAA	50	34	0.0944996
TTAT[ACGT]ATG	50	34	0.0944996
TTTA[ACGT]GTG	50	34	0.0944996
AATG[ACGT]GCT	33	20	0.0947985
ATCA[ACGT]GTT	33	20	0.0947985
ATGT[ACGT]CTA	33	20	0.0947985
CCTG[ACGT]TTA	33	20	0.0947985
TCAA[ACGT]TAA	33	20	0.0947985
AAAC[ACGT]CGA	10	3	0.0950113
CCGG[ACGT]GCT	10	3	0.0950113
CGAG[ACGT]AAA	10	3	0.0950113
CGTT[ACGT]CTA	10	3	0.0950113
CTCC[ACGT]CGT	10	3	0.0950113
GCAG[ACGT]CGT	10	3	0.0950113
GCCC[ACGT]TAG	10	3	0.0950113
GGGT[ACGT]CCG	10	3	0.0950113
TACG[ACGT]ATG	10	3	0.0950113
TATA[ACGT]ACG	10	3	0.0950113
AAGT[ACGT]ATA	44	29	0.0950531
CACT[ACGT]TAT	44	29	0.0950531
CATT[ACGT]CAT	44	29	0.0950531
TGTT[ACGT]CTA	44	29	0.0950531
TGAT[ACGT]TTG	57	40	0.0958245
TTAA[ACGT]AGT	57	40	0.0958245
AAAT[ACGT]TTG	80	60	0.0958868
ATTT[ACGT]TGG	72	53	0.0963587
TAAG[ACGT]AAA	72	53	0.0963587
GTAT[ACGT]AAC	24	13	0.097033
TCTA[ACGT]ATC	24	13	0.097033
ACGT[ACGT]AAA	13	5	0.0974405
CGCT[ACGT]CCC	13	5	0.0974405
GCAT[ACGT]GGC	13	5	0.0974405
GGAC[ACGT]GTA	13	5	0.0974405
TAGT[ACGT]GAC	13	5	0.0974405
ACCC[ACGT]TTG	20	10	0.0977964
ATGT[ACGT]GAC	20	10	0.0977964
CAAC[ACGT]ATA	20	10	0.0977964
GCAG[ACGT]TAT	20	10	0.0977964
TACA[ACGT]CTC	20	10	0.0977964
AATG[ACGT]ACT	51	35	0.0982432
CTGT[ACGT]AAT	51	35	0.0982432
TTTC[ACGT]CAA	51	35	0.0982432
AAAG[ACGT]GTG	39	25	0.0986077
ACAT[ACGT]AAT	39	25	0.0986077
CTTT[ACGT]GTA	39	25	0.0986077
GGTT[ACGT]TAT	39	25	0.0986077
TGAT[ACGT]ACA	39	25	0.0986077
CTAT[ACGT]TAT	58	41	0.0990654
TGCT[ACGT]TTA	58	41	0.0990654
CACA[ACGT]ATA	45	30	0.0993995
GCTT[ACGT]TCA	45	30	0.0993995
AGAT[ACGT]ACC	29	17	0.10083
CAAT[ACGT]ACT	29	17	0.10083
CCAC[ACGT]GGA	29	17	0.10083
GGGG[ACGT]ACA	29	17	0.10083
AAGA[ACGT]CAC	34	21	0.100839
AATC[ACGT]GTG	34	21	0.100839
ACAA[ACGT]TCA	34	21	0.100839
CCTC[ACGT]AGT	34	21	0.100839
GTAT[ACGT]TAG	34	21	0.100839
TGAT[ACGT]CAG	34	21	0.100839
TGTT[ACGT]CAC	34	21	0.100839
GTGA[ACGT]ATT	52	36	0.101968
AATA[ACGT]AGT	59	42	0.102291
AAGA[ACGT]AAT	83	63	0.102429
AGTG[ACGT]ACA	40	26	0.103681
ATTC[ACGT]GAA	40	26	0.103681
GCTG[ACGT]AGA	40	26	0.103681
TTAC[ACGT]CTG	40	26	0.103681
AAAG[ACGT]TGG	46	31	0.103721
AGTT[ACGT]CAT	46	31	0.103721
GGGG[ACGT]AAA	46	31	0.103721
TTTA[ACGT]GCA	46	31	0.103721
GACT[ACGT]TTT	67	49	0.103891
TGAA[ACGT]CTG	67	49	0.103891
ATGT[ACGT]TTA	84	64	0.10459
AAAT[ACGT]GCT	53	37	0.105671
AAGA[ACGT]TTG	53	37	0.105671
GAGG[ACGT]AAA	53	37	0.105671
GCAT[ACGT]AAA	53	37	0.105671
ATAC[ACGT]AGA	25	14	0.105851
CATA[ACGT]AGT	25	14	0.105851
GTAA[ACGT]GTT	25	14	0.105851
GTCA[ACGT]AAG	25	14	0.105851
TAAT[ACGT]GAT	25	14	0.105851
TTAC[ACGT]TCA	25	14	0.105851
TTTG[ACGT]CTT	76	57	0.106217
TTTG[ACGT]TAT	76	57	0.106217
TGTT[ACGT]ATA	68	50	0.106681
AGCA[ACGT]GTT	35	22	0.106835
AGTT[ACGT]AGT	35	22	0.106835
GTTA[ACGT]AGT	35	22	0.106835
AAGC[ACGT]ACC	17	8	0.107377
ATCC[ACGT]TAT	17	8	0.107377
GCCC[ACGT]TTA	17	8	0.107377
GTAA[ACGT]CCA	17	8	0.107377
GTAA[ACGT]TAT	47	32	0.108014
TAAA[ACGT]TAC	47	32	0.108014
TTTA[ACGT]TAC	47	32	0.108014
AAAC[ACGT]ACT	30	18	0.108029
AGTT[ACGT]GGA	30	18	0.108029
CCTT[ACGT]ATA	30	18	0.108029
GTGT[ACGT]ATA	30	18	0.108029
TTGC[ACGT]ACA	30	18	0.108029
AATG[ACGT]AGA	61	44	0.108688
AGTT[ACGT]TAT	61	44	0.108688
CAAA[ACGT]TAT	61	44	0.108688
AGAT[ACGT]ATA	41	27	0.108717
TAGT[ACGT]TGT	41	27	0.108717
AGGC[ACGT]TTA	21	11	0.108742
GAGA[ACGT]GTA	21	11	0.108742
GGAG[ACGT]TTA	21	11	0.108742
TAAG[ACGT]TCA	21	11	0.108742
TAAT[ACGT]GCC	21	11	0.108742
TAGC[ACGT]GTT	21	11	0.108742
TATT[ACGT]GCC	21	11	0.108742
CTTT[ACGT]CTT	106	84	0.109273
ATTT[ACGT]TGC	54	38	0.109351
AAAT[ACGT]GTG	62	45	0.111859
ATTA[ACGT]ATA	62	45	0.111859
TGCA[ACGT]AAA	70	52	0.112215
ACAC[ACGT]TTT	48	33	0.112276
ATGT[ACGT]CAG	48	33	0.112276
TCTT[ACGT]ATG	48	33	0.112276
AACG[ACGT]ATA	8	2	0.112942
ACGC[ACGT]TTG	8	2	0.112942
ACGT[ACGT]GAC	8	2	0.112942
ACTA[ACGT]ACG	8	2	0.112942
CCGT[ACGT]ATG	8	2	0.112942
CGAT[ACGT]AAG	8	2	0.112942
CGTA[ACGT]ACT	8	2	0.112942
CGTG[ACGT]GTA	8	2	0.112942
GCGT[ACGT]AAT	8	2	0.112942
GTCA[ACGT]ACG	8	2	0.112942
GTGT[ACGT]CCG	8	2	0.112942
GTTT[ACGT]CGG	8	2	0.112942
TCGC[ACGT]TCT	8	2	0.112942
TCGT[ACGT]TAA	8	2	0.112942
TTCG[ACGT]TAA	8	2	0.112942
TGGA[ACGT]TTG	55	39	0.113006
TTGC[ACGT]ATT	55	39	0.113006
TTTC[ACGT]AAG	55	39	0.113006
GAAA[ACGT]TTT	88	68	0.113135
TTTT[ACGT]TGA	145	120	0.113444
TGTG[ACGT]TTG	79	60	0.113483
AAAC[ACGT]ATG	42	28	0.113713
AATA[ACGT]CTG	42	28	0.113713
ACAG[ACGT]AAC	42	28	0.113713
AGCT[ACGT]TAA	42	28	0.113713
AGTT[ACGT]CAG	42	28	0.113713
ATAA[ACGT]TGG	42	28	0.113713
ATTA[ACGT]GTT	42	28	0.113713
GCAA[ACGT]AAT	42	28	0.113713
TACA[ACGT]TTC	42	28	0.113713
TCCC[ACGT]TTG	42	28	0.113713
AAGA[ACGT]TAG	26	15	0.114567
CTAA[ACGT]TAG	26	15	0.114567
GCAC[ACGT]TGA	26	15	0.114567
AATA[ACGT]TGT	71	53	0.114959
TATA[ACGT]ACA	71	53	0.114959
CAAG[ACGT]AAA	63	46	0.115009
CTAA[ACGT]CAA	31	19	0.115152
GAAC[ACGT]AAT	31	19	0.115152
GTAA[ACGT]TCA	31	19	0.115152
GTAT[ACGT]GTT	31	19	0.115152
TAGA[ACGT]TCA	31	19	0.115152
GCCA[ACGT]TCC	14	6	0.115688
TAAC[ACGT]ACC	14	6	0.115688
TATC[ACGT]GGG	14	6	0.115688
TGTT[ACGT]TTC	80	61	0.115879
AAAT[ACGT]TAG	49	34	0.116505
AAGT[ACGT]TAT	49	34	0.116505
TGTT[ACGT]GCA	49	34	0.116505
AAAG[ACGT]TTA	56	40	0.116636
CAGT[ACGT]TTC	56	40	0.116636
TTCT[ACGT]ACT	56	40	0.116636
AAAT[ACGT]TGA	90	70	0.117342
TTTG[ACGT]TCT	72	54	0.117685
AAAT[ACGT]AAC	64	47	0.118138
GAAG[ACGT]CAA	37	24	0.11866
TAGA[ACGT]GTT	37	24	0.11866
TTAG[ACGT]CTT	37	24	0.11866
AACA[ACGT]ACT	43	29	0.118663
ATCA[ACGT]TGT	43	29	0.118663
CATT[ACGT]TGC	43	29	0.118663
TAAC[ACGT]AAA	43	29	0.118663
TTGA[ACGT]GAT	43	29	0.118663
AAGG[ACGT]TAC	22	12	0.119524
ACTA[ACGT]GTT	22	12	0.119524
GAAC[ACGT]GTG	22	12	0.119524
GAAT[ACGT]GTA	22	12	0.119524
GACT[ACGT]AAC	22	12	0.119524
GACT[ACGT]CCA	22	12	0.119524
GATT[ACGT]GTG	22	12	0.119524
GCAT[ACGT]ATA	22	12	0.119524
GGGT[ACGT]TGC	22	12	0.119524
GTAG[ACGT]ACT	22	12	0.119524
TACA[ACGT]GAG	22	12	0.119524
TAGT[ACGT]AAC	22	12	0.119524
TGAT[ACGT]CCC	22	12	0.119524
ATCT[ACGT]GAC	11	4	0.119938
GCCG[ACGT]GGA	11	4	0.119938
GTAT[ACGT]CGT	11	4	0.119938
GCTT[ACGT]TCT	57	41	0.120238
TAAT[ACGT]TTC	57	41	0.120238
TGTT[ACGT]ATG	57	41	0.120238
TTTG[ACGT]AGG	57	41	0.120238
AAGT[ACGT]ATT	73	55	0.120394
ATAG[ACGT]CCA	18	9	0.121118
GACA[ACGT]GAC	18	9	0.121118
GATA[ACGT]TCC	18	9	0.121118
GTAC[ACGT]ACA	18	9	0.121118
GTGT[ACGT]CGT	18	9	0.121118
ATAT[ACGT]TTC	65	48	0.121246
TAGA[ACGT]AAA	65	48	0.121246
AAGC[ACGT]TAT	32	20	0.122189
ACAC[ACGT]GCT	32	20	0.122189
CATG[ACGT]TGC	32	20	0.122189
CTTA[ACGT]ACT	32	20	0.122189
CTTG[ACGT]GGT	32	20	0.122189
GGTA[ACGT]ATT	32	20	0.122189
GTAG[ACGT]TTA	32	20	0.122189
TAAC[ACGT]CTT	32	20	0.122189
ATGA[ACGT]AAT	74	56	0.123085
AACC[ACGT]ATT	27	16	0.123159
CTCT[ACGT]GAT	27	16	0.123159
CTGA[ACGT]GAC	27	16	0.123159
GCAA[ACGT]CTG	27	16	0.123159
GTGA[ACGT]GTA	27	16	0.123159
TTAC[ACGT]ATA	27	16	0.123159
TACA[ACGT]AGA	44	30	0.123566
TAAA[ACGT]TCT	58	42	0.123812
TAAT[ACGT]ATA	66	49	0.124331
TGAG[ACGT]TTT	66	49	0.124331
AGAT[ACGT]ACA	38	25	0.124478
CATG[ACGT]GAA	38	25	0.124478
TGGG[ACGT]TTG	38	25	0.124478
TTTT[ACGT]CAG	104	83	0.124509
ACTA[ACGT]ATT	51	36	0.124855
AAAC[ACGT]AAT	59	43	0.127357
AAAC[ACGT]GAA	59	43	0.127357
ATAT[ACGT]CTT	59	43	0.127357
CTGT[ACGT]TTA	59	43	0.127357
CTTT[ACGT]TAG	59	43	0.127357
AGTT[ACGT]ATT	67	50	0.127393
TTCA[ACGT]TGT	76	58	0.128412
ATTC[ACGT]TGT	45	31	0.128418
GAGA[ACGT]ATT	45	31	0.128418
TACA[ACGT]TCT	45	31	0.128418
ACTG[ACGT]TGT	52	37	0.128974
TGCT[ACGT]ATT	52	37	0.128974
AACT[ACGT]CCT	33	21	0.129131
ATAT[ACGT]AAC	33	21	0.129131
GAAA[ACGT]GCT	33	21	0.129131
GGGA[ACGT]AAT	33	21	0.129131
TTAA[ACGT]GAC	33	21	0.129131
AACG[ACGT]GCC	6	1	0.129896
AAGG[ACGT]TCG	6	1	0.129896
AGAG[ACGT]GCG	6	1	0.129896
ATAG[ACGT]TCG	6	1	0.129896
CCCG[ACGT]CCG	6	1	0.129896
CGTA[ACGT]GAC	6	1	0.129896
CGTC[ACGT]ATT	6	1	0.129896
CGTC[ACGT]CAT	6	1	0.129896
CGTC[ACGT]TAC	6	1	0.129896
GACG[ACGT]TCT	6	1	0.129896
GCAT[ACGT]ACG	6	1	0.129896
GCCG[ACGT]ACT	6	1	0.129896
GCCG[ACGT]ATG	6	1	0.129896
GCCG[ACGT]TGA	6	1	0.129896
GCGA[ACGT]ATG	6	1	0.129896
GCGA[ACGT]GGG	6	1	0.129896
GCGT[ACGT]GAC	6	1	0.129896
GGAG[ACGT]CGT	6	1	0.129896
GTCG[ACGT]GTC	6	1	0.129896
GTCG[ACGT]GTG	6	1	0.129896
TAAC[ACGT]ACG	6	1	0.129896
TACG[ACGT]TTA	6	1	0.129896
TCCG[ACGT]TAA	6	1	0.129896
TCGG[ACGT]ACC	6	1	0.129896
TGTA[ACGT]GCG	6	1	0.129896
GATA[ACGT]TAG	23	13	0.130106
GTTC[ACGT]ATG	23	13	0.130106
GTTC[ACGT]TAT	23	13	0.130106
TATC[ACGT]AGA	23	13	0.130106
GCAT[ACGT]TCA	39	26	0.130226
GCTT[ACGT]TAA	39	26	0.130226
TCTA[ACGT]TTA	39	26	0.130226
TGAT[ACGT]TGC	39	26	0.130226
TGTG[ACGT]GGT	39	26	0.130226
ACAT[ACGT]TGT	68	51	0.130432
TAAG[ACGT]TTT	68	51	0.130432
AATT[ACGT]TGA	60	44	0.130872
ATCA[ACGT]TTT	60	44	0.130872
TAAA[ACGT]ACT	60	44	0.130872
TTGG[ACGT]AAT	60	44	0.130872
ACTG[ACGT]ATC	28	17	0.131613
CAGC[ACGT]TAT	28	17	0.131613
GGAG[ACGT]ATA	28	17	0.131613
AAAG[ACGT]ATT	87	68	0.132247
ATTG[ACGT]AGA	53	38	0.133053
TTTG[ACGT]GGA	53	38	0.133053
AAAG[ACGT]GAT	46	32	0.133218
AGTA[ACGT]ATA	46	32	0.133218
CATT[ACGT]ACA	46	32	0.133218
CTTT[ACGT]GAT	46	32	0.133218
ACCC[ACGT]GGT	15	7	0.133438
TACC[ACGT]AAC	15	7	0.133438
TAGC[ACGT]TAC	15	7	0.133438
AGAC[ACGT]GCA	19	10	0.134536
AGCC[ACGT]GTA	19	10	0.134536
AGCT[ACGT]ACA	19	10	0.134536
CGTG[ACGT]CTG	19	10	0.134536
GGTA[ACGT]TAT	19	10	0.134536
GTAA[ACGT]AGG	19	10	0.134536
GTAA[ACGT]CTA	19	10	0.134536
GTAG[ACGT]GTA	19	10	0.134536
AATG[ACGT]AGT	40	27	0.135903
ACAA[ACGT]CTT	40	27	0.135903
ACAT[ACGT]ATA	40	27	0.135903
TCAA[ACGT]TTA	40	27	0.135903
AAAC[ACGT]GCA	34	22	0.135972
GAAT[ACGT]GAT	34	22	0.135972
GTAA[ACGT]TTG	34	22	0.135972
TACT[ACGT]GAA	34	22	0.135972
TGTT[ACGT]GAT	34	22	0.135972
TGTT[ACGT]GGG	34	22	0.135972
TTGA[ACGT]TGC	34	22	0.135972
AATT[ACGT]AGA	54	39	0.137092
TATC[ACGT]TTT	62	46	0.137809
TGAA[ACGT]TCT	62	46	0.137809
AAAT[ACGT]GAT	47	33	0.137964
TGAA[ACGT]GTG	47	33	0.137964
TTCA[ACGT]AAA	80	62	0.138841
AAGG[ACGT]AAA	90	71	0.139035
TATA[ACGT]AAT	90	71	0.139035
ACAC[ACGT]CAT	29	18	0.139918
CCCA[ACGT]TGG	29	18	0.139918
CTGG[ACGT]AAC	29	18	0.139918
GATA[ACGT]AAG	29	18	0.139918
GATA[ACGT]CTT	29	18	0.139918
TGAT[ACGT]GCT	29	18	0.139918
GCCA[ACGT]GGG	24	14	0.140464
GTAA[ACGT]TAG	24	14	0.140464
GTAG[ACGT]GTT	24	14	0.140464
TATG[ACGT]TAG	24	14	0.140464
TCAA[ACGT]GTA	24	14	0.140464
TTAT[ACGT]GGG	24	14	0.140464
TCTT[ACGT]AAG	55	40	0.141089
AAAT[ACGT]GAA	81	63	0.1414
ATTA[ACGT]AGT	41	28	0.141504
TCCT[ACGT]CAT	41	28	0.141504
TGAC[ACGT]TTT	72	55	0.142345
ATAA[ACGT]GAT	35	23	0.142708
CACA[ACGT]TTA	35	23	0.142708
CAGT[ACGT]CAA	35	23	0.142708
TAAG[ACGT]TGT	35	23	0.142708
TTCC[ACGT]TAT	35	23	0.142708
CTGC[ACGT]CCG	12	5	0.143895
GCCC[ACGT]TAT	12	5	0.143895
AACA[ACGT]AAT	64	48	0.14462
GTTT[ACGT]CAT	64	48	0.14462
TTTT[ACGT]AGC	64	48	0.14462
TTTA[ACGT]CAC	42	29	0.147028
CTTA[ACGT]TTG	49	35	0.147289
TGTA[ACGT]CTG	49	35	0.147289
TGTT[ACGT]GTG	49	35	0.147289
TTTC[ACGT]CTA	49	35	0.147289
AGCC[ACGT]TAA	20	11	0.147587
GCAC[ACGT]AGC	20	11	0.147587
GGTT[ACGT]ATA	20	11	0.147587
ACGA[ACGT]GGC	9	3	0.147694
AGCG[ACGT]ATT	9	3	0.147694
CACG[ACGT]TGA	9	3	0.147694
CGAC[ACGT]CTT	9	3	0.147694
CGAG[ACGT]TGC	9	3	0.147694
CGCC[ACGT]GCA	9	3	0.147694
CGCT[ACGT]CAT	9	3	0.147694
CGGA[ACGT]GCA	9	3	0.147694
CGGT[ACGT]TGC	9	3	0.147694
GACG[ACGT]TCA	9	3	0.147694
GCGT[ACGT]CTC	9	3	0.147694
GGTA[ACGT]CGT	9	3	0.147694
TCGG[ACGT]AGA	9	3	0.147694
TTTT[ACGT]CGG	9	3	0.147694
TCTT[ACGT]AAA	94	75	0.147868
GAGT[ACGT]CTT	30	19	0.148065
GTTT[ACGT]GGT	30	19	0.148065
TACT[ACGT]GTT	30	19	0.148065
TATC[ACGT]ATT	30	19	0.148065
TATG[ACGT]CCT	30	19	0.148065
GCTT[ACGT]TGT	57	42	0.148957
TTTC[ACGT]ATT	84	66	0.148959
AAGA[ACGT]CTC	36	24	0.149334
AAGT[ACGT]AGT	36	24	0.149334
GATA[ACGT]TGT	36	24	0.149334
GTTT[ACGT]GTG	36	24	0.149334
TAAA[ACGT]CCT	36	24	0.149334
TAAT[ACGT]AAC	36	24	0.149334
CCGT[ACGT]TTT	16	8	0.15057
GACA[ACGT]TAC	16	8	0.15057
GACC[ACGT]ATT	16	8	0.15057
GATA[ACGT]GTA	16	8	0.15057
ATCC[ACGT]GTG	25	15	0.150584
ATTG[ACGT]GGT	25	15	0.150584
GTGA[ACGT]GCA	25	15	0.150584
GTTC[ACGT]TAA	25	15	0.150584
TAGG[ACGT]TGT	25	15	0.150584
TCAC[ACGT]GCC	25	15	0.150584
TTAC[ACGT]GCA	25	15	0.150584
TTAG[ACGT]GTA	25	15	0.150584
TTGA[ACGT]AGC	25	15	0.150584
TTGG[ACGT]TGC	25	15	0.150584
TTGT[ACGT]GAC	25	15	0.150584
AATG[ACGT]ATA	66	50	0.151301
AATT[ACGT]ATA	66	50	0.151301
ACAT[ACGT]AAA	66	50	0.151301
AAAT[ACGT]ATA	85	67	0.151439
TGGG[ACGT]GTG	50	36	0.151865
TTTA[ACGT]TCC	50	36	0.151865
AGTG[ACGT]TAA	43	30	0.152473
TTGT[ACGT]CTG	58	43	0.152827
TTAA[ACGT]TGA	67	51	0.154593
ATGC[ACGT]CTT	37	25	0.155849
ATTG[ACGT]TGC	37	25	0.155849
CCAT[ACGT]TAT	37	25	0.155849
CTGG[ACGT]TTA	37	25	0.155849
TACA[ACGT]TAA	37	25	0.155849
TTAC[ACGT]TGA	37	25	0.155849
TTAG[ACGT]TTA	37	25	0.155849
ACAA[ACGT]AGC	31	20	0.15605
AGTG[ACGT]ATA	31	20	0.15605
ATAG[ACGT]GAA	31	20	0.15605
CTTT[ACGT]GGT	31	20	0.15605
GCTA[ACGT]TGT	31	20	0.15605
TGAC[ACGT]GTA	31	20	0.15605
TGCA[ACGT]TAG	31	20	0.15605
TGGT[ACGT]AGT	31	20	0.15605
CCAT[ACGT]CTG	51	37	0.156385
TAAA[ACGT]GAT	51	37	0.156385
TTTG[ACGT]TGT	98	79	0.156447
CAAT[ACGT]TTT	77	60	0.156675
TGGG[ACGT]TTT	77	60	0.156675
AGAT[ACGT]CTG	44	31	0.157839
GTAA[ACGT]TTA	44	31	0.157839
TGAT[ACGT]ATG	44	31	0.157839
TGTA[ACGT]GTA	44	31	0.157839
AAAT[ACGT]TAA	111	91	0.15856
ATTT[ACGT]TAG	78	61	0.159466
CTGC[ACGT]ATA	21	12	0.160243
GAAG[ACGT]CTA	21	12	0.160243
GAAT[ACGT]GGC	21	12	0.160243
TAGA[ACGT]AGC	21	12	0.160243
TAGA[ACGT]GTG	21	12	0.160243
AAGA[ACGT]ATG	60	45	0.160438
AGAC[ACGT]TTT	60	45	0.160438
AAGA[ACGT]TAC	26	16	0.160454
ACAC[ACGT]TAT	26	16	0.160454
AGTA[ACGT]TCT	26	16	0.160454
CAAC[ACGT]TGT	26	16	0.160454
CTAT[ACGT]ATG	26	16	0.160454
CTTA[ACGT]GAT	26	16	0.160454
CTTG[ACGT]ATC	26	16	0.160454
GATA[ACGT]AGT	26	16	0.160454
GTTG[ACGT]TTA	26	16	0.160454
TCCT[ACGT]AAC	26	16	0.160454
TTGA[ACGT]CTA	26	16	0.160454
ATAT[ACGT]ATA	52	38	0.160846
ACTG[ACGT]AAA	79	62	0.16223
AACA[ACGT]CTT	38	26	0.16225
AACA[ACGT]TCT	38	26	0.16225
AGCA[ACGT]ATA	38	26	0.16225
ATCT[ACGT]AAG	38	26	0.16225
CTAA[ACGT]ATG	38	26	0.16225
GTGG[ACGT]GTG	38	26	0.16225
GTTA[ACGT]TAA	38	26	0.16225
TCAT[ACGT]TGA	38	26	0.16225
AACA[ACGT]TTC	45	32	0.163125
AAGA[ACGT]CTG	45	32	0.163125
AAGT[ACGT]ACA	45	32	0.163125
CAAG[ACGT]TGT	45	32	0.163125
CATT[ACGT]TGG	45	32	0.163125
GCTG[ACGT]CTT	45	32	0.163125
TTGA[ACGT]AGT	45	32	0.163125
CTGT[ACGT]GTA	32	21	0.163869
GTAT[ACGT]TGA	32	21	0.163869
TTTG[ACGT]CAT	61	46	0.164178
GATG[ACGT]ATT	53	39	0.165248
ACGT[ACGT]TGA	13	6	0.16664
AGCG[ACGT]GAG	13	6	0.16664
GAAC[ACGT]TAC	13	6	0.16664
GATC[ACGT]ACA	13	6	0.16664
GATG[ACGT]ATC	13	6	0.16664
GCAA[ACGT]CGT	13	6	0.16664
GCAA[ACGT]TAG	13	6	0.16664
GTCT[ACGT]GTC	13	6	0.16664
TTTG[ACGT]CGT	13	6	0.16664
GAGT[ACGT]GGT	17	9	0.167026
GCAA[ACGT]CTA	17	9	0.167026
GTAC[ACGT]TCA	17	9	0.167026
GTAT[ACGT]GGA	17	9	0.167026
TACC[ACGT]TCA	17	9	0.167026
TAGT[ACGT]GGA	17	9	0.167026
TCTT[ACGT]ATT	92	74	0.168241
ACTG[ACGT]GTT	46	33	0.168331
CAAG[ACGT]TTT	46	33	0.168331
GAAA[ACGT]GGG	46	33	0.168331
AACA[ACGT]GTT	39	27	0.168538
AATC[ACGT]ATT	39	27	0.168538
ACTG[ACGT]TTG	39	27	0.168538
CTGT[ACGT]AGA	39	27	0.168538
GGTT[ACGT]TTA	39	27	0.168538
TAGA[ACGT]AAC	39	27	0.168538
AAGT[ACGT]TTC	54	40	0.169593
GTGT[ACGT]TGC	54	40	0.169593
GTTT[ACGT]ATG	54	40	0.169593
TGTT[ACGT]CAG	54	40	0.169593
AGTG[ACGT]ACT	27	17	0.170071
ATTG[ACGT]AGC	27	17	0.170071
GCCA[ACGT]TTG	27	17	0.170071
GGGG[ACGT]TTG	27	17	0.170071
TAAG[ACGT]TGC	27	17	0.170071
TCTA[ACGT]TTG	27	17	0.170071
TGTA[ACGT]TGG	27	17	0.170071
CATT[ACGT]TTA	82	65	0.170374
TTTT[ACGT]CAA	105	86	0.170853
GATG[ACGT]ACT	33	22	0.171521
TGGT[ACGT]AAT	33	22	0.171521
TTCA[ACGT]TAA	63	48	0.17153
TTCT[ACGT]TGA	63	48	0.17153
ACCC[ACGT]TGC	22	13	0.172493
AGTG[ACGT]GTA	22	13	0.172493
ATTA[ACGT]ACC	22	13	0.172493
GCTA[ACGT]AGT	22	13	0.172493
GTAT[ACGT]GTG	22	13	0.172493
GTGC[ACGT]AGC	22	13	0.172493
GTTA[ACGT]GAG	22	13	0.172493
TTCC[ACGT]CTA	22	13	0.172493
TTGC[ACGT]ATC	22	13	0.172493
AATA[ACGT]ATA	94	76	0.172865
GATA[ACGT]AAT	47	34	0.173456
TGGA[ACGT]ACT	47	34	0.173456
AATA[ACGT]GCT	40	28	0.174712
ATAC[ACGT]TTG	40	28	0.174712
ATTG[ACGT]ACA	40	28	0.174712
TCTT[ACGT]GTA	40	28	0.174712
AGGT[ACGT]TTT	64	49	0.175141
TTGT[ACGT]ATG	64	49	0.175141
GAAT[ACGT]TTT	95	77	0.175147
ATTT[ACGT]GGA	56	42	0.178108
AGTT[ACGT]AAT	48	35	0.178501
TTTA[ACGT]CCA	48	35	0.178501
TCAT[ACGT]AAA	65	50	0.178709
AAAC[ACGT]TAT	34	23	0.179007
CTTG[ACGT]TAT	34	23	0.179007
TACT[ACGT]CAG	34	23	0.179007
TAGA[ACGT]GAA	34	23	0.179007
TGAT[ACGT]GTG	34	23	0.179007
TTGT[ACGT]GAG	34	23	0.179007
AATC[ACGT]AGT	28	18	0.179432
ACTT[ACGT]GAT	28	18	0.179432
AGAT[ACGT]CTA	28	18	0.179432
ATAC[ACGT]TGA	28	18	0.179432
CTTA[ACGT]GTT	28	18	0.179432
GCCA[ACGT]AGT	28	18	0.179432
TCAT[ACGT]GAT	28	18	0.179432
TCTA[ACGT]AGT	28	18	0.179432
TTAG[ACGT]TCT	28	18	0.179432
GGAA[ACGT]AAA	97	79	0.179653
ACGG[ACGT]AGG	10	4	0.179918
ATCT[ACGT]CGT	10	4	0.179918
CGAA[ACGT]TTG	10	4	0.179918
CGAA[ACGT]TTT	10	4	0.179918
GCCG[ACGT]TGC	10	4	0.179918
GTAC[ACGT]GAC	10	4	0.179918
GTGG[ACGT]CGC	10	4	0.179918
AGGT[ACGT]TGT	41	29	0.180772
CATG[ACGT]TAA	41	29	0.180772
GTTG[ACGT]AAT	41	29	0.180772
TAAA[ACGT]CCA	41	29	0.180772
TAAT[ACGT]ACT	41	29	0.180772
TTGG[ACGT]TTC	41	29	0.180772
AATT[ACGT]CGT	7	2	0.181437
ACCG[ACGT]TGA	7	2	0.181437
ACGA[ACGT]GCA	7	2	0.181437
ACGG[ACGT]CAA	7	2	0.181437
AGAC[ACGT]CCG	7	2	0.181437
ATAT[ACGT]ACG	7	2	0.181437
ATCA[ACGT]CGT	7	2	0.181437
ATTT[ACGT]GCG	7	2	0.181437
CAAG[ACGT]CGT	7	2	0.181437
CACG[ACGT]GAG	7	2	0.181437
CGAA[ACGT]TGA	7	2	0.181437
CGAC[ACGT]ACA	7	2	0.181437
CGAC[ACGT]TGT	7	2	0.181437
CGAG[ACGT]GAG	7	2	0.181437
CGAG[ACGT]GCA	7	2	0.181437
CGTA[ACGT]ATG	7	2	0.181437
CGTA[ACGT]CAC	7	2	0.181437
CTCG[ACGT]AAT	7	2	0.181437
CTGA[ACGT]CGC	7	2	0.181437
CTGC[ACGT]GCG	7	2	0.181437
GCGA[ACGT]TTT	7	2	0.181437
GTCC[ACGT]GCG	7	2	0.181437
TAAC[ACGT]TCG	7	2	0.181437
TAAT[ACGT]CGC	7	2	0.181437
TCGT[ACGT]GCT	7	2	0.181437
TGTC[ACGT]CGA	7	2	0.181437
TTCG[ACGT]AAG	7	2	0.181437
TTCT[ACGT]CGC	7	2	0.181437
TTTC[ACGT]CGG	7	2	0.181437
AGAA[ACGT]ACA	66	51	0.182235
TTAA[ACGT]TTC	57	43	0.182279
TTCA[ACGT]TTG	57	43	0.182279
TAAA[ACGT]AGT	76	60	0.18275
ACGT[ACGT]TTT	18	10	0.182783
GAAC[ACGT]AGT	18	10	0.182783
GAAC[ACGT]GGA	18	10	0.182783
GTAT[ACGT]ATC	18	10	0.182783
GTCC[ACGT]AGT	18	10	0.182783
GTTT[ACGT]GAC	18	10	0.182783
TAGT[ACGT]GAT	18	10	0.182783
TAAA[ACGT]ATG	87	70	0.183447
CTTT[ACGT]AGT	49	36	0.183467
GAGT[ACGT]TTT	49	36	0.183467
TATT[ACGT]ACT	49	36	0.183467
AATC[ACGT]TGA	23	14	0.184334
ACCT[ACGT]GTT	23	14	0.184334
ACTT[ACGT]GAC	23	14	0.184334
AGAC[ACGT]AGA	23	14	0.184334
CCAA[ACGT]GGA	23	14	0.184334
CTTG[ACGT]TAG	23	14	0.184334
GAAC[ACGT]GTA	23	14	0.184334
TACT[ACGT]CCC	23	14	0.184334
GTGT[ACGT]TAT	67	52	0.185719
ATTT[ACGT]CAA	88	71	0.185988
ACTT[ACGT]CCA	35	24	0.186326
ATTA[ACGT]ATC	35	24	0.186326
CCCT[ACGT]TTG	35	24	0.186326
TTAT[ACGT]GGA	35	24	0.186326
AAGA[ACGT]GAA	58	44	0.186392
AGTT[ACGT]TCT	58	44	0.186392
CCAA[ACGT]TTT	42	30	0.186719
TAAG[ACGT]CAT	42	30	0.186719
CCCC[ACGT]ATG	14	7	0.188095
GGAC[ACGT]CAT	14	7	0.188095
TATC[ACGT]GCA	14	7	0.188095
AGTT[ACGT]CTT	50	37	0.188354
ATGT[ACGT]CTT	50	37	0.188354
ATTA[ACGT]TGA	50	37	0.188354
CATT[ACGT]ATG	50	37	0.188354
TGAA[ACGT]TGG	50	37	0.188354
TGCA[ACGT]ACA	50	37	0.188354
TATT[ACGT]ATA	89	72	0.188504
CAAT[ACGT]ATA	29	19	0.188539
CTGC[ACGT]CTA	29	19	0.188539
GTAG[ACGT]CTT	29	19	0.188539
ATAA[ACGT]TAT	78	62	0.188652
AAGA[ACGT]ATA	68	53	0.18916
AAAC[ACGT]TGT	59	45	0.19045
ATAT[ACGT]ATT	59	45	0.19045
TTAA[ACGT]CCT	43	31	0.192555
GAAA[ACGT]TTA	69	54	0.19256
AAGA[ACGT]AGT	51	38	0.193162
TGTT[ACGT]TGG	51	38	0.193162
ATTC[ACGT]CAA	36	25	0.19348
GATA[ACGT]TTA	36	25	0.19348
TAAC[ACGT]TTA	36	25	0.19348
TAGA[ACGT]TAA	36	25	0.19348
TAGA[ACGT]TTG	36	25	0.19348
TATG[ACGT]AAG	36	25	0.19348
TTCT[ACGT]ATG	60	46	0.194451
CTAT[ACGT]GAA	24	15	0.195769
GACA[ACGT]TAG	24	15	0.195769
GATG[ACGT]CCT	24	15	0.195769
GCAT[ACGT]ACA	24	15	0.195769
TATG[ACGT]ATC	24	15	0.195769
TTAA[ACGT]GTC	24	15	0.195769
CAAA[ACGT]TGT	70	55	0.19592
CTTT[ACGT]ATA	70	55	0.19592
AAAC[ACGT]GAT	30	20	0.197396
AAAC[ACGT]GCT	30	20	0.197396
AAAT[ACGT]CCC	30	20	0.197396
AACA[ACGT]ACC	30	20	0.197396
AACC[ACGT]TTG	30	20	0.197396
AGTA[ACGT]GTT	30	20	0.197396
CACC[ACGT]AAG	30	20	0.197396
CTAC[ACGT]TTG	30	20	0.197396
CTGC[ACGT]TAT	30	20	0.197396
GCTT[ACGT]AGT	30	20	0.197396
GGTT[ACGT]TTC	30	20	0.197396
TACA[ACGT]GTT	30	20	0.197396
TGGT[ACGT]CTA	30	20	0.197396
GATA[ACGT]TGC	19	11	0.197846
GGTC[ACGT]GTT	19	11	0.197846
GTAG[ACGT]GAT	19	11	0.197846
GTTG[ACGT]TAC	19	11	0.197846
TAAC[ACGT]GTA	19	11	0.197846
AACA[ACGT]AAG	52	39	0.197894
GTTT[ACGT]GAA	52	39	0.197894
TATT[ACGT]GTT	52	39	0.197894
ACAT[ACGT]TCT	44	32	0.19828
TCAA[ACGT]TTG	44	32	0.19828
TGGT[ACGT]TAT	44	32	0.19828
TGTG[ACGT]ACA	61	47	0.198397
ATTT[ACGT]CTA	71	56	0.199238
CTTT[ACGT]CAT	71	56	0.199238
TTAT[ACGT]CTT	71	56	0.199238
TTTA[ACGT]ACA	82	66	0.200084
ACAG[ACGT]AGC	37	26	0.200473
ATAT[ACGT]AGA	37	26	0.200473
[truncated: 4,910 more rows]
