# Supplementary material for: Comparative Analysis of mRNA Targets for Human PUF-Family Proteins Suggests Extensive Interaction with the miRNA Regulatory System
Source: PLoS One. 2008 Sep 8;3(9):e3164. doi: 10.1371/journal.pone.0003164 (PMC2522278; doi:10.1371/journal.pone.0003164)
Supplement: Table S9 — List of PUM targets with conserved PUF and miRNA binding sites. Columns indicate the following: (A) Targets with PUF and miRNA conserved double sites among the species indicated in C (Homo sapiens, hg; Rhesus macaque, rheMac; Bos Taurus, bosTau; Canis familiaris, camFam; Mus musculus, mm). For each target, the first rows of C and D indicate the position of PUF binding sites (start-end); the first rows of F and G indicate the position of the miRNA binding sites (start-end) specified in E. H indicates the probability that the miRNA binding site is under selection; column I indicates the distance between PUM and miRNA binding sites. (0.25 MB XLS) [file pone.0003164.s011.xls]

## Sheet: Table S9A
Table S9. List of PUM targets with conserved PUF and miRNA binding sites
A. PUM1 targets with conserved PUF and miRNA binding sites
	Pumilio			miR site			Probability	Distance (nt)
>ENSG00000131725
IMAGE:769012
Gene Description : WD repeat domain 44
NM_019045		840	847	hsa-miR-524-5p	837	844	0.794	3
CTTTGTAAATA		hg18_NM_019045
CTTTGTAAATA		rheMac2_NM_019045
CTTTGTAAATA		bosTau3_NM_019045
CTTTGTAAATA		canFam2_NM_019045
CTTTGTAAATA		mm9_NM_019045
>ENSG00000016602|ENSG00000170370
IMAGE:2288413
Gene Description : empty spiracles homeobox 2
NM_004098		1201	1208	hsa-miR-548c-3p	1207	1214	0.672	6
TGTAAATATTTTTG		hg18_NM_004098
TGTAAATATTTTTG		rheMac2_NM_004098
TGTAAATATTTTTG		bosTau3_NM_004098
TGTAAATATTTTTG		canFam2_NM_004098
TGTAAATATTTTTG		mm9_NM_004098
>ENSG00000104131
IMAGE:812259
Gene Description : eukaryotic translation initiation factor 3, subunit J
NM_003758		1621	1628	hsa-miR-145	1647	1654	0.672	26
TGTAAATAATAATT----------AAATTTCTTTGAAACTGGAA		hg18_NM_003758
TGTAAATAATA-TT----------AAATTTCTTTGAAACTGGAA		rheMac2_NM_003758
TGTAAATAAT-ATT----------AAATTCCTTTGAAACTGGAA		bosTau3_NM_003758
TGTAAATAAT-ATT----------AAATTCCTTTGAAACTGGAA		canFam2_NM_003758
TGTAAATAA-GATT----------AAATTGCTTTGAAACTGGAA		mm9_NM_003758
>ENSG00000150768
IMAGE:271006
Gene Description : dihydrolipoamide S-acetyltransferase
NM_001931		906	913	hsa-miR-96	943	950	0.919	37
TGTACATATGTAAAATATT-GTTACTAGAGTTAGATATGTGCCAAA		hg18_NM_001931
TGTACATATGTAAAATATG-GTTACTAGAGTTAGATATGTGCCAAA		rheMac2_NM_001931
TGTATATATGT-AAATATG-GTTCCT--AGTGAGATATGTGCCAAA		bosTau3_NM_001931
TGTATATATGTAAAATATG-GTTTCTAGTG--AGATATGTGCCAAA		canFam2_NM_001931
TGTACATATGTAATATATG-GTT-TTATTGTTTTATATGTGCCAAA		mm9_NM_001931
>ENSG00000177189
IMAGE:199198
Gene Description : ribosomal protein S6 kinase, 90kDa, polypeptide 3
NM_004586		656	663	hsa-miR-181d	636	643	0.874	20
TGAATGTAATACTTCCAAAATGTACATA		hg18_NM_004586
TGAATGTAATACTTCCAAAATGTACATA		rheMac2_NM_004586
TGAATGTAATACTTCCAAAATGTACATA		bosTau3_NM_004586
TGAATGTAATACTTGCAAAATGTACATA		canFam2_NM_004586
TGAATGTAATTCTTTCAAATTGTACATA		mm9_NM_004586
>ENSG00000180530
IMAGE:809627
Gene Description : nuclear receptor interacting protein 1
NM_003489		2764	2771	hsa-miR-338-5p	2802	2809	0.763	38
TGTAAATAGTGATTTCCTTAATG--AAAAATACATATTTTGTATTGTT		hg18_NM_003489
TGTAAATAGTGATTTCCTTAATG--AAAAATACATATTTTGTATTGTT		rheMac2_NM_003489
TGTAAATAGTGATTTCCTTAATGA-AAAAATACATATTTTGTATTGTT		bosTau3_NM_003489
TGTAAATAGTGATTTCCTTAATG--AAAAATACATATTTTGTATTGTT		canFam2_NM_003489
TGTAAATAATGATTTCCTTAATGA-AAAAATACATATTTTGTATTGTT		mm9_NM_003489
>ENSG00000114383
IMAGE:757220
Gene Description : tumor suppressor candidate 2
NM_007275		1027	1034	hsa-miR-23a	1015	1022	0.761	12
AATGTGAAGGTTTGTAAATA		hg18_NM_007275
AATGTGAAGGTTTGTAAATA		rheMac2_NM_007275
AATGTGAAAGCTTGTAAATA		bosTau3_NM_007275
AATGTGAAAGTTTGTAAATA		canFam2_NM_007275
AATGTGAAGGTTTGTAAATA		mm9_NM_007275
>ENSG00000213853|ENSG00000186261
IMAGE:109863
Gene Description : epithelial membrane protein 2
NM_001424		59	66	hsa-miR-381	57	64	0.875	2
TTTGTATATA		hg18_NM_001424
TTTGTATATA		rheMac2_NM_001424
TTTGTATATA		bosTau3_NM_001424
TTTGTATATA		canFam2_NM_001424
TTTGTATATA		mm9_NM_001424
>ENSG00000125944
IMAGE:453790
Gene Description : heterogeneous nuclear ribonucleoprotein R
NM_005826		376	383	hsa-miR-330-3p	398	405	0.643	22
TGTAAATAAAAATACAAGCTAGTGCTTTGT		hg18_NM_005826
TGTAAATAAAAATACAAGCTAGTGCTTTGT		rheMac2_NM_005826
TGTAAATAAAAATACAAGCTAGTGCTTTGT		bosTau3_NM_005826
TGTAAATAAAAATACAAGCTAGTGCTTTGT		canFam2_NM_005826
TGTAAATAAAAGTACAAGCCAGTGCTTTGT		mm9_NM_005826
>ENSG00000159202
IMAGE:780998
Gene Description : ubiquitin-conjugating enzyme E2Z
NM_023079		1853	1860	hsa-miR-579	1859	1866	0.509	6
TGTATATAAATGAA		hg18_NM_023079
TGTACATAAATGAA		rheMac2_NM_023079
TGTACATAAATGAA		bosTau3_NM_023079
TGTACATAAATGAA		canFam2_NM_023079
TGTACATAAATGAA		mm9_NM_023079
>ENSG00000198646
IMAGE:1608120
Gene Description : transcribed locus
NM_014071		398	405	hsa-miR-944	402	409	0.657	4
TGTAAATAATTT		hg18_NM_014071
TGTAAATAATTT		rheMac2_NM_014071
TGTAAATAATTT		bosTau3_NM_014071
TGTAAATAATTT		canFam2_NM_014071
TGTAAATAATTT		mm9_NM_014071
>ENSG00000148700
IMAGE:796323
Gene Description : adducin 3 (gamma)
NM_001121		1322	1329	hsa-miR-513-3p	1330	1337	0.532	8
TGTAAATACAAATTTA		hg18_NM_001121
TGTAAATACAAATTTA		rheMac2_NM_001121
TGTAAATACAAATTTA		bosTau3_NM_001121
TGTAAATACAAATTTA		canFam2_NM_001121
TGTAAATACAAATTTA		mm9_NM_001121
>ENSG00000119138
IMAGE:81357
Gene Description : Kruppel-like factor 9
NM_001206		3126	3133	hsa-miR-374a	3093	3100	0.527	33
AATTATAAA-------------AGAGGATTCTGACAGTAGGTATTTTGTACATA		hg18_NM_001206
AATTATAAA-------------AGAGGATTCTGACAGTAGGTATTTTGTACATA		rheMac2_NM_001206
AATTAT--A-------------AGAGGATTCTGACAGTAGGTATTTTGTACATA		bosTau3_NM_001206
AATTATAAA-------------AGAGGATTCTGACAGTAGGTATTTTGTACATA		canFam2_NM_001206
AATTATAAA-------------AGAGGATTCTGACCGTAGGTATTTTGTACATA		mm9_NM_001206
Gene Description : Kruppel-like factor 9
NM_001206		3134	3141	hsa-miR-374a	3093	3100	0.527	41
AATTATAAA-------------AGAGGATTCTGACAGTAGGTATTTTGTACATATGTATATA		hg18_NM_001206
AATTATAAA-------------AGAGGATTCTGACAGTAGGTATTTTGTACATATGTATATA		rheMac2_NM_001206
AATTAT--A-------------AGAGGATTCTGACAGTAGGTATTTTGTACATATGTATATA		bosTau3_NM_001206
AATTATAAA-------------AGAGGATTCTGACAGTAGGTATTTTGTACATATGTATATA		canFam2_NM_001206
AATTATAAA-------------AGAGGATTCTGACCGTAGGTATTTTGTACATATGTATATA		mm9_NM_001206
>ENSG00000102081|ENSG00000147183
IMAGE:279790
Gene Description : fragile X mental retardation 1
NM_002024		1684	1691	hsa-miR-323-3p	1654	1661	0.602	30
GTAATGTAACTGCTCTTGGGCAATATTCTCTGTACATA		hg18_NM_002024
GTAATGTAACTGCTCTTGGGCAATATTCTCTGTACATA		rheMac2_NM_002024
GTAATGTAACTGCTCTTGGGCAATATTCTCTGTACATA		bosTau3_NM_002024
GTAATGTAACTGCTCTTGGGCAATATTCTCTGTACATA		canFam2_NM_002024
GTAATGTAACTGCTCTTGGGCAATATTCTCTGTACATA		mm9_NM_002024
Gene Description : fragile X mental retardation 1
NM_002024		1623	1630	hsa-miR-139-5p	1621	1628	0.695	2
ACTGTAGATA		hg18_NM_002024
ACTGTAGATA		rheMac2_NM_002024
ACTGTAGATA		bosTau3_NM_002024
ACTGTAGATA		canFam2_NM_002024
ACTGTAGATA		mm9_NM_002024
>ENSG00000111266
IMAGE:841094
Gene Description : dual specificity phosphatase 16
NM_030640		83	90	hsa-miR-548c-3p	97	104	0.672	14
TGTACATACATATATATTTTTG		hg18_NM_030640
TGTACATACATATATATTTTTG		rheMac2_NM_030640
TG----TACATATATATTTTTG		bosTau3_NM_030640
tgtacatacatatatatTTTTG		canFam2_NM_030640
TGTACATACATATATATTTTTG		mm9_NM_030640
>ENSG00000158987
IMAGE:244267
Gene Description : folliculin interacting protein 1
NM_001008738		1167	1174	hsa-miR-323-3p	1163	1170	0.602	4
GTAATGTAAATA		hg18_NM_001008738
GTAATGTAAATA		rheMac2_NM_001008738
GTAATGTAAATA		bosTau3_NM_001008738
GTAATGTAAATA		canFam2_NM_001008738
GTAATGTAAATA		mm9_NM_001008738
>ENSG00000136630
IMAGE:1560977
Gene Description : H2.0-like homeobox
NM_021958		325	332	hsa-miR-543	333	340	0.72	8
TGTAAAT-AAAATGTTT		hg18_NM_021958
TGTAAAT-AAAATGTTT		rheMac2_NM_021958
TGTAAAT-AAAATGTTT		bosTau3_NM_021958
TGTAAAT-AAAATGTTT		canFam2_NM_021958
TGTAAAT-AAAATGTTT		mm9_NM_021958
>ENSG00000153922
IMAGE:262996
Gene Description : chromodomain helicase DNA binding protein 1
NM_001270		1130	1137	hsa-miR-381	1128	1135	0.764	2
ATTGTATATA		hg18_NM_001270
ATTGTATATA		rheMac2_NM_001270
ATTGTATATA		bosTau3_NM_001270
ATTGTATATA		canFam2_NM_001270
ATTGTATATA		mm9_NM_001270
>ENSG00000171132
IMAGE:665697
Gene Description : protein kinase C, epsilon
NM_005400		1504	1511	hsa-miR-300	1502	1509	0.824	2
TTTGTATATA		hg18_NM_005400
TTTGTATATA		rheMac2_NM_005400
TTTGTATATA		bosTau3_NM_005400
TTTGTATATA		canFam2_NM_005400
TTTGTATATA		mm9_NM_005400
>ENSG00000131051
IMAGE:610411
Gene Description : RNA binding motif protein 39
NM_004902		20	27	hsa-miR-320	26	33	0.696	6
TGTATATAGCTTTT		hg18_NM_004902
TGTATATAGCTTTT		rheMac2_NM_004902
TGTACATAGCTTTT		bosTau3_NM_004902
TGTACATAGCTTTT		canFam2_NM_004902
TGTATATAGCTTTT		mm9_NM_004902
Gene Description : RNA binding motif protein 39
NM_004902		564	571	hsa-miR-524-5p	561	568	0.794	3
CTTTGTAAATA		hg18_NM_004902
CTTTGTAAATA		rheMac2_NM_004902
CTTTGTAAATA		bosTau3_NM_004902
CTTTGTAAATA		canFam2_NM_004902
CTTTGTAAATA		mm9_NM_004902
>ENSG00000136450
IMAGE:80399
Gene Description : splicing factor, arginine/serine-rich 1 (splicing factor 2, alternate splicing factor)
NM_001078166		1528	1535	hsa-miR-582-5p	1525	1532	0.728	3
AACT--GTAAATA		hg18_NM_001078166
AACT--GTAAATA		rheMac2_NM_001078166
AACT--GTAAATA		bosTau3_NM_001078166
AACT--GTAAATA		canFam2_NM_001078166
AACT--GTAAATA		mm9_NM_001078166
>ENSG00000109184
IMAGE:753420
Gene Description : DCN1, defective in cullin neddylation 1, domain containing 4 (S. cerevisiae)
NM_001040402		1648	1655	hsa-miR-9	1627	1634	0.929	21
ACCAAAGAAAG-AAAT---------------------------------------------------TTTGTATGTATATA		hg18_NM_001040402
ACCAAAGAAAG-AAAT---------------------------------------------------TTTGTATGTATATA		rheMac2_NM_001040402
ACCAAAGACAG-GAAT---------------------------------------------------TTTGTGTGTATATA		bosTau3_NM_001040402
ACCAAAGACAGAAAAT---------------------------------------------------TTTGTATGTATATA		canFam2_NM_001040402
ACCAAAGACAG-AAAT---------------------------------------------------GTTATATGTATATA		mm9_NM_001040402
>ENSG00000134108
IMAGE:39677
Gene Description : ADP-ribosylation factor-like 8B
NM_018184		1939	1946	hsa-miR-30a	1984	1991	0.916	45
TGTAAATATGTGA--A-TTTTTTT-ATTTAG--GTG--GATGCA--TTTTTTGTCTGTTTACT		hg18_NM_018184
TGTAAATATGTGA--ATTTTTTTT-ATTTAG--GTG--GATGCA--TTTTTTGTCTGTTTACT		rheMac2_NM_018184
TGTAAATACGTGA--A-TTTTTTTAATTTAG--GTG--GATGCATTTTTTTTGTCTGTTTACT		bosTau3_NM_018184
TGTAAATACGTGATTT-TTTTTTT-ATTTAG--GT---GATGCATTTTTTTTGTCTGTTTACT		canFam2_NM_018184
TGTAAATACGTAA--A--TTTTTT-ATTTAGGTGTG--GATGCA--TTTTTTGTCTGTTTACT		mm9_NM_018184
>ENSG00000152601
IMAGE:280004
Gene Description : muscleblind-like (Drosophila)
NM_021038		83	90	hsa-miR-300	81	88	0.583	2
ATTGTATATA		hg18_NM_021038
ATTGTATATA		rheMac2_NM_021038
ATTGTATATA		bosTau3_NM_021038
ATTGTATATA		canFam2_NM_021038
ATTGTATATA		mm9_NM_021038
Gene Description : muscleblind-like (Drosophila)
NM_021038		2454	2461	hsa-miR-519c-3p	2446	2453	0.857	8
TGCACTTCTGTATATA		hg18_NM_021038
TGCACTTCTGTATATA		rheMac2_NM_021038
TGCACTTCTGTATATA		bosTau3_NM_021038
TGCACTTCTGTATATA		canFam2_NM_021038
TGCACTTCTGTATATA		mm9_NM_021038
>ENSG00000066422
IMAGE:2298115
Gene Description : zinc finger and BTB domain containing 11
NM_014415		1357	1364	hsa-miR-124	1348	1355	0.937	9
GTGCCTTGATGTACATA		hg18_NM_014415
GTGCCTTGATGTACATA		rheMac2_NM_014415
GTGCCTTGATGTATATA		bosTau3_NM_014415
GTGCCTTGATGTACATA		canFam2_NM_014415
GTGCCTTGATGTACATA		mm9_NM_014415
>ENSG00000173744
IMAGE:843319
Gene Description : HIV-1 Rev binding protein
NM_004504		282	289	hsa-miR-101	278	285	0.903	4
GTACTGTACATA		hg18_NM_004504
GTACTGTATATA		rheMac2_NM_004504
GTACTGTACATA		bosTau3_NM_004504
GTACTGTACATA		canFam2_NM_004504
GTACTGTACATA		mm9_NM_004504
>ENSG00000151150
IMAGE:364209
Gene Description : ankyrin 3, node of Ranvier (ankyrin G)
NM_001149		487	494	hsa-miR-545	482	489	0.644	5
TTTGCTGTAAATA		hg18_NM_001149
TTTGCTGTAAATA		rheMac2_NM_001149
TTTGCTGTAAATA		bosTau3_NM_001149
TTTGCTGTAAATA		canFam2_NM_001149
TTTGCTGTAAATA		mm9_NM_001149
>ENSG00000128989
IMAGE:71557
Gene Description : cyclic AMP phosphoprotein, 19 kD
NM_006628		718	725	hsa-miR-548c-3p	712	719	0.672	6
CATTTTTGTAAATA		hg18_NM_006628
CATTTTTGTAAATA		rheMac2_NM_006628
CATTTTTGTAAATA		bosTau3_NM_006628
CATTTTTGTAAATA		canFam2_NM_006628
CATTTTTGTAAATA		mm9_NM_006628
>ENSG00000196628
IMAGE:276975
Gene Description : transcription factor 4
NM_003199		762	769	hsa-miR-582-5p	759	766	0.694	3
TACTGTAAATA		hg18_NM_003199
TACTGTAAATA		rheMac2_NM_003199
TACTGTAAATA		bosTau3_NM_003199
TACTGTAAATA		canFam2_NM_003199
TACTGTAAATA		mm9_NM_003199
>ENSG00000132002
IMAGE:810787
Gene Description : DnaJ (Hsp40) homolog, subfamily B, member 1
NM_006145		906	913	hsa-miR-340	917	924	0.822	11
TGTAAAT-ATGT--TTTTATAA		hg18_NM_006145
TGTAAAT-ATGTTATTTTATAA		rheMac2_NM_006145
TGTAAAT-ATGT--TTTTATAA		bosTau3_NM_006145
TGTAAAT-ATGT--TTTTATAA		canFam2_NM_006145
TGTAAAT-ATGT--TTTTATAA		mm9_NM_006145
>ENSG00000164093
IMAGE:66731
Gene Description : paired-like homeodomain 2
NM_000325		333	340	hsa-miR-501-5p	327	334	0.517	6
AAAGGATGTATATA		hg18_NM_000325
AAAGGATGTATATA		rheMac2_NM_000325
AAAGGATGTATATA		bosTau3_NM_000325
AAAGGATGTATATA		canFam2_NM_000325
AAAGGATGTATATA		mm9_NM_000325
>ENSG00000135316|ENSG00000196754
IMAGE:130120
Gene Description : synaptotagmin binding, cytoplasmic RNA interacting protein
NM_006372		110	117	hsa-miR-142-5p	104	111	0.636	6
CCTTTATGTATATA		hg18_NM_006372
CCTTTATGTATATA		rheMac2_NM_006372
CCTTTATGTACATA		bosTau3_NM_006372
CCTTTATGTATATA		canFam2_NM_006372
CCTTTATGTATATA		mm9_NM_006372
>ENSG00000177606
IMAGE:358531
Gene Description : jun oncogene
NM_002228		630	637	hsa-miR-495	600	607	0.548	30
GTTTGTTTGGGTATCCTGCCCAGTGTTGTTTGTAAATA		hg18_NM_002228
GTTTGTTTGGGTGTCCTGCCCAGTGTTGTTTGTAAATA		rheMac2_NM_002228
GTTTGTTTGGGTGTCCTGCCCAGCCTTGTTTGTAAATA		bosTau3_NM_002228
GTTTGTTTGGGTGTCCCGCCCAGTGTTGTTTGTAAATA		canFam2_NM_002228
GTTTGTTTGGGTGTCCTGCCCAG---TGTTTGTAAATA		mm9_NM_002228
>ENSG00000116679
IMAGE:2514707
Gene Description : influenza virus NS1A binding protein
NM_006469		146	153	hsa-miR-548d-5p	151	158	0.538	5
TGTACATA--CTTTT		hg18_NM_006469
TGTACATA--CTTTT		rheMac2_NM_006469
TGTACATA--CTTTT		bosTau3_NM_006469
TGTACATA--CTTTT		canFam2_NM_006469
TGTACATA--CTTTT		mm9_NM_006469
ENSG00000171988
>IMAGE:46286
Gene Description : jumonji domain containing 1C
NM_004241		676	683	hsa-miR-568	683	690	0.606	7
TGTAAATATATACAT		hg18_NM_004241
TGTAAATATATACAT		rheMac2_NM_004241
TGTAAATATATACAT		bosTau3_NM_004241
TGTAAATATATACAT		canFam2_NM_004241
TGTAAATATATACAT		mm9_NM_004241
>ENSG00000122482
IMAGE:1552080
Gene Description : zinc finger protein 644
NM_016620		631	638	hsa-miR-495	599	606	0.599	32
ATTTGTTTAAACAAGTATTTCTAAAAGAAATA-TGTACATA		hg18_NM_016620
ATTTGTTTAAACAAGTATTTCTAAAAGAAATA-TGTACATA		rheMac2_NM_016620
ATTTGTTTAAACAAGTATTTCTAAAAGAAATA-TGTACATA		bosTau3_NM_016620
ATTTGTTTAAACAAGTATTTCTAAAAGAAATA-TGTACATA		canFam2_NM_016620
ATTTGTTTAAACAAGTATTTCTAAAAGAAATATTGTACATA		mm9_NM_016620
Gene Description : zinc finger protein 644
NM_016620		1357	1364	hsa-miR-448	1332	1339	0.694	25
ATATGCATTGATTCTTTGCTTCGTATGTAAATA		hg18_NM_016620
ATATGCATTGATTCTTTGCTTCGTATGTAAATA		rheMac2_NM_016620
ATATGCATTGATACTTTTCTTCGTATGTAAATA		bosTau3_NM_016620
ATATGCATTGATAATTTTCTTCGTATGTAAATA		canFam2_NM_016620
ATATGCATTGATACTTTTCATAATTTGTAAATA		mm9_NM_016620
>ENSG00000129173
IMAGE:297178
Gene Description : E2F transcription factor 8
NM_024680		95	102	hsa-miR-582-5p	92	99	0.694	3
TACTGTAAATA		hg18_NM_024680
TACTGTAAATA		rheMac2_NM_024680
TACTGTAAATA		bosTau3_NM_024680
TACTGTAAATA		canFam2_NM_024680
TACTGTAAATA		mm9_NM_024680
>ENSG00000135111
IMAGE:397488
Gene Description : T-box 3 (ulnar mammary syndrome)
NM_005996		990	997	hsa-miR-561	970	977	0.609	20
AAACTTTAATTTATTGACATTGTACATA		hg18_NM_005996
AAACTTTAATTTATTGACATTGTACATA		rheMac2_NM_005996
AAACTTTAATTTATTGACATTGTATATA		bosTau3_NM_005996
AAACTTTAATTTATTGACGTTGTACATA		canFam2_NM_005996
AAACTTTAATTTATTGA-ATTGTACATA		mm9_NM_005996
Gene Description : T-box 3 (ulnar mammary syndrome)
NM_005996		1004	1011	hsa-miR-561	970	977	0.609	34
AAACTTTAATTTATTGACATTGTACATAGCTCTGTGTAAATA		hg18_NM_005996
AAACTTTAATTTATTGACATTGTACATAGCTCTGTGTAAATA		rheMac2_NM_005996
AAACTTTAATTTATTGACATTGTATATAGCTCTATGTAAATA		bosTau3_NM_005996
AAACTTTAATTTATTGACGTTGTACATAGCTCTATGTAAATA		canFam2_NM_005996
AAACTTTAATTTATTGA-ATTGTACATAGCTGGATGTAAATA		mm9_NM_005996
>ENSG00000127334
IMAGE:138737
Gene Description : dual-specificity tyrosine-(Y)-phosphorylation regulated kinase 2
NM_003583		3739	3746	hsa-miR-181d	3726	3733	0.874	13
TGAATGTGGACTGTGTATATA		hg18_NM_003583
TGAATGTGGACTGTGTATATA		rheMac2_NM_003583
TGAATGTGGACTGTGTATATA		bosTau3_NM_003583
TGAATGTGGACTGTGTATATA		canFam2_NM_003583
TGAATGTGGACTGTGTATATA		mm9_NM_003583
>ENSG00000172365|ENSG00000164930
IMAGE:83297
Gene Description : frizzled homolog 6 (Drosophila)
NM_003506		1258	1265	hsa-miR-101	1240	1247	0.683	18
GTACTGTATG------GGAAATGTTGTAAATA		hg18_NM_003506
GTACTGTATG------GAAAATATTGTAAATA		rheMac2_NM_003506
GTACTGTATG------AAAAA---TGTAAATA		bosTau3_NM_003506
GTACTGTATG------GAAAA---TGTAAATA		canFam2_NM_003506
GTACTGTATG------GGAAA---TGTAAATA		mm9_NM_003506
>ENSG00000128908
IMAGE:1636837
Gene Description : INO80 complex homolog 1 (S. cerevisiae)
NM_017553		1254	1261	hsa-miR-340	1239	1246	0.872	15
TTTTATAACTGAACTTGTACATA		hg18_NM_017553
TTTTATAACTGAACTTGTACATA		rheMac2_NM_017553
TTTTATAACTGAACCTGTACATA		bosTau3_NM_017553
TTTTATAACTGAACTTGTACATA		canFam2_NM_017553
TTTTATAACTGAACTTGTACATA		mm9_NM_017553
>ENSG00000213923
IMAGE:878111
Gene Description : casein kinase 1, epsilon
NM_001894		1208	1215	hsa-miR-548d-5p	1194	1201	0.656	14
GTACTTTTTTCCTGTGTAAATA		hg18_NM_001894
GTACTTTTTTCCTGTGTAAATA		rheMac2_NM_001894
GTACTTTTTTCCTGTGTAAATA		bosTau3_NM_001894
GTACTTTTTTCCTGTGTAAATA		canFam2_NM_001894
GTACTTTTTTCCTGTGTAAATA		mm9_NM_001894
>ENSG00000188158
IMAGE:1520493
Gene Description : trancribed locus
NM_198270		448	455	hsa-miR-548c-3p	459	466	0.672	11
TGTAAATACCATATTTTTG		hg18_NM_198270
TGTAAATACCATATTTTTG		rheMac2_NM_198270
TGTAAATACCATATTTTTG		bosTau3_NM_198270
TGTAAATACCATATTTTTG		canFam2_NM_198270
TGTAAATACCATATTTTTG		mm9_NM_198270
Gene Description : transcribed locus
NM_198270		476	483	hsa-miR-548c-3p	459	466	0.672	17
TATTTTTGATAAAAATGTGTAAATA		hg18_NM_198270
TATTTTTGATAAAAATGTGTAAATA		rheMac2_NM_198270
TATTTTTGATAAAAATGTGTAAATA		bosTau3_NM_198270
TATTTTTGATAAAAATGTGTAAATA		canFam2_NM_198270
TATTTTTGAT-AAAATGTGTAAATA		mm9_NM_198270
>ENSG00000015171|ENSG00000143368
IMAGE:898108
Gene Description : zinc finger, MYND domain containing 11
NM_006624		1293	1300	hsa-miR-944	1286	1293	0.657	7
AA-TAATTTGTACATA		hg18_NM_006624
AA-TAATTTGTAAATA		rheMac2_NM_006624
AA-TAATTTGTAAATA		bosTau3_NM_006624
AA-TAATTTGTAAATA		canFam2_NM_006624
AA-TAATTTGTAAATA		mm9_NM_006624
>ENSG00000171603
IMAGE:1613052
Gene Description : calsyntenin 1
NM_001009566		500	507	hsa-miR-656	491	498	0.639	9
TTAATATTTTGTAAATA		hg18_NM_001009566
TTAATATTTTGTAAATA		rheMac2_NM_001009566
TTAATATTTTGTAAATA		bosTau3_NM_001009566
TTAATATTTTGTAAATA		canFam2_NM_001009566
TTAATATTTTGTAAATA		mm9_NM_001009566
>ENSG00000135837
IMAGE:132418
Gene Description : centrosomal protein 350kDa
NM_014810		3510	3517	hsa-miR-101	3467	3474	0.647	43
GTACTGTGCAGACATGAA------AAAATAAACCCGTTTACTGTGTGCGTGTAAAT-A		hg18_NM_014810
GTACTGTGCAGACATGAA------AAAATAAACCCGTTTACTGTGTGCGTGTAAAT-A		rheMac2_NM_014810
GTACTGTGCAGACATG-A------AAAACAAACCCGTTTACTGTGTATTTGTAAAT-A		bosTau3_NM_014810
GTACTGTGCAGACATG-A------AAAACAAACCCGTTTACTGTGTACGTGTAAAT-A		canFam2_NM_014810
GTACTGTGCAGACATG-A------AAAATAAACCCGTTTACTGTGTGTGTGTAAAT-A		mm9_NM_014810
>ENSG00000111371
IMAGE:785910
Gene Description : solute carrier family 38, member 1
NM_001077484		435	442	hsa-miR-300	433	440	0.687	2
ATTGTATATA		hg18_NM_001077484
ATTGTATATA		rheMac2_NM_001077484
ATTGTATATA		bosTau3_NM_001077484
ATTGTATATA		canFam2_NM_001077484
ATTGTATATA		mm9_NM_001077484
Gene Description : solute carrier family 38, member 1
NM_001077484		4958	4965	hsa-miR-548c-3p	4992	4999	0.672	34
TGTAAATAT---TATTGTAAATAAATAGGAGGCTGTATATTTTTG		hg18_NM_001077484
TGTAAATAT---TATTGTAAATAAATAGGAGGCTGTATATTTTTG		rheMac2_NM_001077484
TGTAAATA----CATTGTAAATAAATAGGAGGCTGTATATTTTTG		bosTau3_NM_001077484
TGTAAATA----TGTTGTAAATAAATAGGAGGCTGTATATTTTTG		canFam2_NM_001077484
TGTAAATA----TGTTGTAAATACATAGGAGGCTGTATATTTTTG		mm9_NM_001077484
Gene Description : solute carrier family 38, member 1
NM_001077484		4970	4977	hsa-miR-548c-3p	4992	4999	0.672	22
TGTAAATAAATAGGAGGCTGTATATTTTTG		hg18_NM_001077484
TGTAAATAAATAGGAGGCTGTATATTTTTG		rheMac2_NM_001077484
TGTAAATAAATAGGAGGCTGTATATTTTTG		bosTau3_NM_001077484
TGTAAATAAATAGGAGGCTGTATATTTTTG		canFam2_NM_001077484
TGTAAATACATAGGAGGCTGTATATTTTTG		mm9_NM_001077484
>ENSG00000130222|ENSG00000197063
IMAGE:266037
Gene Description : v-maf musculoaponeurotic fibrosarcoma oncogene homolog G (avian)
NM_002359		4263	4270	hsa-miR-300	4304	4311	0.814	41
TGTACATAGTGTATGTTTGTGATATATAAGGTTTTCTTTATTTTGTATA		hg18_NM_002359
TGTACATAGTGTATGTTTGTGATATATAAGGTTTTCTTTATTTTGTATA		rheMac2_NM_002359
TGTACATAGTGTATGTTTGTGATATATAAGGTTTTCTTTATTTTGTATA		bosTau3_NM_002359
TGTACATAGTGTATGTTTGTGATATATAAGGTTTTCTTTATTTTGTATA		canFam2_NM_002359
TGTACATAGTGTATGTTTGTGATATATAAGGTTTTCTTTATTTTGTATA		mm9_NM_002359
>ENSG00000109099
IMAGE:133273
Gene Description : peripheral myelin protein 22
NM_000304		158	165	hsa-miR-656	163	170	0.639	5
TGTATATAATATC		hg18_NM_000304
TGTATATAATATC		rheMac2_NM_000304
TGTATATAATATC		bosTau3_NM_000304
TGTATATAATATC		canFam2_NM_000304
TGTATATAATATC		mm9_NM_000304
Gene Description : peripheral myelin protein 22
NM_000304		211	218	hsa-miR-106a	195	202	0.739	16
ACACTTTTTACATATATGTACATA		hg18_NM_000304
ACACTTTTTACATATATGTACATA		rheMac2_NM_000304
ACACTTTTTACATATATGTACATA		bosTau3_NM_000304
ACACTTTTTACATATATGTACATA		canFam2_NM_000304
ACACTTTTTACATATATGTACATA		mm9_NM_000304
>ENSG00000102572
IMAGE:272812
Gene Description : serine/threonine kinase 24 (STE20 homolog, yeast)
NM_001032296		510	517	hsa-miR-139-5p	508	515	0.66	2
TCTGTAGATA		hg18_NM_001032296
TCTGTAGATA		rheMac2_NM_001032296
TCTGTAGATA		bosTau3_NM_001032296
TCTGTAGATA		canFam2_NM_001032296
TCTGTAGATA		mm9_NM_001032296
>ENSG00000136451
IMAGE:79782
Gene Description : transcribed locus
NM_007146		1748	1755	hsa-miR-300	1746	1753	0.875	2
TTTGTATATA		hg18_NM_007146
TTTGTATATA		rheMac2_NM_007146
TTTGTATATA		bosTau3_NM_007146
TTTGTATATA		canFam2_NM_007146
TTTGTATATA		mm9_NM_007146
Gene Description : transcribed locus
NM_007146		1135	1142	hsa-miR-524-5p	1132	1139	0.794	3
CTTTGTAAATA		hg18_NM_007146
CTTTGTAAATA		rheMac2_NM_007146
CTTTGTAAATA		bosTau3_NM_007146
CTTTGTAAATA		canFam2_NM_007146
CTTTGTAAATA		mm9_NM_007146
>ENSG00000129204
IMAGE:290235
Gene Description : ubiquitin specific peptidase 6 (Tre-2 oncogene)
NM_004505		1887	1894	hsa-miR-582-5p	1921	1928	0.695	34
TGTAAATAAAATAGTGTTGAT-GTACTGAAATATGAACTGTAT		hg18_NM_004505
TGTAAATAAAATAGTGTTGAT-GTACTGAAATATGAACTGTAT		rheMac2_NM_004505
TGTAAATAAAATAGTGTTGAT-GTACTGAAATATGAACTGTAT		bosTau3_NM_004505
TGTAAATAAAATAGTGTTGAT-GTACTGAAATATGAACTGTAT		canFam2_NM_004505
TGTAAATAAGATAGTGTTGAT-GTACTGAAATATGAACTGTAT		mm9_NM_004505
>ENSG00000146278
IMAGE:857002
Gene Description : proline-rich nuclear receptor coactivator 1
NM_006813		271	278	hsa-miR-381	269	276	0.875	2
TTTGTATATA		hg18_NM_006813
TTTGTATATA		rheMac2_NM_006813
TTTGTATATA		bosTau3_NM_006813
TTTGTATATA		canFam2_NM_006813
TTTGTATATA		mm9_NM_006813
Gene Description : proline-rich nuclear receptor coactivator 1
NM_006813		162	169	hsa-miR-101	167	174	0.797	5
TGTAAATACTGTA		hg18_NM_006813
TGTAAATACTGTA		rheMac2_NM_006813
TGTAAATACTGTA		bosTau3_NM_006813
TGTAAATACTGTA		canFam2_NM_006813
TGTAAATACTGTA		mm9_NM_006813
>ENSG00000116044
IMAGE:884438
Gene Description : nuclear factor (erythroid-derived 2)-like 2
NM_006164		241	248	hsa-miR-144	265	272	0.881	24
TGTAAATACT--ACAAAA-A---C-TTATT--TATACTGTT		hg18_NM_006164
TGTAAATACT--ACAAAA-A---C-TTATT--TATACTGTT		rheMac2_NM_006164
TGTAAATACT--ACAAAA-ACTCC-TTATT--TATACTGTT		bosTau3_NM_006164
TGTAAATACT--ACAAAA-A---CTTTATT--TATACTGTT		canFam2_NM_006164
TGTAAATACT--AC-AGA-A---C-TTATT--TATACTGTT		mm9_NM_006164
>ENSG00000047315
IMAGE:293063
Gene Description : polymerase (RNA) II (DNA directed) polypeptide B, 140kDa
NM_000938		160	167	hsa-miR-524-5p	157	164	0.794	3
TTTTGTAGATA		hg18_NM_000938
TTTTGTAGATA		rheMac2_NM_000938
TTTTGTAGATA		bosTau3_NM_000938
TTTTGTAGATA		canFam2_NM_000938
TTTTGTAGATA		mm9_NM_000938
>ENSG00000148835
IMAGE:1587429
Gene Description : TAF5 RNA polymerase II, TATA box binding protein (TBP)-associated factor, 100kDa
NM_006951		807	814	hsa-miR-138	820	827	0.576	13
TGTAAATAAAGACAA-CCAGCT		hg18_NM_006951
TGTAAATAAAGACAA-CCAGCT		rheMac2_NM_006951
TGTAAATAAAGACAA-CCAGCT		bosTau3_NM_006951
TGTAAATAAAGACAA-CCAGCT		canFam2_NM_006951
TGTAAATAAAGACAA-CCAGCT		mm9_NM_006951
>ENSG00000078403
IMAGE:279633
Gene Description : myeloid/lymphoid or mixed-lineage leukemia (trithorax homolog, Drosophila); translocated to, 10
NM_001009569		1359	1366	hsa-let-7b	1347	1354	0.932	12
TTACCTCATTTCTGTAAATA		hg18_NM_001009569
TTACCTCATTTCTGTAAATA		rheMac2_NM_001009569
TTACCTCATTTCTGTAAATA		bosTau3_NM_001009569
TTACCTCATTTCTGTAAATA		canFam2_NM_001009569
TTACCTCACTTCTGTAAATA		mm9_NM_001009569
Gene Description : myeloid/lymphoid or mixed-lineage leukemia (trithorax homolog, Drosophila); translocated to, 10
NM_001009569		1514	1521	hsa-miR-524-5p	1511	1518	0.794	3
TTTTGTAGATA		hg18_NM_001009569
TTTTGTAGATA		rheMac2_NM_001009569
TTTTGTAGATA		bosTau3_NM_001009569
TTTTGTAGATA		canFam2_NM_001009569
TTTTGTAGATA		mm9_NM_001009569
>ENSG00000143033
IMAGE:610136
Gene Description : metal response element binding transcription factor 2
NM_007358		453	460	hsa-miR-582-5p	474	481	0.694	21
TGTATATAATGCCTACTGAAAGACTGTAA		hg18_NM_007358
TGTATATAATGCCTACTGAAAGACTGTAA		rheMac2_NM_007358
TGTATATAATGCCTACTAAAAGACTGTAA		bosTau3_NM_007358
TGTATATAATGCCTACTAAAAGACTGTAA		canFam2_NM_007358
TGTATATAATGTCTACTGAAAGACTGTAA		mm9_NM_007358
Gene Description : metal response element binding transcription factor 2
NM_007358		356	363	hsa-miR-218	362	369	0.9	6
TG----TAGATAGCACAA		hg18_NM_007358
TG----TAGATAGCACAA		rheMac2_NM_007358
TGTAGATAGATAGCACAA		bosTau3_NM_007358
TGTAGATAGATAGCACAA		canFam2_NM_007358
TG----TAGATAGCACAA		mm9_NM_007358
>ENSG00000134825|ENSG00000123975
IMAGE:359119
Gene Description : CDC28 protein kinase regulatory subunit 2
NM_001827		47	54	hsa-miR-513-3p	30	37	0.532	17
CAAATTTAATGTATATGTGTATATA		hg18_NM_001827
CAAATTTAATGTATATGTGTATATA		rheMac2_NM_001827
CAAATTTAATGTATATGTGTATATA		bosTau3_NM_001827
CAAATTTAATGTATATGTGTATATA		canFam2_NM_001827
CAAATTTAATGTATATGTGTATATA		mm9_NM_001827
>ENSG00000102554
IMAGE:132711
Gene Description : Kruppel-like factor 5 (intestinal)
NM_001730		1400	1407	hsa-miR-495	1372	1379	0.599	28
GTTTGTTA------GAAAAGTTGCTCTTAAAAG--ATGTAAATA		hg18_NM_001730
GTTTGTTA------GAAAAGTTGCTCTTAAAAC--ATGTAAATA		rheMac2_NM_001730
GTTTGTTA------GAAAAGTTTCTCTTAAAAAC-GTGTACATA		bosTau3_NM_001730
GTTTGTTA------GAAAAGTTGCTCTTAAAAC--ATGTAAATA		canFam2_NM_001730
GTTTGTTA------GAAAAGTTGCTTCTCAACG---TGTAAATA		mm9_NM_001730
Gene Description : Kruppel-like factor 5 (intestinal)
NM_001730		550	557	hsa-miR-153	555	562	0.858	5
TGTAAATATGCAA		hg18_NM_001730
TGTAAATATGCAA		rheMac2_NM_001730
TGTAAATATGCAA		bosTau3_NM_001730
TGTAAATATGCAA		canFam2_NM_001730
TGTAAATATGCAA		mm9_NM_001730
>ENSG00000101665
IMAGE:148968
Gene Description : SMAD family member 7
NM_005904		1286	1293	hsa-miR-369-3p	1275	1282	0.665	11
ATATTATTACTTGTAAATA		hg18_NM_005904
atattattaCTTGTAAATA		rheMac2_NM_005904
atattattaCTTGTAAATA		bosTau3_NM_005904
atattattaCTTGTAAATA		canFam2_NM_005904
atattattaCTTGTAAATA		mm9_NM_005904
>ENSG00000164091
IMAGE:395410
Gene Description : WD repeat domain 82
NM_025222		2984	2991	hsa-miR-30a	2964	2971	0.85	20
TGTTTACATAGTCGTTATT---CT---GTATATA		hg18_NM_025222
tgtttacatagtcattattctact---gtatata		rheMac2_NM_025222
tgtttacatagttgttattctact---gtatata		bosTau3_NM_025222
tgtttacatagttgttatt---ctactgtatata		canFam2_NM_025222
tgtttacatagttgttattctact---gtacata		mm9_NM_025222
>ENSG00000111540
IMAGE:126455
Gene Description : RAB5B, member RAS oncogene family
NM_002868		1364	1371	hsa-miR-641	1346	1353	0.54	18
ATGTCTTTTCTACTTCCTTGTAAATA		hg18_NM_002868
ATGTCTTTTCTACTTCCTTGTAAATA		rheMac2_NM_002868
ATGTCTTTTCTACTTCCCTGTAAATA		bosTau3_NM_002868
ATGTCTTTTCTACTTCCCTGTAAATA		canFam2_NM_002868
ATGTCTTTTCTACTTCCCTGTAAATA		mm9_NM_002868
>ENSG00000147649
IMAGE:810996
Gene Description : metadherin
NM_178812		1218	1225	hsa-miR-582-5p	1215	1222	0.694	3
CACTGTAAATA		hg18_NM_178812
CACTGTAAATA		rheMac2_NM_178812
CACTGTAAATA		bosTau3_NM_178812
CACTGTAAATA		canFam2_NM_178812
CACTGTAAATA		mm9_NM_178812
>ENSG00000074657
IMAGE:51255
Gene Description : zinc finger protein 532
NM_018181		196	203	hsa-miR-300	194	201	0.875	2
TTTGTATA-TA		hg18_NM_018181
TTTGTATA-TA		rheMac2_NM_018181
TTTGTATA-TA		bosTau3_NM_018181
TTTGTATA-TA		canFam2_NM_018181
TTTGTATA-TA		mm9_NM_018181
>ENSG00000183354
IMAGE:135182
Gene Description : KIAA2026
NM_001017969		485	492	hsa-miR-590-3p	479	486	0.508	6
TAAAATTGTACATA		hg18_NM_001017969
TAAAATTGTACATA		rheMac2_NM_001017969
TAAAATTGTACATA		bosTau3_NM_001017969
TAAAATTGTACATA		canFam2_NM_001017969
TAAAATTGTACATA		mm9_NM_001017969
>ENSG00000134317
IMAGE:140018
Gene Description : grainyhead-like 1 (Drosophila)
NM_014552		689	696	hsa-miR-656	715	722	0.639	26
TGTACATACATGTCTTATATAAATATATAATATA		hg18_NM_014552
TGTACATACATGTCttatataaatatataatata		rheMac2_NM_014552
TGTACATACCTGTCTTATATAAATAGATAATATA		bosTau3_NM_014552
TGTATATACATGTCTAATACAAATAGATAATATA		canFam2_NM_014552
TGTACATATATGTCTGatataaatatataatata		mm9_NM_014552
>ENSG00000116871
IMAGE:611412
Gene Description : transcribed locus
NM_018067		333	340	hsa-miR-582-5p	330	337	0.694	3
TACTGTAAATA		hg18_NM_018067
TACTGTAAATA		rheMac2_NM_018067
TACTGTAAATA		bosTau3_NM_018067
TACTGTAAATA		canFam2_NM_018067
TACTGTAAATA		mm9_NM_018067
>ENSG00000126705
IMAGE:76355
Gene Description : AT hook, DNA binding motif, containing 1
NM_001029882		436	443	hsa-miR-381	434	441	0.687	2
ATTGTATATA		hg18_NM_001029882
ATTGTATATA		rheMac2_NM_001029882
ATTGTATATA		bosTau3_NM_001029882
ATTGTATATA		canFam2_NM_001029882
ATTGTATATA		mm9_NM_001029882
Gene Description : AT hook, DNA binding motif, containing 1
NM_001029882		228	235	hsa-miR-548a-5p	233	240	0.538	5
TGTAAATACTTTT		hg18_NM_001029882
TGTAAATACTTTT		rheMac2_NM_001029882
TGTAAATACTTTT		bosTau3_NM_001029882
TGTAAATACTTTT		canFam2_NM_001029882
TGTAAATACTTTT		mm9_NM_001029882
>ENSG00000184276|ENSG00000196792
IMAGE:1637516
Gene Description : striatin, calmodulin binding protein 3
NM_014574		1485	1492	hsa-miR-889	1507	1514	0.566	22
TGTATATAAAATGCATATAATAAATATTAA		hg18_NM_014574
TGTATATAAAATGCATATAATAAATATTAA		rheMac2_NM_014574
TGTATATAAAATGCATATAATAAATATTAA		bosTau3_NM_014574
TGTATATAAAATGCATATAATAAATATTAA		canFam2_NM_014574
tgtatataaaatacatataataaatattaa		mm9_NM_014574
>ENSG00000104290
IMAGE:219961
Gene Description : frizzled homolog 3 (Drosophila)
NM_017412		696	703	hsa-miR-548a-5p	704	711	0.562	8
TGTAAATATTACTTTT		hg18_NM_017412
TGTAAATATTACTTTT		rheMac2_NM_017412
TGTAAATATTACTTTT		bosTau3_NM_017412
TGTAAATATTACTTTT		canFam2_NM_017412
TGTAAATATTACTTTT		mm9_NM_017412
>ENSG00000156875
IMAGE:383881
Gene Description : hippocampus abundant transcript 1
NM_033055		817	824	hsa-miR-20a	860	867	0.821	43
TGTAGATAAATATATATAGTGGCCTTTCAGGACTGTCACAGTAACACTTT--A		hg18_NM_033055
TGTAGATAAATATATATAGTGGCCTTTCAGGACTGTCACAGTAACACTTT--A		rheMac2_NM_033055
TGTAGATAAATATATATAGTGGCCTTTCAGGACTGTCACAGTAACACTTT--A		bosTau3_NM_033055
TGTAGATAAATATATATAGTGGCCTTTCAGGACTGTCACAGTAACACTTT--A		canFam2_NM_033055
TGTAGATAAATATATATAGTGGCCTTTCAGGACTGTCACAGTAACACTTT--A		mm9_NM_033055
Gene Description : hippocampus abundant transcript 1
NM_033055		1004	1011	hsa-miR-524-5p	992	999	0.794	12
CTTTGTA-AAAATTGTATATA		hg18_NM_033055
CTTTGTA-AAAATTGTATATA		rheMac2_NM_033055
CTTTGTA-AAAATTGTACATA		bosTau3_NM_033055
CTTTGTA-AAAATTGTACATA		canFam2_NM_033055
CTTTGTA-AAAA-TGTACATA		mm9_NM_033055
>ENSG00000197323
IMAGE:428109
Gene Description : tripartite motif-containing 33
NM_015906		975	982	hsa-miR-520g	961	968	0.678	14
CACTTTGTCTTATTTGTAAATA		hg18_NM_015906
CACTTTGTCTTATTTGTAAATA		rheMac2_NM_015906
CACTTTGTCTTATTTGTAAATA		bosTau3_NM_015906
CACTTTGTCTTATTTGTAAATA		canFam2_NM_015906
CACTTTGTCTTATTTGTAAATA		mm9_NM_015906
>ENSG00000078140|ENSG00000127334
IMAGE:2018680
Gene Description : ubiquitin-conjugating enzyme E2K (UBC1 homolog, yeast)
NM_005339		160	167	hsa-miR-513-3p	188	195	0.532	28
TGTAAATAAAGCTAATTAAACGTCTGTGTAAATTTA		hg18_NM_005339
TGTAAATAAAGCTAATTAAACGTCTGTGTAAATTTA		rheMac2_NM_005339
TGTAAATAAAGCTAATTAAACGTCTGTGTAAATTTA		bosTau3_NM_005339
TGTAAATAAAGCTAATTAAACGTCTGTGTAAATTTA		canFam2_NM_005339
TGTAAATAAAGCTAATTAAACGTCTGTGTAAATTTA		mm9_NM_005339
>ENSG00000107864
IMAGE:1504457
Gene Description : cytoplasmic polyadenylation element binding protein 3
NM_014912		2736	2743	hsa-miR-495	2728	2735	0.599	8
TTTTGTTTTGTAAATA		hg18_NM_014912
TTTTGTTTTGTAAATA		rheMac2_NM_014912
TTTTGTTTTGTAAATA		bosTau3_NM_014912
TTTTGTTTTGTAAATA		canFam2_NM_014912
TTTTGTTTTGTAAATA		mm9_NM_014912
>ENSG00000102786
IMAGE:1551643
Gene Description : integrator complex subunit 6
NM_001039937		419	426	hsa-miR-300	417	424	0.875	2
TTTGTATATA		hg18_NM_001039937
TTTGTATATA		rheMac2_NM_001039937
TTTGTATATA		bosTau3_NM_001039937
TTTGTATATA		canFam2_NM_001039937
TTTGTATATA		mm9_NM_001039937
>ENSG00000177200
IMAGE:147630
Gene Description : chromodomain helicase DNA binding protein 9
NM_025134		60	67	hsa-miR-200a	71	78	0.698	11
TGTAAATACCCCAGTGTTG		hg18_NM_025134
TGTAAATACCCCAGTGTTG		rheMac2_NM_025134
TGTAAATATGCCAGTGTTG		bosTau3_NM_025134
TGTAAATACCCCAGTGTTG		canFam2_NM_025134
TGTAAATATCCCAGTGTTG		mm9_NM_025134
>ENSG00000139117
IMAGE:782521
Gene Description : copine VIII
NM_153634		167	174	hsa-miR-582-5p	164	171	0.728	3
AACTGTAAATA		hg18_NM_153634
AACTGTAAATA		rheMac2_NM_153634
AACTGTAAATA		bosTau3_NM_153634
AACTGTAAATA		canFam2_NM_153634
AACTGTAAATA		mm9_NM_153634
>ENSG00000008952
IMAGE:789204
Gene Description : translocation protein 1
NM_003262		728	735	hsa-miR-944	732	739	0.632	4
TGTACATAATTT		hg18_NM_003262
TGTACATAATTT		rheMac2_NM_003262
TGTACATAATTT		bosTau3_NM_003262
TGTACATAATTT		canFam2_NM_003262
TGTACATAATTT		mm9_NM_003262
>ENSG00000077721
IMAGE:950356
Gene Description : ubiquitin-conjugating enzyme E2A (RAD6 homolog)
NM_003336		1141	1148	hsa-miR-19a	1094	1101	0.911	47
TTTGCACAAGTAACCCATGTAAAAAAAAATGTACATTTTTCAAAAGTTGTAAATA		hg18_NM_003336
TTTGCACAAGTAACCCATGTAAAAAAAA-TGTACATTTTTCAAA-GTTGTAAATA		rheMac2_NM_003336
TTTGCACAAGT-ACCCATGT---AAAAAGTGTACCTTTTTCCAAACTTGTAAATA		bosTau3_NM_003336
TTTGCACAAGTAACCCATGTAAAAAAA--TGTACATTTTTCAAAACTTGTAAATA		canFam2_NM_003336
TTTGCACAAGTAACCCATGTAAAAAC---TGTACATTTT-CAAAAGTTGTAAATA		mm9_NM_003336
>ENSG00000126458|ENSG00000174028|ENSG00000196937
IMAGE:252953
Gene Description : family with sequence similarity 3, member C
NM_001040020		171	178	hsa-miR-500	136	143	0.514	35
CAGGATTATTTATTGCTAA-CGTAAATAGATAGC--ATTGTAAATA		hg18_NM_001040020
CAGGATTATTTATTGCTAA-CGTAAATAGATAGC--ATTGTAAATA		rheMac2_NM_001040020
CAGGATTATTTATTGCTAA-CGTAAATAGCTGTC--TTTGTAAATA		bosTau3_NM_001040020
CAGGATTATTTATTGCTGA-CGTAAATAGATGCC--TTTGTAAATA		canFam2_NM_001040020
CAGGATTATTTATTGCTAA-CAGAAATGGCTACCTTTTTGTAAATA		mm9_NM_001040020
>ENSG00000169375
IMAGE:626487
Gene Description : SIN3 homolog A, transcription regulator (yeast)
NM_015477		786	793	hsa-miR-144	800	807	0.766	14
TGTACATAA-TGTACATACTGTC		hg18_NM_015477
TGTACATAA-TGTACATACTGTC		rheMac2_NM_015477
TGTAAATAA-TGTACATACTGTC		bosTau3_NM_015477
TGTAAATAA-TGTACATACTGTC		canFam2_NM_015477
TGTAAATAA-TGTACATACTGTC		mm9_NM_015477
Gene Description : SIN3 homolog A, transcription regulator (yeast)
NM_015477		795	802	hsa-miR-144	800	807	0.766	5
TGTACATACTGTC		hg18_NM_015477
TGTACATACTGTC		rheMac2_NM_015477
TGTACATACTGTC		bosTau3_NM_015477
TGTACATACTGTC		canFam2_NM_015477
TGTACATACTGTC		mm9_NM_015477
ENSG00000083312
IMAGE:701371
Gene Description : transportin 1
NM_002270		3454	3461	hsa-miR-26b	3500	3507	0.733	46
TGTAAATAA----TCTTTTAAGAGCCAGTTCTGATGCTTTACATTATTGCTACTTGAT		hg18_NM_002270
TGTAAATAA----TCTTTTAAGAGCCAGTTCTGATGCTTTACATTATTGCTACTTGAT		rheMac2_NM_002270
TGTAAATAA----TC-TTTAAGAGCCAGTTCTGATGCTTTACATTATTGCTACTTGAT		bosTau3_NM_002270
TGTAAATAA----TC-TTTAAGAGCCAGTTCTGATGCTTTACATTATTGCTACTTGAT		canFam2_NM_002270
TGTAAATAC----CCTT---AGAGCCAGCCCTGATGCTTTACATCATTGCTACTTGAT		mm9_NM_002270
>ENSG00000135932
IMAGE:809422
Gene Description : calcium binding protein 39
NM_016289		769	776	hsa-miR-300	767	774	0.847	2
TTTGTATATA		hg18_NM_016289
TTTGTATATA		rheMac2_NM_016289
TTTGTATATA		bosTau3_NM_016289
TTTGTATATA		canFam2_NM_016289
TTTGTATATA		mm9_NM_016289
Gene Description : calcium binding protein 39
NM_016289		593	600	hsa-miR-320	610	617	0.696	17
TGTATATATGC-TTTTCACAGCTTTC		hg18_NM_016289
TGTATATATGC-TTTTCACAGCTTTC		rheMac2_NM_016289
TGTATATATGC-TTTTCACAGCTTTC		bosTau3_NM_016289
TGTATATATGC-TTTTCACAGCTTTC		canFam2_NM_016289
TGTATATATGCTTTTTCACAGCTTTC		mm9_NM_016289
>ENSG00000147050
IMAGE:240651
Gene Description : ubiquitously transcribed tetratricopeptide repeat, X chromosome
NM_021140		234	241	hsa-miR-381	232	239	0.875	2
TTTGTATATA		hg18_NM_021140
TTTGTATATA		rheMac2_NM_021140
TTTGTATATA		bosTau3_NM_021140
TTTGTATATA		canFam2_NM_021140
TTTGTATATA		mm9_NM_021140
>ENSG00000168575
IMAGE:1551675
Gene Description : solute carrier family 20 (phosphate transporter), member 2
NM_006749		202	209	hsa-miR-101	198	205	0.853	4
CTACTGTACATA		hg18_NM_006749
CTACTGTACATA		rheMac2_NM_006749
CTACTGTACATA		bosTau3_NM_006749
CTACTGTACATA		canFam2_NM_006749
CTACTGTACATA		mm9_NM_006749
>ENSG00000111701|ENSG00000113916
IMAGE:201727
Gene Description : B-cell CLL/lymphoma 6 (zinc finger protein 51)
NM_001706		472	479	hsa-miR-205	450	457	0.658	22
GTGAAGGAATATATGGCAGAGTTGTAAATA		hg18_NM_001706
GTGAAGGAATATATGGCAGAGTTGTAAata		rheMac2_NM_001706
GTGAAGGAATATATGGCAGAGTTGTAAata		bosTau3_NM_001706
GTGAAGGAATATATGGCAGAGTTGTAAata		canFam2_NM_001706
GTGAAGGAATATATGGCAGAGTTGTAaata		mm9_NM_001706
>ENSG00000120690
IMAGE:241412
Gene Description : E74-like factor 1 (ets domain transcription factor)
NM_172373		1168	1175	hsa-miR-548a-5p	1155	1162	0.562	13
TTAC-TTTTTCAACTGTAAATA		hg18_NM_172373
TTAC--TTTTCAACTGTAAATA		rheMac2_NM_172373
ttac-tttttCATCTGTAAATA		bosTau3_NM_172373
TTAC-TTTTTCAACTGTAAATA		canFam2_NM_172373
TTAC-TTTTTCAA-TGTAAATA		mm9_NM_172373
>ENSG00000055917
IMAGE:755752
Gene Description : pumilio homolog 2 (Drosophila)
NM_015317		685	692	hsa-miR-300	683	690	0.687	2
ATTGTATATA		hg18_NM_015317
ATTGTATATA		rheMac2_NM_015317
ATTGTATATA		bosTau3_NM_015317
ATTGTATATA		canFam2_NM_015317
ATTGTATATA		mm9_NM_015317
>ENSG00000147454
IMAGE:234183
Gene Description : solute carrier family 25, member 37
NM_016612		398	405	hsa-miR-543	438	445	0.72	40
TGTATATAAAAGTTGCATTA-CACAGTAC-AAAATAGATGGATAATGTTT		hg18_NM_016612
TGTATATAAAAGTTCCATTA-CACAGTAC-AAAATAGATGGATAATGTTT		rheMac2_NM_016612
TGTATATAAAAGTCCCAGTA-CACAGTAT-AAAATAGATGGATAATGTTT		bosTau3_NM_016612
TGTACATAAAAGTTCTAGTA-CACAGTCG-AAAATAGATGGATAATGTTT		canFam2_NM_016612
TGTACATAAAAGTACCATTACCCCAGTCT-GAAATAGGTGGATAATGTTT		mm9_NM_016612
>ENSG00000111276
IMAGE:627509
Gene Description : cyclin-dependent kinase inhibitor 1B (p27, Kip1)
NM_004064		253	260	hsa-miR-196a	245	252	0.722	8
ACTACCTGTGTATATA		hg18_NM_004064
ACTACCTGTGTATATA		rheMac2_NM_004064
ACTACCTGTGTATATA		bosTau3_NM_004064
ACTACCTGTGTATATA		canFam2_NM_004064
ACTACCTGTGTATATA		mm9_NM_004064
>ENSG00000197771
IMAGE:812153
Gene Description : chromosome 10 open reading frame 119
NM_024834		1401	1408	hsa-miR-340	1388	1395	0.822	13
TTTTATAAACAAATGTAAATA		hg18_NM_024834
TTTTATAAACTAATGTAAATA		rheMac2_NM_024834
TTTTATAAACTAATGTAAATA		bosTau3_NM_024834
TTTTATAAACTAATGTAAATA		canFam2_NM_024834
TTTTATAAGTTAATGTAAATA		mm9_NM_024834
>ENSG00000122257
IMAGE:278842
Gene Description : retinoblastoma binding protein 6
NM_006910		80	87	hsa-miR-519b-3p	109	116	0.857	29
TGTAAATAATGACATGG-AAGACCCTGTGCTGCACTTA		hg18_NM_006910
TGTAAATAATGACATGGAAAGACCCTGTGCTGCACTTA		rheMac2_NM_006910
TGTAAATAATGATACGG-AAGACCCTGTGCTGCACTTA		bosTau3_NM_006910
TGTAAATAATGATATGG-AAGACCCTGTGCTGCACTTA		canFam2_NM_006910
TGTAAATAATGA-ATGG-AAGACCCTGTGCTGCACTTA		mm9_NM_006910
>ENSG00000140391
IMAGE:713647
Gene Description : tetraspanin 3
NM_005724		762	769	hsa-miR-23b	748	755	0.635	14
GATGTGATCTCAGTTGTAAATA		hg18_NM_005724
GATGTGATCTCAGTTGTAAATA		rheMac2_NM_005724
GATGTGATCTCAGTTGTAAATA		bosTau3_NM_005724
GATGTGATCTCAGTTGTAAATA		canFam2_NM_005724
GATGTGATCTCAATTGTAAATA		mm9_NM_005724
>ENSG00000123562
IMAGE:2578251
Gene Description : mortality factor 4 like 2
NM_012286		372	379	hsa-miR-96	352	359	0.836	20
GTGCCAAAGGTTCAACTTAATGTATATA		hg18_NM_012286
GTGCCAAAGGTTCAACTTAATGTATATA		rheMac2_NM_012286
GTGCCAAAGGTTCAACTTAATGTATATA		bosTau3_NM_012286
GTGCCAAAGGTTCAACTTAATGTATATA		canFam2_NM_012286
GTGCCAAAGGTTCAACTTAATGTATATA		mm9_NM_012286
>ENSG00000081019
IMAGE:1635065
Gene Description : round spermatid basic protein 1
NM_018364		1718	1725	hsa-miR-524-5p	1715	1722	0.794	3
CTTTGTAAATA		hg18_NM_018364
CTTTGTAAATA		rheMac2_NM_018364
CTTTGTAAATA		bosTau3_NM_018364
CTTTGTAAATA		canFam2_NM_018364
CTTTGTAAATA		mm9_NM_018364
>ENSG00000100281
IMAGE:323074
Gene Description : high-mobility group protein 2-like 1
NM_001003681		1063	1070	hsa-miR-944	1069	1076	0.632	6
TGTATATATAATTT		hg18_NM_001003681
TGTATATATAATTT		rheMac2_NM_001003681
TGTATATATAATTT		bosTau3_NM_001003681
TGTATATATAATTT		canFam2_NM_001003681
TGTATATATAATTT		mm9_NM_001003681
>ENSG00000112531
IMAGE:489525
Gene Description : quaking homolog, KH domain RNA binding (mouse)
NM_006775		882	889	hsa-miR-502-3p	896	903	0.595	14
TGTAGATAAAGTG-TAGTGCATT		hg18_NM_006775
TGTAGATAAAGTG-TAGTGCATT		rheMac2_NM_006775
TGTAGATAAAGTG-TAGTGCATT		bosTau3_NM_006775
TGTAGATAAAGTGTTAGTGCATT		canFam2_NM_006775
TGTAGATAAAGTG-TAGTGCATT		mm9_NM_006775
>ENSG00000150347
IMAGE:501540
Gene Description : AT rich interactive domain 5B (MRF1-like)
NM_032199		3651	3658	hsa-miR-300	3649	3656	0.875	2
TTTGTATATA		hg18_NM_032199
TTTGTATATA		rheMac2_NM_032199
TTTGTATATA		bosTau3_NM_032199
TTTGTATATA		canFam2_NM_032199
TTTGTATATA		mm9_NM_032199
Gene Description : AT rich interactive domain 5B (MRF1-like)
NM_032199		3586	3593	hsa-miR-338-5p	3591	3598	0.763	5
TGTAAATATTGTA		hg18_NM_032199
TGTAAATATTGTA		rheMac2_NM_032199
TGTAAATATTGTA		bosTau3_NM_032199
TGTAAATATTGTA		canFam2_NM_032199
TGTAAATATTGTA		mm9_NM_032199
>ENSG00000134851
IMAGE:453233
Gene Description : transmembrane protein 165
NM_018475		52	59	hsa-miR-524-5p	98	105	0.794	46
TGTACAT-AGTGTAC---ATTACAACTAAA-----AGTGATGGAAAAATACTG-----TA--TTTTGTAG		hg18_NM_018475
TGTACAT-AGTGTAC---ATTACAACTAAA-----AGTGATGGAAAAATACTG-----TA--TTTTGTAG		rheMac2_NM_018475
TGTACAT-AGTGTAT---ATTACAACTAAA-----AGTGATGG-AAAATACTG-----TA--TTTTGTAG		bosTau3_NM_018475
TGTACAT-AGTGTAC---ATTATAACTAAA-----AGTGACAGAAAAG-ACTG-----TA--TTTTGTAG		canFam2_NM_018475
TGTACAT-AGTGTAC---ATTACAACTAAA-----AGTAATGG-GAAACACTG-----TA--TTTTGTAG		mm9_NM_018475
>ENSG00000054523
IMAGE:731177
Gene Description : kinesin family member 1B
NM_015074		4858	4865	hsa-miR-300	4871	4878	0.688	13
TGTAAATATAGTTCTTGTATT		hg18_NM_015074
TGTAAATATAGTTCTTGTATT		rheMac2_NM_015074
TGTAAATATAGTTCTTGTATT		bosTau3_NM_015074
TGTAAATATAGTTCTTGTATT		canFam2_NM_015074
TGTAAATACAGTTCTTGTATT		mm9_NM_015074
>ENSG00000163848
IMAGE:269381
Gene Description : zinc finger protein 148
NM_021964		3507	3514	hsa-miR-32	3493	3500	0.931	14
ATGCAATACCATGCTGTAAATA		hg18_NM_021964
ATGCAATACCATGCTGTAAATA		rheMac2_NM_021964
ATGCAATACCATGCTGTAAATA		bosTau3_NM_021964
ATGCAATACCATGCTGTAAATA		canFam2_NM_021964
ATGCAATACCATGCTGTAAATA		mm9_NM_021964
Gene Description : zinc finger protein 148
NM_021964		15	22	hsa-miR-520b	28	35	0.894	13
TGTAAATAATACTGGCACTTT		hg18_NM_021964
TGTAAATAATACTGGCACTTT		rheMac2_NM_021964
TGTAAATAATACTGGCACTTT		bosTau3_NM_021964
TGTAAATAATACTGGCACTTT		canFam2_NM_021964
TGTAAATAATACTGGCACTTT		mm9_NM_021964
Gene Description : zinc finger protein 148
NM_021964		3734	3741	hsa-miR-543	3704	3711	0.72	30
TAATGTTTTTACAGCTTGTTTTTA-----------AGAATCTGTAAATA		hg18_NM_021964
TAATGTTTTTACAGCTTGTTTTTA-----------AGAATCTGTAAATA		rheMac2_NM_021964
TAATGTTTTTACAGCTTGTTTTTA-----------AGAATCTGTAAATA		bosTau3_NM_021964
TAATGTTTTTACAGCTTGTTTTTA-----------AGAATCTGTAAATA		canFam2_NM_021964
TAATGTTTTTACAGCTTGTTTTTA-----------AGACTCTGTAAATA		mm9_NM_021964
>ENSG00000131873
IMAGE:450160
Gene Description : transcribed locus
NM_014918		1520	1527	hsa-miR-299-5p	1549	1556	0.622	29
TGTAAATAGCCTGATGCTCATTTGGAAAA---ATAAACCA		hg18_NM_014918
TGTAAATAGCCTGATGCTTATTTGGAAAA---ATAAACCA		rheMac2_NM_014918
TGTAAATAGCCTATTGCTCATTTGGAAAA---ATAAACCA		bosTau3_NM_014918
TGTAAATAGTCTGTTGCTCATTTGGGAAA---ATAAACCA		canFam2_NM_014918
TGTAAATAGCCTATTGCACACTCGAACAA---ATAAACCA		mm9_NM_014918
>ENSG00000166164
IMAGE:843206
Gene Description : bromodomain containing 7
NM_013263		28	35	hsa-miR-889	71	78	0.589	43
TGTACATACTTTTTCATTCTTAACTTAGAAATGCTTTTCAGAAGATATTAA		hg18_NM_013263
TGTACATACTTTTTCATTCTTAACTTAGAAATGCTTTTCAGAAGATATTAA		rheMac2_NM_013263
TGTATATATTTTTT---TCATTACTTGGAAATGCTTTTCAGAAGATATTAA		bosTau3_NM_013263
TGTACATATTTTTTCATTCTTAACTTGGAAATGCTTTTGAGAAGATATTAA		canFam2_NM_013263
TGTACATAGTTTTTCATTCTGAACTTGGAGGTGCTTTTCAGAAGATATTAA		mm9_NM_013263
>ENSG00000134531
IMAGE:1589468
Gene Description : epithelial membrane protein 1
NM_001423		2019	2026	hsa-miR-543	2036	2043	0.72	17
TGTAAATATTTTGATACAAATGTTT		hg18_NM_001423
TGTAAATATTTTGATACAAATGTTT		rheMac2_NM_001423
TGTAAATATTTTGATACAAATGTTT		bosTau3_NM_001423
TGTAAATATTTTGATACAAATGTTT		canFam2_NM_001423
TGTAAATATTTTGATACAAATGTTT		mm9_NM_001423
>ENSG00000183337
IMAGE:489606
Gene Description : BCL6 co-repressor
NM_017745		715	722	hsa-miR-590-3p	727	734	0.508	12
TGTACATAAAACTAAAATTT		hg18_NM_017745
TGTACATAAAACTAAAATTT		rheMac2_NM_017745
TGTACATAAAACTAAAATTT		bosTau3_NM_017745
TGTACATAAAACTAAAATTT		canFam2_NM_017745
TGTACATAAAACTAAAATTT		mm9_NM_017745
>ENSG00000119953
IMAGE:43878
Gene Description : survival motor neuron domain containing 1
NM_005871		769	776	hsa-miR-548c-3p	778	785	0.672	9
TGTAGATACTATTTTTG		hg18_NM_005871
TGTAGATACTATTTTTG		rheMac2_NM_005871
TGTAGATACTATTTTTG		bosTau3_NM_005871
TGTAGATACTATTTTTG		canFam2_NM_005871
TGTAGATACTATTTTTG		mm9_NM_005871
>ENSG00000043355|ENSG00000132382
IMAGE:2017981
Gene Description : Zic family member 2 (odd-paired homolog, Drosophila)
NM_007129		857	864	hsa-miR-320	827	834	0.696	30
TAGC-TTTTTCCGTAATAACACCCTTCCTTCTGTAAATA		hg18_NM_007129
TAGC-TTTTTCCGTAATAACACCCTTCCTTCTGTAAATA		rheMac2_NM_007129
TAGC-TTTTTCCGTAATAACACCCTTCCTTCTGTAAATA		bosTau3_NM_007129
TAGC-TTTT-CCGTCATAACACCCTTCCTTCTGTAAATA		canFam2_NM_007129
TAGCTTTTTTCCGAAATAACAC----CCTTCTGTAAATA		mm9_NM_007129
>ENSG00000106346
IMAGE:155759
Gene Description : ubiquitin specific peptidase 42
NM_032172		247	254	hsa-miR-103	294	301	0.862	47
TGTATATAAA-TCCCATTGA-AA-T--AATGCCCTGGAATAGAACATCTCAAATGCTGCT		hg18_NM_032172
TGTATATAAA-TCCCATTGA-AA-T--AATGCCCTGGAATAGAACATCTCAAATGCTGCT		rheMac2_NM_032172
TGTATATAAA-TCACATTGA-AAAT--AACGCCCTGGACTAGAACATCTCAAATGCTGCT		bosTau3_NM_032172
TGTATATAAA-TCCCATGGA-CA-GTAAACGCCCTGGACTGGAACATCTCAAATGCTGCT		canFam2_NM_032172
TGTACATAAAATCACACTGACAA-T--AATGCCCTGGAATAGACCATCTCAAATGCTGCT		mm9_NM_032172
Gene Description : ubiquitin specific peptidase 42
NM_032172		993	1000	hsa-miR-520b	979	986	0.894	14
AGCACTTGCCCCACTGTAAATA		hg18_NM_032172
AGCACTTGCCCCACTGTAAATA		rheMac2_NM_032172
AGCACTTGCCCCACTGTAAATA		bosTau3_NM_032172
AGCACTTGCCCCACTGTAAATA		canFam2_NM_032172
AGCACTTGCCCCACTGTATATA		mm9_NM_032172
>ENSG00000112941
IMAGE:235102
Gene Description : polymerase (DNA directed) sigma
NM_006999		472	479	hsa-miR-32	497	504	0.941	25
TGTAAATATTGAAAACTTATGATTTGTGCAATA		hg18_NM_006999
TGTAAATATTGAAAACCTATGATTTGTGCAATA		rheMac2_NM_006999
TGTAAATATTGAAAACTTATGATTTGTGCAATA		bosTau3_NM_006999
TGTAAATATTGAAAACTTATGGTTTGTGCAATA		canFam2_NM_006999
TGTAAATATTGAAAACTTATGATTTGTGCAATA		mm9_NM_006999
>ENSG00000171408
IMAGE:1504679
Gene Description : phosphodiesterase 7B
NM_018945		793	800	hsa-miR-96	820	827	0.905	27
TGTAAATACCAAACGCTACTGATTCCCATGCCAAA		hg18_NM_018945
TGTAAATACCAAACGCTACTGATTCCCATGCCAAA		rheMac2_NM_018945
TGTAAATATCAAGCGCTACTGATTCCCATGCCAAA		bosTau3_NM_018945
TGTAAATACCAAGCGCTACTGATTCCCATGCCAAA		canFam2_NM_018945
TGTAAATACCAAACGCTACTGATTCCCATGCCAAA		mm9_NM_018945
>ENSG00000113384
IMAGE:139113
Gene Description : golgi phosphoprotein 3 (coat-protein)
NM_022130		650	657	hsa-miR-1	635	642	0.82	15
GCATTCCATT-TATGCTGTATATA		hg18_NM_022130
GCATTCCATT-TATGCTGTATATA		rheMac2_NM_022130
GCATTCCAGT-TATGCTGTATATA		bosTau3_NM_022130
GCATTCCAGT-TATGCTGTATATA		canFam2_NM_022130
GCATTCCACT-AATGCTGTATATA		mm9_NM_022130
Gene Description : golgi phosphoprotein 3 (coat-protein)
NM_022130		1266	1273	hsa-miR-375	1282	1289	0.628	16
TGTAAATACTATATGTTGAACAAA		hg18_NM_022130
TGTAAATACTATATATTGAACAAA		rheMac2_NM_022130
TGTAAATAGTATATATTGAACAAA		bosTau3_NM_022130
TGTAAATACTATATATTGAACAAA		canFam2_NM_022130
TGTAAATACTATACATTGAACAAA		mm9_NM_022130
>ENSG00000095787
IMAGE:136534
Gene Description : transcribed locus
NM_016628		220	227	hsa-miR-524-5p	230	237	0.679	10
TGTAAATATGTTTTGTAG		hg18_NM_016628
TGTAAATATGTTTTGTAG		rheMac2_NM_016628
TGTAAATATGTTTTGTAG		bosTau3_NM_016628
TGTAAATATGTTTTGTAG		canFam2_NM_016628
TGTAAATATGTTTTGTAG		mm9_NM_016628
>ENSG00000065809
IMAGE:781505
Gene Description : family with sequence similarity 107, member B
NM_031453		2462	2469	hsa-miR-656	2467	2474	0.639	5
TGTATATAATATA		hg18_NM_031453
TGTATATAATATA		rheMac2_NM_031453
TGTATATAATATA		bosTau3_NM_031453
TGTATATAATATA		canFam2_NM_031453
TGTACATAATATA		mm9_NM_031453
>ENSG00000139793
IMAGE:701819
Gene Description : muscleblind-like 2 (Drosophila)
NM_144778		60	67	hsa-miR-101	56	63	0.897	4
TTACTGTACATA		hg18_NM_144778
TTACTGTACATA		rheMac2_NM_144778
TTACTGTACATA		bosTau3_NM_144778
TTACTGTACATA		canFam2_NM_144778
TTACTGTACATA		mm9_NM_144778
>ENSG00000108557|ENSG00000124157
IMAGE:450364
Gene Description : retinoic acid induced 1
NM_030665		1196	1203	hsa-miR-582-5p	1205	1212	0.694	9
TGTACATATGACTGTAA		hg18_NM_030665
TGTACATATGACTGTAA		rheMac2_NM_030665
TGTACATATGACTGTAA		bosTau3_NM_030665
TGTACATATGACTGTAA		canFam2_NM_030665
TGTACATATGACTGTAA		mm9_NM_030665
Gene Description : retinoic acid induced 1
NM_030665		1253	1260	hsa-miR-410	1244	1251	0.738	9
GTTATATAGTGTATATA		hg18_NM_030665
GTtatatagtgtatata		rheMac2_NM_030665
GTtatatagtgtatata		bosTau3_NM_030665
GTtatatagtgtatata		canFam2_NM_030665
GTtatatagtgtatata		mm9_NM_030665
>ENSG00000186566
IMAGE:197054
Gene Description : G patch domain containing 8
NM_001002909		2030	2037	hsa-miR-200b	2045	2052	0.815	15
TGTAA---------A----TAAATAATACAGTATTA		hg18_NM_001002909
TGTAA---------A----TAAATAATACAGTATTA		rheMac2_NM_001002909
TGTAA---------A----TAAATAATACAGTATTA		bosTau3_NM_001002909
TGTAA---------ATATTTAAATAATACAGTATTA		canFam2_NM_001002909
TGTAA---------ATATTTAAATAAAACAGTATTA		mm9_NM_001002909
>ENSG00000005073
IMAGE:898249
Gene Description : homeobox A11
NM_005523		1258	1265	hsa-miR-181d	1219	1226	0.874	39
TGAATGTATGCTTCATACAGGGATGGTG-TTC-AAAAAACTTGTAAATA		hg18_NM_005523
TGAATGTATGCTTCATACAGGGATGGTG-TTC-AAAAAACTTGTAAATA		rheMac2_NM_005523
TGAATGTACGCTTCATACAGGGATGGTG-TTC-AAAAGACTTGTAAATA		bosTau3_NM_005523
TGAATGTACGCTTCATACAGGGATGGTG-TTC-AAAAGACTTGTAAATA		canFam2_NM_005523
TGAATGTATGCTTCATACAGGGATGGTG-TTC-AAAAGACT-GTAAATA		mm9_NM_005523
>ENSG00000146676
IMAGE:770993
Gene Description : purine-rich element binding protein B
NM_033224		7569	7576	hsa-miR-590-3p	7583	7590	0.506	14
TGTAAATAAAACACTAAAATTT		hg18_NM_033224
TGTAAATAAAACACTAAAATTT		rheMac2_NM_033224
TGTAAATAGAACACTAAAATTT		bosTau3_NM_033224
TGTATATAGAACACTAAAATTT		canFam2_NM_033224
TGTAAATAGAACACTAAAATTT		mm9_NM_033224
>ENSG00000010810
IMAGE:267431
Gene Description : FYN oncogene related to SRC, FGR, YES
NM_002037		278	285	hsa-miR-96	295	302	0.905	17
TGTAAATAGTT-ACTCCAGTGCCAAC		hg18_NM_002037
TGTAAATAGTT-ACTCCAGTGCCAAC		rheMac2_NM_002037
TGTAAATAGTT-ACTCCAGTGCCAAC		bosTau3_NM_002037
TGTAAATAGTTAACTCCAGTGCCAAC		canFam2_NM_002037
TGTAAATAGCT-GCTCCTGTGCCAAC		mm9_NM_002037
>ENSG00000140262
IMAGE:843159
Gene Description : transcription factor 12 (HTF4, helix-loop-helix transcription factors 4)
NM_003205		2318	2325	hsa-miR-222	2332	2339	0.806	14
TGTATATAACATTTATGTAGCA		hg18_NM_003205
TGTATATAACATTTATGTAGCA		rheMac2_NM_003205
TGTATATAACATTTATGTAGCA		bosTau3_NM_003205
TGTATATAACATTTATGTAGCA		canFam2_NM_003205
TGTATATAACATTTATGTAGCA		mm9_NM_003205
>ENSG00000144320
IMAGE:1493243
Gene Description : KIAA1715
NM_030650		682	689	hsa-miR-519c-3p	730	737	0.584	48
TGTATATAATTAGTTTATATTTACACACTAGC-ATATAGGAAATATTTCTGCACTTG		hg18_NM_030650
TGTATATAATTAGTTTATATTTACACATTAGC-ATATAGGAAATATTTCTGCACTTG		rheMac2_NM_030650
TGTATATAATTAGCTTATGTTTACATATTAAC-ATATAGGAAATATCTCTGCACTTG		bosTau3_NM_030650
TGTATATAACTAGCTTATGTTTACATATTAAC-ATATAGGAAATATCTCTGCACTTG		canFam2_NM_030650
TGTATATAGTTA----ATGTTTACATAGTA-----ATAGGAAATACATCTGCACTTG		mm9_NM_030650
>ENSG00000151693
IMAGE:298128
Gene Description : development and differentiation enhancing factor 2
NM_003887		2214	2221	hsa-miR-582-5p	2211	2218	0.695	3
AACTGTATATA		hg18_NM_003887
AACTGTATATA		rheMac2_NM_003887
AACTGTATATA		bosTau3_NM_003887
AACTGTATATA		canFam2_NM_003887
AACTGTATATA		mm9_NM_003887
Gene Description : development and differentiation enhancing factor 2
NM_003887		1979	1986	hsa-miR-410	1991	1998	0.738	12
TGTAGAT-ATCTATTTATATT		hg18_NM_003887
TGTAGAT-ATCTATTTATATT		rheMac2_NM_003887
TGTAGATAATCTATTTATATT		bosTau3_NM_003887
TGTAGAT-ATCTATTTATATT		canFam2_NM_003887
TGTAGAT-ATCTATTTATATT		mm9_NM_003887
>ENSG00000184916
IMAGE:1521706
Gene Description : jagged 2
NM_002226		907	914	hsa-miR-889	911	918	0.566	4
TGTACATATTAA		hg18_NM_002226
TGTACATATTAA		rheMac2_NM_002226
TGTACATATTAA		bosTau3_NM_002226
TGTACATATTAA		canFam2_NM_002226
TGTACATATTAA		mm9_NM_002226
>ENSG00000090238
IMAGE:356835
Gene Description : yippee-like 3 (Drosophila)
NM_031477		124	131	hsa-miR-301b	143	150	0.774	19
TGTATATA--------TATTTTATTGCATGCACTG		hg18_NM_031477
TGTACATA--------TATTTTATTGCATGCACTG		rheMac2_NM_031477
TGTACATA--------TATTTTATTGCATGCACTG		bosTau3_NM_031477
TGTACATA--------TATTTTATTGCATGCACTG		canFam2_NM_031477
TGTACATA--------CATTTTATTGCATGCACTG		mm9_NM_031477
>ENSG00000125107
IMAGE:587916
Gene Description : CCR4-NOT transcription complex, subunit 1
NM_016284		242	249	hsa-miR-607	231	238	0.686	11
TTTTGAACTTGTGTAAATA		hg18_NM_016284
TTTTGAACTTGTGTAAATA		rheMac2_NM_016284
TTTTGAACTTGTGTAAATA		bosTau3_NM_016284
TTTTGAACTTGTGTAAATA		canFam2_NM_016284
TTTTGAACTTGTGTAAATA		mm9_NM_016284
>ENSG00000116406
IMAGE:201282
Gene Description : ER degradation enhancer, mannosidase alpha-like 3
NM_025191		3481	3488	hsa-miR-27b	3455	3462	0.885	26
ACTGTGATGTAAAAGTCTGGGC-A-AAATGTATATA		hg18_NM_025191
ACTGTGATGTAAAAGTCTGGGC-A-AAATGTATATA		rheMac2_NM_025191
ACTGTGATGTAAAAGTCTGGGC-A-AAATGTATATA		bosTau3_NM_025191
ACTGTGATGTAAAAGTCTGGGC-A-AAATGTATATA		canFam2_NM_025191
ACTGTGATGTAAAAGTCTGGGC-A-AAATGTATATA		mm9_NM_025191
>ENSG00000138162
IMAGE:459941
Gene Description : transforming, acidic coiled-coil containing protein 2
NM_006997		454	461	hsa-miR-186	468	475	0.609	14
TGTAAATAAA-A---TTTTTTCTTTG		hg18_NM_006997
TGTAAATAAA-T---TTTTTTCTTTG		rheMac2_NM_006997
TGTAAATAAA-T---TTTTTTCTTTG		bosTau3_NM_006997
TGTAAATAAATT---TTTTTTCTTTG		canFam2_NM_006997
TGTAAATAAA-G---TTTTTTCTTTG		mm9_NM_006997
>ENSG00000169139
IMAGE:786083
Gene Description : ubiquitin-conjugating enzyme E2 variant 2
NM_003350		714	721	hsa-miR-499-5p	704	711	0.734	10
AGTCTTAAAATGTAAATA		hg18_NM_003350
AGTCTTAAAATGTAAATA		rheMac2_NM_003350
AGTCTTAAATTGTAAATA		bosTau3_NM_003350
AGTCTTAAAATGTAAATA		canFam2_NM_003350
AGTCTTAAAATGTAAATA		mm9_NM_003350
>ENSG00000132388
IMAGE:531957
Gene Description : ubiquitin-conjugating enzyme E2G 1 (UBC7 homolog, yeast)
NM_003342		257	264	hsa-miR-218	263	270	0.9	6
TGTACATAGCACAA		hg18_NM_003342
TGTACATAGCACAA		rheMac2_NM_003342
TGTACATAGCACAA		bosTau3_NM_003342
TGTACATAGCACAA		canFam2_NM_003342
TGTACATAGCACAA		mm9_NM_003342
>ENSG00000121741
IMAGE:754541
Gene Description : zinc finger, MYM-type 2
NM_003453		138	145	hsa-miR-524-5p	104	111	0.794	34
TTTTGTAGCA--GTGTACCCACG-CTGGGTATTACCATGTAAATA		hg18_NM_003453
TTTTGTAGCA--GTGTACCCACA-CTGGGTATTACCATGTAAATA		rheMac2_NM_003453
TTTTGTAGCA--GTGCACCCACA-CCGGGTACTACCATGTAAATA		bosTau3_NM_003453
TTTTGTAGCA--GTGTACCCACA-CTGGGTATTACCATGTAAATA		canFam2_NM_003453
TTTTGTAGCA--ATGTACCCACA-CTGGGTATTACCATGTAAATA		mm9_NM_003453
ENSG00000132680
IMAGE:1519341
Gene Description : KIAA0907
NM_014949		1028	1035	hsa-miR-944	1043	1050	0.624	15
TGTAAATATTTAG-A-CCATAATTT		hg18_NM_014949
TGTAAATATGTAG-A-CCATAATTT		rheMac2_NM_014949
TGTAAATATTTAG-A-TCATAATTT		bosTau3_NM_014949
TGTAAATATTTAG-A-CCATAATTT		canFam2_NM_014949
TGTAAATAATTAG-A-CCATAATTT		mm9_NM_014949
>ENSG00000053254|ENSG00000121152
IMAGE:1011370
Gene Description : forkhead box N3
NM_005197		6139	6146	hsa-miR-9	6111	6118	0.919	28
GCCAAAGACAAACTATTTCATCATTTATT---GTAAATA		hg18_NM_005197
GCCAAAGACAAACTATTTCATCATTTATT---GTAAATA		rheMac2_NM_005197
GCCAAAGACAAACTATTTCATCATTTATT---GTAAATA		bosTau3_NM_005197
GCCAAAGACAAACTATTTCATCATTTATT---GTAAATA		canFam2_NM_005197
GCCAAAGACAAACTACTTCATCATTTATT---GTAAATA		mm9_NM_005197
>ENSG00000125835
IMAGE:950482
Gene Description : small nuclear ribonucleoprotein polypeptides B and B1
NM_003091		219	226	hsa-miR-340	259	266	0.872	40
TGTACATAGTCCTTTTATCTCCTTGTGGCCTATGAAACTGGTTTATAA		hg18_NM_003091
TGTACATAGTCCTTTTATTTCCTTGTGGCCTATGAAACTGGTTTATAA		rheMac2_NM_003091
TGTACATAGTCCTTTTACTTCCTTGTGGCCTGTGACACTAGTTTATAA		bosTau3_NM_003091
TGTACATAGTCCTTTTACTTCCTTGTAGCCTGTGAAACTAGTTTATAA		canFam2_NM_003091
TGTACATAGTCCTTTT---TCTCTGTGGCCTATGAAGCTGGTTTATAA		mm9_NM_003091
>ENSG00000151247
IMAGE:665774
Gene Description : eukaryotic translation initiation factor 4E
NM_001968		934	941	hsa-miR-582-5p	931	938	0.728	3
AACTGTAAATA		hg18_NM_001968
AACTGTAAATA		rheMac2_NM_001968
AACTGTAAATA		bosTau3_NM_001968
AACTGTAAATA		canFam2_NM_001968
AACTGTAAATA		mm9_NM_001968
>ENSG00000141279
IMAGE:132012
Gene Description : aminopeptidase puromycin sensitive
NM_006310		221	228	hsa-miR-128a	256	263	0.842	35
TGTAAATATGATAGTAATAAAATAGAGCATAACGAAACTGTGA		hg18_NM_006310
tgtaaatatgatagtaataaaataGAGCATAACGAAACTGTGA		rheMac2_NM_006310
TGTAAATATGATAGTAATAAAATAGAGCATAACGAAACTGTGA		bosTau3_NM_006310
TGTAAATATGATAGTAATAAAATAGAGCATAACGAAACTGTGA		canFam2_NM_006310
TGTAAATATGATAGTAATAAACTAGAGCATAACGAAACTGTGA		mm9_NM_006310
>ENSG00000101745
IMAGE:1534890
Gene Description : ankyrin repeat domain 12
NM_015208		1030	1037	hsa-miR-561	1076	1083	0.609	46
TGTAAAT---ACGTTTAATAAATTTTATTGGTCATGTTAAATCATTGTAAAACTTTT		hg18_NM_015208
TGTAAAT---ATGTTTAATAAATTTTATTGGTCATGTTAAATCATTGTAAAACTTTT		rheMac2_NM_015208
TGTAAAT---ATGTTTAATAAATTTTATTGGTCATGTTAAATCATTGTAAAACTTTT		bosTau3_NM_015208
TGTAAAT---ATGTTTAATAAATTTTATTGGTCATGTTAAATCATTGTAAAACTTTT		canFam2_NM_015208
TGTAAAT---ATGTTTAATAAATTTTTTTGGTCATGTTAAATCATTGT-AAACTTTT		mm9_NM_015208
>ENSG00000170881
IMAGE:812050
Gene Description : ring finger protein 139
NM_007218		154	161	hsa-miR-582-5p	151	158	0.694	3
TACTGTAAATA		hg18_NM_007218
TACTGTAAATA		rheMac2_NM_007218
TACTGTAAATA		bosTau3_NM_007218
TACTGTAAATA		canFam2_NM_007218
TACTGTAAATA		mm9_NM_007218
>ENSG00000175155
IMAGE:1517749
Gene Description : yippee-like 2 (Drosophila)
NM_001005404		3141	3148	hsa-miR-656	3146	3153	0.671	5
TGTAAATAATATT		hg18_NM_001005404
tgtaaataatatt		rheMac2_NM_001005404
TGtaaataatatt		bosTau3_NM_001005404
TGtaaataatatt		canFam2_NM_001005404
TGtaaataatatt		mm9_NM_001005404
Gene Description : yippee-like 2 (Drosophila)
NM_001005404		4439	4446	hsa-miR-200b	4453	4460	0.908	14
TGTAC---AT-------AGTGATTCAGTATTA		hg18_NM_001005404
TGTAC---AT-------AGTGATTCAGTATTA		rheMac2_NM_001005404
TGTAC---AT-------AGTGATTCAGTATTA		bosTau3_NM_001005404
TGTAC---AT-------AGTGATTCAGTATTA		canFam2_NM_001005404
TGTAC---AT-------AATGATTCAGTATTA		mm9_NM_001005404
>ENSG00000179036
IMAGE:136676
Gene Description : vesicle-associated membrane protein 2 (synaptobrevin 2)
NM_014232		135	142	hsa-miR-568	155	162	0.544	20
TGTAAATAGCCAGCTGTTATTTATACAT		hg18_NM_014232
TGTAAATAGCCAGCTGttatttatacat		rheMac2_NM_014232
TGTAAATAGCCAGCTGttatttatacat		bosTau3_NM_014232
TGTAAATAGCCAGCTGttatttatacat		canFam2_NM_014232
TGTAAATAGCCAGCTGttatttatacat		mm9_NM_014232
>ENSG00000196177|ENSG00000135503
IMAGE:730768
Gene Description : activin A receptor, type IB
NM_004302		2874	2881	hsa-miR-153	2865	2872	0.92	9
GTATGCAAATGTAAATA		hg18_NM_004302
GTATGCAAATGTAAATA		rheMac2_NM_004302
GTATGCAAATGTAAATA		bosTau3_NM_004302
GTATGCAAATGTAAATA		canFam2_NM_004302
GTATGCAAATGTAAATA		mm9_NM_004302
>ENSG00000153317
IMAGE:291537
Gene Description : development and differentiation enhancing factor 1
NM_018482		75	82	hsa-miR-497	82	89	0.78	7
TGTATATAGCTGCTG		hg18_NM_018482
TGTATATAGCTGCTG		rheMac2_NM_018482
TGTAAATAGCTGCTG		bosTau3_NM_018482
TGTATATAGCTGCTG		canFam2_NM_018482
TGTATATAGCTGCTG		mm9_NM_018482
>ENSG00000123636
IMAGE:62114
Gene Description : bromodomain adjacent to zinc finger domain, 2B
NM_013450		737	744	hsa-miR-338-5p	742	749	0.791	5
TGTATATATTGTT		hg18_NM_013450
TGTATATATTGTT		rheMac2_NM_013450
TGTATATATTGTT		bosTau3_NM_013450
TGTATATATTGTT		canFam2_NM_013450
TGTATATATTGTT		mm9_NM_013450
>ENSG00000171055|ENSG00000168310
IMAGE:727551
Gene Description : interferon regulatory factor 2
NM_002199		368	375	hsa-miR-23a	331	338	0.818	37
AATGTGAACTAGCTGGAA-TTTTTTA-----------TTCTTGTGAATA-TGTACATA		hg18_NM_002199
AATGTGAACTAGCTGGAA-TTTTTTA-----------TTCTTGTGAATA-TGTACATA		rheMac2_NM_002199
AATGTGAACTAGCTGGAA-TTTTTTA-----------TTCTTGTGAATA-TGTACATA		bosTau3_NM_002199
AATGTGAACTAGCTGGAA-TTTTTTA-----------TTCTTGTGAATA-TGTACATA		canFam2_NM_002199
AATGTGAACTAGCTGGAATTTTTTTA-----------TTCTTGTGAATA-TGTACATA		mm9_NM_002199
>ENSG00000169992
IMAGE:452466
Gene Description : neuroligin 2
NM_020795		2038	2045	hsa-miR-338-5p	2034	2041	0.763	4
ATATTGTAAATA		hg18_NM_020795
ATATTGTAAATA		rheMac2_NM_020795
ATATTGTAAATA		bosTau3_NM_020795
ATATTGTAAATA		canFam2_NM_020795
ATATTGTAAATA		mm9_NM_020795
>ENSG00000166889
IMAGE:113300
Gene Description : protein associated with topoisomerase II homolog 1 (yeast)
NM_152716		1644	1651	hsa-miR-300	1659	1666	0.814	15
TGTAAATAAAAACAAATTGTATA		hg18_NM_152716
TGTAAATAAAAACAAATTGTATA		rheMac2_NM_152716
TGTAAATAAAAACAAATTGTATA		bosTau3_NM_152716
TGTAAATAAAAACAAATTGTATA		canFam2_NM_152716
TGTAAAT-AAAACAAATTGTATA		mm9_NM_152716
>ENSG00000113240
IMAGE:1688510
Gene Description : CDC-like kinase 4
NM_020666		116	123	hsa-miR-548c-3p	79	86	0.672	37
TATTTTTGTAAAC-ATTAAATTATTTTGTACAGTTAA---G--TGTAAATA		hg18_NM_020666
TATTTTTGTAAAC-ATTAAATTATTTTGTACAGTT-----G--TGTAAATA		rheMac2_NM_020666
TATTTTTGTAAAC-ATTAAATTATTTTGTACATTTAA---G--TGTAAATA		bosTau3_NM_020666
TATTTTTGTAAAC-ATTAAATTATTTTGTACAGTTAA---G--TGTAAATA		canFam2_NM_020666
TATTTTTGTAAAC-ATTAAATTATTTTGTACAGTTAA---G--TGTAAATA		mm9_NM_020666
>ENSG00000117394
IMAGE:25389
Gene Description : solute carrier family 2 (facilitated glucose transporter), member 1
NM_006516		822	829	hsa-miR-889	774	781	0.566	48
AATATTAAATACAGACACTAAGTTATAG--TATATCTGGACAAGCCAACTTGTAAATA		hg18_NM_006516
AATATTAAATACAGACACTAAGTTATAG--TATATCTGGACAAGCCAACTTGTAAATA		rheMac2_NM_006516
AATATTAAATACAGACACTAAGTTATAG--TATATCTGGACAAACCAACTTGTAAATA		bosTau3_NM_006516
AATATTAAATACAGACACTAAGTTATAG--TATATCTGGACAAACCAACTTGTAAATA		canFam2_NM_006516
AATATTAAATACAGACACTAAGTTATAG--TATATCTGGACAAACCCACTTGTAAATA		mm9_NM_006516
>ENSG00000132670
IMAGE:1750489
Gene Description : protein tyrosine phosphatase, receptor type, A
NM_002836		81	88	hsa-miR-656	47	54	0.639	34
GTAATATTCTG-TTTTGTTAATATA------CCCCAAATTGTGTATATA		hg18_NM_002836
GTAATATTCTG-TTTTGTTAATATA------CCCCAAATTGTGTATATA		rheMac2_NM_002836
GTAATATTCTG-TTTTGTTAATATA------CCCTAAATTGTGTATATA		bosTau3_NM_002836
GTAATATTCTG-TTTTGTTAATATA------CCCAAAATTGTGTATATA		canFam2_NM_002836
GTAATATTCTGTTTTTGTTAATATA------CCCAAAAT--TGTATATA		mm9_NM_002836
>ENSG00000011566
IMAGE:487553
Gene Description : mitogen-activated protein kinase kinase kinase kinase 3
NM_003618		221	228	hsa-miR-524-5p	218	225	0.794	3
CTTTGTACATA		hg18_NM_003618
CTTTGTACATA		rheMac2_NM_003618
CTTTGTACATA		bosTau3_NM_003618
CTTTGTACATA		canFam2_NM_003618
CTTTGTACATA		mm9_NM_003618
>ENSG00000198961
IMAGE:504657
Gene Description : praja 2, RING-H2 motif containing
NM_014819		1493	1500	hsa-miR-300	1507	1514	0.583	14
TGTATATAGTCACTGTTGTATA		hg18_NM_014819
TGTATATAGTCATTGTTGTATA		rheMac2_NM_014819
TGTATATAGTCACTGTTGTATA		bosTau3_NM_014819
TGTATATAGTCACTGTTGTATA		canFam2_NM_014819
TGTATATAGTCAGCGTTGTATA		mm9_NM_014819
>ENSG00000163629
IMAGE:36348
Gene Description : protein tyrosine phosphatase, non-receptor type 13 (APO-1/CD95 (Fas)-associated phosphatase)
NM_006264		571	578	hsa-miR-524-5p	568	575	0.794	3
CTTTGTAAATA		hg18_NM_006264
CTTTGTAAATA		rheMac2_NM_006264
CTTTGTAAATA		bosTau3_NM_006264
CTTTGTAAATA		canFam2_NM_006264
CTTTGTAAATA		mm9_NM_006264
>ENSG00000168564
IMAGE:302997
Gene Description : CDKN2A interacting protein
NM_017632		155	162	hsa-miR-944	159	166	0.649	4
TGTAAATAATTT		hg18_NM_017632
TGTAAATAATTT		rheMac2_NM_017632
TGTAAATAATTT		bosTau3_NM_017632
TGTAAATAATTT		canFam2_NM_017632
TGTAAATAATTT		mm9_NM_017632
>ENSG00000065548
IMAGE:202035
Gene Description : zinc finger CCCH-type containing 15
NM_018471		595	602	hsa-miR-182	582	589	0.892	13
TTGCCAATAAAGTTGTAAATA		hg18_NM_018471
TTGCCAATAAAATTGTAAATA		rheMac2_NM_018471
TTGCCAATAAAGTTGTAAATA		bosTau3_NM_018471
TTGCCAATAAAGTTGTAAATA		canFam2_NM_018471
TTGCCAATAAAGTTGTAAATA		mm9_NM_018471
>ENSG00000151458
IMAGE:726599
Gene Description : ankyrin repeat domain 50
NM_020337		2908	2915	hsa-miR-203	2933	2940	0.641	25
TGTAAATAGCC-AAAAATGTACATTGAAT----TTCAC		hg18_NM_020337
TGTAAATAGCC-TAAAGTGTACATTGAAT----TTCAC		rheMac2_NM_020337
TGTAAATAGCCGAAAAATGTACATTGAAT----TTCAC		bosTau3_NM_020337
TGTAAATAGCC-TAAAATGTACATTGAAT----TTCAC		canFam2_NM_020337
TGTAAATAACC-TAAAATGTACATTGAAT----TTCAC		mm9_NM_020337
>ENSG00000106415
IMAGE:73659
Gene Description : glucocorticoid induced transcript 1
NM_138426		2381	2388	hsa-miR-300	2379	2386	0.687	2
TTTGTATATA		hg18_NM_138426
TTTGTATATA		rheMac2_NM_138426
TTTGTATATA		bosTau3_NM_138426
TTTGTATATA		canFam2_NM_138426
TTTGTATATA		mm9_NM_138426
>ENSG00000135945
IMAGE:786234
Gene Description : REV1 homolog (S. cerevisiae)
NM_001037872		169	176	hsa-miR-944	173	180	0.632	4
TGTAAATAATTG		hg18_NM_001037872
TGTAAATAATTG		rheMac2_NM_001037872
TGTAAATAATTG		bosTau3_NM_001037872
TGTAAATAATTG		canFam2_NM_001037872
TGTAAATAATTG		mm9_NM_001037872
IMAGE:502360
Gene Description : fork head domain protein (FKHR) mRNA, 3' end
NM_002015		3265	3272	hsa-miR-135b	3255	3262	0.864	10
AAGCCATAAATGTACATA		hg18_NM_002015
AAGCCATAAATGTACATA		rheMac2_NM_002015
AAGCCATAAATGTACATA		bosTau3_NM_002015
AAGCCATAAATGTACATA		canFam2_NM_002015
AAGCCATAAATGTACATA		mm9_NM_002015
>ENSG00000099246
IMAGE:502585
Gene Description : RAB18, member RAS oncogene family
NM_021252		52	59	hsa-miR-19a	93	100	0.948	41
TGTATATAAACTCT-TTAACTGCTA-TTTTAGGGACCTTGCAGTTTGCACA		hg18_NM_021252
TGTATATAAACTCT-TTAACTGCTA-TTTTAGGGACCTTGCAGTTTGCACA		rheMac2_NM_021252
TGTATATAAACTCTCTTAACTGCTA-TTTTAGGGACCTTGCAGTTTGCACA		bosTau3_NM_021252
TGTATATAAACTCT-TTAACTGCTA-TTTTAGGGACCTTGCAGTTTGCACA		canFam2_NM_021252
TGTATATAAACTC--TTAACTGCTA---TTAGGGACCTTGCAGTTTGCACA		mm9_NM_021252
>ENSG00000165494
IMAGE:510060
Gene Description : PCF11, cleavage and polyadenylation factor subunit, homolog (S. cerevisiae)
NM_015885		74	81	hsa-miR-424	37	44	0.7	37
AGCTGC--T--------GTTG-GATCTAGAAGGTGAAGAATTTTTTTATGTATATA		hg18_NM_015885
AGCTGC--T--------GTTG-GATCTAGAAGGTGAAGAATTTTTTTATGTATATA		rheMac2_NM_015885
AGCTGC--T--------GTTGAAATCTAGAAGGTGAAGAA-ATTTTTATGTATATA		bosTau3_NM_015885
AGCTGC--T--------GTTG-GATCTAGAAGGTGAAGAA-TTTTTTATGTATATA		canFam2_NM_015885
AGCTGC--T--------GTTG-GATCT---AGGTGAAGAATTTTTTTATGTATATA		mm9_NM_015885
>ENSG00000153094
IMAGE:450653
Gene Description : BCL2-like 11 (apoptosis facilitator)
NM_006538		4146	4153	hsa-miR-32	4134	4141	0.941	12
GTGCAATACTGCTGTAAATA		hg18_NM_006538
GTGCAATACTGCTGTAAATA		rheMac2_NM_006538
GTGCAATACTGCTGTAAATA		bosTau3_NM_006538
GTGCAATACTGCTGTAAATA		canFam2_NM_006538
GTGCAATACTGCTGTAAATA		mm9_NM_006538
>ENSG00000043093
IMAGE:768965
Gene Description : DCN1, defective in cullin neddylation 1, domain containing 1 (S. cerevisiae)
NM_020640		1786	1793	hsa-miR-429	1767	1774	0.893	19
CAGTATTTCC----T----------------GAT----T---T----T---TTTGTAAATA		hg18_NM_020640
CAGTATTTCC----T----------------GAT----T---TCATTT---TTTGTAAATA		rheMac2_NM_020640
CAGTATTTCC----T----------------GAT----T---T----CATATTTGTAAATA		bosTau3_NM_020640
CAGTATTTCC----T----------------GAT----T---T----CATATTTGTAAATA		canFam2_NM_020640
CAGTATTTCT----T----------------GATTTCAT---T----T---TTTGTAAATA		mm9_NM_020640
>ENSG00000138018
IMAGE:1627973
Gene Description : selenoprotein I
NM_033505		29	36	hsa-miR-582-5p	26	33	0.694	3
TACTGTAAATA		hg18_NM_033505
TACTGTAAATA		rheMac2_NM_033505
TACTGTAAATA		bosTau3_NM_033505
TACTGTAAATA		canFam2_NM_033505
TACTGTAAATA		mm9_NM_033505
Gene Description : selenoprotein I
NM_033505		43	50	hsa-miR-582-5p	26	33	0.694	17
TACTGTAAATAA-ATGCTTGTAAATA		hg18_NM_033505
TACTGTAAATAA-ATGCTTGTAAATA		rheMac2_NM_033505
TACTGTAAATAAGATGCTTGTAAATA		bosTau3_NM_033505
TACTGTAAATAAGATGCTTGTAAATA		canFam2_NM_033505
TACTGTAAATAG-ATGCGTGTAAATA		mm9_NM_033505
>ENSG00000167601|ENSG00000082258
IMAGE:139278
Gene Description : cyclin T2
NM_001241		577	584	hsa-miR-548c-3p	585	592	0.672	8
TGTACATACATTTTTG		hg18_NM_001241
TGTACATACATTTTTG		rheMac2_NM_001241
TGTACATACATTTTTG		bosTau3_NM_001241
TGTACATACATTTTTG		canFam2_NM_001241
TGTACATACATTTTTG		mm9_NM_001241
>ENSG00000186260
IMAGE:503214
Gene Description : MKL/myocardin-like 2
NM_014048		4766	4773	hsa-miR-944	4749	4756	0.624	17
TATAATTTTCACTAAGATGTAGATA		hg18_NM_014048
TATAATTTTCACAAAGATGTAGATA		rheMac2_NM_014048
TATAATTTTCACAAAGATGTAGATA		bosTau3_NM_014048
TATAATTTTCACAAAGATGTAGATA		canFam2_NM_014048
TATAATTTCCACAGAGATGTAGATA		mm9_NM_014048
>ENSG00000155545
IMAGE:141209
Gene Description : mesoderm induction early response 1, family member 3
NM_152622		3431	3438	hsa-miR-656	3423	3430	0.639	8
TTAATATTTGTACATA		hg18_NM_152622
TTAATATTTGTACATA		rheMac2_NM_152622
TTAATATTTGTACATA		bosTau3_NM_152622
TTAATATTTGTACATA		canFam2_NM_152622
TTAATATTTGTACATA		mm9_NM_152622
>ENSG00000091164
IMAGE:545403
Gene Description : thioredoxin-like 1
NM_004786		172	179	hsa-miR-182	193	200	0.892	21
TGTAAATAAAAGTCACCACTTTTGCCAAG		hg18_NM_004786
TGTAAATAAAAGTCACTACTTTTGCCAAG		rheMac2_NM_004786
TGTAAATAAAAATAACTACTTTTGCCAAG		bosTau3_NM_004786
TGTAAATAAAAGTCACTACTTTTGCCAAG		canFam2_NM_004786
TGTAAATAAAAGTCACTACTTTTGCCAAG		mm9_NM_004786
>ENSG00000165338
IMAGE:1048746
Gene Description : transcribed locus
NM_182765		545	552	hsa-miR-183	589	596	0.736	44
TGTAAATA--AC--TACATAATAGCCTGAGAAT-AATGGGATTTTGATAGTGCCATT		hg18_NM_182765
TGTAAATA--AC--TACATAATAGCCTGAGAAT-AATGGGATTTTGATAGTGCCATT		rheMac2_NM_182765
TGTAAATA--AC--TACATAATAGCCTGAGAAT-AATGGGATTTTGATAGTGCCATT		bosTau3_NM_182765
TGTAAATA--AC--TACATAATAGCCTGAGATT-AATGGGATTTTGATAGTGCCATT		canFam2_NM_182765
TGTAAATA--ACACTACACAGCAGCCGAAGAAT-CATGGGATTTTGATAGTGCCATT		mm9_NM_182765
>ENSG00000007047
IMAGE:745417
Gene Description : MAP/microtubule affinity-regulating kinase 4
NM_031417		777	784	hsa-miR-524-5p	762	769	0.794	15
CTTTGTACAAATCCTTGTAAATA		hg18_NM_031417
CTTTGTACAAATCCTTGTAAATA		rheMac2_NM_031417
CTTTGTACAAATCCTTGTAAATA		bosTau3_NM_031417
CTTTGTACAAA-CCTTGTAAATA		canFam2_NM_031417
CTTTGTACAAATCCGTGTATATA		mm9_NM_031417
>ENSG00000137942
IMAGE:838240
Gene Description : formin binding protein 1-like
NM_001024948		2588	2595	hsa-miR-20a	2547	2554	0.881	41
GCACTTTTACTTGTAAAA---TGG-AA-TTTCTGTATGTTTATACTTGTAAATA		hg18_NM_001024948
GCACTTTTACTTGTAAAA---TGG-AA-TTTCTGTATGTTTATACTTGTAAATA		rheMac2_NM_001024948
GCACTTTTACTTGTAAAA---TGG-GAGTTTCTGTATGTTTATACTTGTATATA		bosTau3_NM_001024948
GCACTTTTAATTGTAAAA---TGGAAA-TTTCTGTATGTTTATACTTGTAAATA		canFam2_NM_001024948
GCACTTTTACTTGTAAAA---TGGGAA-TTTCTGTATGTTTATACTTGTAAATA		mm9_NM_001024948
IMAGE:809488
>ENSG00000196950
IMAGE:754311
Gene Description : solute carrier family 39 (zinc transporter), member 10
NM_020342		593	600	hsa-miR-300	591	598	0.814	2
TTTGTATATA		hg18_NM_020342
TTTGTATATA		rheMac2_NM_020342
TTTGTATATA		bosTau3_NM_020342
TTTGTATATA		canFam2_NM_020342
TTTGTATATA		mm9_NM_020342
>ENSG00000075151
IMAGE:301849
Gene Description : eukaryotic translation initiation factor 4 gamma, 3
NM_003760		727	734	hsa-miR-375	738	745	0.636	11
TGTAAATACATAGAACAAA		hg18_NM_003760
TGTAAATACATAGAACAAA		rheMac2_NM_003760
TGTAAATACATAGAACAAA		bosTau3_NM_003760
TGTAAATATATAGAACaaa		canFam2_NM_003760
TGTAAATACATAGAACAAA		mm9_NM_003760
>ENSG00000112242
IMAGE:304908
Gene Description : E2F transcription factor 3
NM_001949		2843	2850	hsa-miR-429	2857	2864	0.846	14
TGTAAATAAAATTGCAGTATTT		hg18_NM_001949
TGTAAATAAAATTGCAGTATTT		rheMac2_NM_001949
TGTAAATACAATTGCAGTATTT		bosTau3_NM_001949
TGTAAATAAAGCTGCAGTATTT		canFam2_NM_001949
TGTAAATAGAATCGCAGTATTT		mm9_NM_001949
Gene Description : E2F transcription factor 3
NM_001949		3164	3171	hsa-miR-320	3145	3152	0.696	19
AAGCTTTTATGATGGATTTTGTAAATA		hg18_NM_001949
AAGCTTTTATGATGGATTTTGTAAATA		rheMac2_NM_001949
aaGCTTTTATGATGGATTTTGTAAATA		bosTau3_NM_001949
aaGCTTTTATGATGGATTTTGTAAATA		canFam2_NM_001949
aAGCTTTTATGATGGATTTTGTAAATA		mm9_NM_001949
>ENSG00000119707
IMAGE:783645
Gene Description : RNA binding motif protein 25
NM_021239		297	304	hsa-miR-889	301	308	0.566	4
TGTAAATATTAA		hg18_NM_021239
TGTAAATATTAA		rheMac2_NM_021239
TGTAAATATTAA		bosTau3_NM_021239
TGTAAATATTAA		canFam2_NM_021239
TGTAAATATTAA		mm9_NM_021239
>ENSG00000157500
IMAGE:285049
Gene Description : adaptor protein, phosphotyrosine interaction, PH domain and leucine zipper containing 1
NM_012096		1095	1102	hsa-miR-454	1082	1089	0.928	13
TTGCACTAATTATTGTAAATA		hg18_NM_012096
TTGCACTAATTATTGTAAATA		rheMac2_NM_012096
TTGCACTAATTATTGTAAATA		bosTau3_NM_012096
TTGCACTAATTATTGTAAATA		canFam2_NM_012096
TTGCACTAATAATTGTAAATA		mm9_NM_012096
>ENSG00000029993|ENSG00000104823
IMAGE:878640
Gene Description : high-mobility group box 3
NM_005342		216	223	hsa-miR-582-5p	202	209	0.695	14
AACTGTATCAAAGTTGTACATA		hg18_NM_005342
AACTGTATCAAAGTTGTACATA		rheMac2_NM_005342
AACTGTATCAAAGTTGTACATA		bosTau3_NM_005342
AACTGTATCAAAGTTGTACATA		canFam2_NM_005342
AACTGTATCAAAGTTGTACATA		mm9_NM_005342
>ENSG00000170832
IMAGE:770337
Gene Description : ubiquitin specific peptidase 32
NM_032582		1899	1906	hsa-miR-148b	1859	1866	0.841	40
TGCACTGACTTTAGAAAGATGTTAATGTACATAAATAGAGTGTAAATA		hg18_NM_032582
TGCACTGACATTAGAAAGATGTTAATGTACATAAATAGAGTGTAAATA		rheMac2_NM_032582
TGCACTGACTTTAGAAAGATGTTAATGTACATAAATAGAGTGTAAATA		bosTau3_NM_032582
TGCACTGACTTTAGAAAGATGTTAATGTACATAAATAGAGTGTAAATA		canFam2_NM_032582
TGCACTGACTTTAGGAAGACATTAATGTAC----ATAGAGTGTAAATA		mm9_NM_032582
>ENSG00000138041
IMAGE:287683
Gene Description : SMEK homolog 2, suppressor of mek1 (Dictyostelium)
NM_020463		1382	1389	hsa-miR-338-5p	1354	1361	0.763	28
CTATTGTTTGGAAAA-GATGAGCTGTCTGTGTAGATA		hg18_NM_020463
CTATTGTTTGGAAAA-GATGAGCTGTCTGTGTAGATA		rheMac2_NM_020463
CTATTGTTTGGAG---GATGGGCTGT-TGTGTAGATA		bosTau3_NM_020463
CTATTGTTTGGAAAA-GATGGGCTGTCTGTGTAGATA		canFam2_NM_020463
CTATTGTTTGGAAAA-GATGGGCTGTCCGTGTAGATA		mm9_NM_020463
>ENSG00000196712
IMAGE:269246
Gene Description : neurofibromin 1 (neurofibromatosis, von Recklinghausen disease, Watson disease)
NM_000267		1646	1653	hsa-miR-590-3p	1652	1659	0.506	6
TGTAAATAAAATTG		hg18_NM_000267
TGTAAATAAAATTG		rheMac2_NM_000267
TGTAAATAAAATTG		bosTau3_NM_000267
TGTAAATAAAATTG		canFam2_NM_000267
TGTAAATAAAATTG		mm9_NM_000267
Gene Description : neurofibromin 1 (neurofibromatosis, von Recklinghausen disease, Watson disease)
NM_000267		3047	3054	hsa-miR-590-3p	3062	3069	0.508	15
TGTAAATA--GTTT--GTGTAAAATTT		hg18_NM_000267
TGTAAATA--GTTT--GTGTAAAATTT		rheMac2_NM_000267
TGTAAATA--ATTT--GTGTAAAATTT		bosTau3_NM_000267
TGTAAATA--GTTT--GTGTAAAATTT		canFam2_NM_000267
TGTAAATA--GTTT--GTGTAAAATTT		mm9_NM_000267
>ENSG00000135521
IMAGE:788213
Gene Description : LTV1 homolog (S. cerevisiae)
NM_032860		168	175	hsa-miR-656	193	200	0.639	25
TGTAAATATTGTAAT-----------------ACTTTAATTTTTAATATT		hg18_NM_032860
TGTAAATACTGTAAT-----------------Gttttaatttttaatatt		rheMac2_NM_032860
TGTAAATATTGTAAT-----------------ATTTTAGAATTTAATATT		bosTau3_NM_032860
TGTAAATATTGTAAC-----------------ATTTTAAGACTTAATATT		canFam2_NM_032860
TGTAAATACTATAAT-----------------GTTGTAAGTTT-AATATT		mm9_NM_032860
>ENSG00000175305
IMAGE:826273
Gene Description : cyclin E2
NM_057749		1308	1315	hsa-miR-144	1341	1348	0.766	33
TGTACATATGTATTATATAAACTTAACCTTTTAATACTGTT		hg18_NM_057749
TGTACATATGTATTATATAAACTTAACCTTTTAATACTGTT		rheMac2_NM_057749
TGTACATATGTATTATATAAACTTAATCTTTTAATACTGTT		bosTau3_NM_057749
TGTACATATGTATTATATAA---------TCTAATACTGTT		canFam2_NM_057749
TGTACATATGTATTATATAAACTTAATCTTTTAATACTGTT		mm9_NM_057749
>ENSG00000177853
IMAGE:753770
Gene Description : zinc finger protein 518A
NM_014803		1368	1375	hsa-miR-129-3p	1354	1361	0.607	14
CAGGGCTTCTTTTCTGTATATA		hg18_NM_014803
CAGGGCTTCTTTTCTGTATATA		rheMac2_NM_014803
CAGGGCTTCTCTTCTGTATATA		bosTau3_NM_014803
CAGGGCTTCTTTTCTGTATATA		canFam2_NM_014803
CAGGG---CTTTTTTGTATATA		mm9_NM_014803
Gene Description : zinc finger protein 518A
NM_014803		1388	1395	hsa-miR-548c-3p	1394	1401	0.672	6
TGTACATATTTTTG		hg18_NM_014803
TGTACATATTTTTG		rheMac2_NM_014803
TGTACATATTTTTG		bosTau3_NM_014803
TGTACATATTTTTG		canFam2_NM_014803
TGTACATATTTTTG		mm9_NM_014803
>ENSG00000170852
IMAGE:243727
Gene Description : kelch repeat and BTB (POZ) domain containing 2
NM_015483		1161	1168	hsa-miR-381	1159	1166	0.687	2
ATTGTATATA		hg18_NM_015483
attgtatata		rheMac2_NM_015483
attgtatata		bosTau3_NM_015483
attgtatata		canFam2_NM_015483
attgtatata		mm9_NM_015483
>ENSG00000179981
IMAGE:795612
Gene Description : transcribed locus
NM_005786		1029	1036	hsa-miR-889	1014	1021	0.566	15
TATATTAAATTTCTGTGTATATA		hg18_NM_005786
TATATTAAATTTCTGTGTATATA		rheMac2_NM_005786
TATATTAAATTTCTGTGTATATA		bosTau3_NM_005786
TATATTAAATTTCTGTGTATATA		canFam2_NM_005786
TATATTAAATTTCTGTGTATATA		mm9_NM_005786
>ENSG00000139826
IMAGE:824787
Gene Description : abhydrolase domain containing 13
NM_032859		492	499	hsa-miR-153	470	477	0.858	22
TTATGCAATGCAACAT--------TTTACATGTA-------------AATA		hg18_NM_032859
TTATGCAATGCAGCAT--------TTTACATGTA-------------AATA		rheMac2_NM_032859
TTATGCAATGCACTGT--------TTTTAATGTA-------------AATA		bosTau3_NM_032859
TTATGCAATGCAATGT--------TTTTAATGTA-------------AATA		canFam2_NM_032859
TTATGCAATGCGGTAT--------TTTTAATGTA-------------AATA		mm9_NM_032859
>ENSG00000162642
IMAGE:154657
Gene Description : chromosome 1 open reading frame 52
NM_198077		395	402	hsa-miR-587	406	413	0.517	11
TGTAAATA---GATCATGGAAA		hg18_NM_198077
TGTAAATA---GATCATGGAAA		rheMac2_NM_198077
TGTAAATA---GATCATGGAAA		bosTau3_NM_198077
TGTAAATA---GATCATGGAAA		canFam2_NM_198077
TGTAAATAGATGATCATGGAAA		mm9_NM_198077
>ENSG00000171150
IMAGE:303112
Gene Description : suppressor of cytokine signaling 5
NM_014011		1076	1083	hsa-miR-101	1055	1062	0.823	21
GTACTGTACAACCATTATATCTGTAAATA		hg18_NM_014011
GTACTGTACAACCATTATATCTGTAAATA		rheMac2_NM_014011
GTACTGTACAACCATTGTATCTGTAAATA		bosTau3_NM_014011
GTACTGTACAACCATTCTATCTGTAAATA		canFam2_NM_014011
GTACTGTACACCCATGCTGCCTGTAAATA		mm9_NM_014011
>ENSG00000114251
IMAGE:357278
Gene Description : wingless-type MMTV integration site family, member 5A
NM_003392		2397	2404	hsa-miR-548d-5p	2387	2394	0.538	10
GTACTTTTAATGTACATA		hg18_NM_003392
GTACTTTTAATGTACATA		rheMac2_NM_003392
GTACTTTTAATGTACATA		bosTau3_NM_003392
GTACTTTTAATGTACATA		canFam2_NM_003392
GTACTTTTAATGTACATA		mm9_NM_003392
>ENSG00000136938|ENSG00000182568
IMAGE:825013
Gene Description : acidic (leucine-rich) nuclear phosphoprotein 32 family, member B
NM_006401		359	366	hsa-miR-524-5p	356	363	0.794	3
CTTTGTAAATA		hg18_NM_006401
CTTTGTAAATA		rheMac2_NM_006401
CTTTGTAAATA		bosTau3_NM_006401
CTTTGTAAATA		canFam2_NM_006401
CTTTGTAAATA		mm9_NM_006401
>ENSG00000061936
IMAGE:447167
Gene Description : splicing factor, arginine/serine-rich 8 (suppressor-of-white-apricot homolog, Drosophila)
NM_004592		180	187	hsa-miR-27a	197	204	0.837	17
TGTAAAT-ATATCATGTTTCTGTGAA		hg18_NM_004592
TGTAAAT-ATATCATGTTTCTGTGAA		rheMac2_NM_004592
TGTAAATAATATCATGTTTCTGTGAA		bosTau3_NM_004592
TGTAAATAATATCATGTTTCTGTGAA		canFam2_NM_004592
TGTAAAT-ATATCATGTTTCTGTGAA		mm9_NM_004592
>ENSG00000119844
IMAGE:1882051
Gene Description : transcribed locus
NM_001002243		200	207	hsa-miR-576-5p	190	197	0.63	10
ATTAG---A--AA--AA-TGTAAATA		hg18_NM_001002243
ATTAG---A--AA--AA-TGTAAATA		rheMac2_NM_001002243
ATTAG---A--AACAAA-TGTAAATA		bosTau3_NM_001002243
ATTAGAAAA--AA--AA-TGTAAATA		canFam2_NM_001002243
ATTAG---A--AA--AAATGTAAATA		mm9_NM_001002243
>ENSG00000011405|ENSG00000178394
IMAGE:46850
Gene Description : phosphoinositide-3-kinase, class 2, alpha polypeptide
NM_002645		604	611	hsa-miR-124	615	622	0.958	11
TGTAAATAATGGTGCCTT----A		hg18_NM_002645
TGTAAATAATGGTGCCTT----A		rheMac2_NM_002645
TGTAAATAATGGTGCCTT----A		bosTau3_NM_002645
TGTAAATAGTGGTGCCTT----A		canFam2_NM_002645
TGTAAATAACAGTGCCTT----A		mm9_NM_002645
>ENSG00000185920
IMAGE:1559366
Gene Description : patched homolog 1 (Drosophila)
NM_000264		2646	2653	hsa-miR-524-5p	2638	2645	0.794	8
TTTTGTAGTGTACATA		hg18_NM_000264
TTTTGTAGTGTACATA		rheMac2_NM_000264
ttttGTAGTGTACATA		bosTau3_NM_000264
ttttGTAGTGTATATA		canFam2_NM_000264
ttttGTAGTGTACATA		mm9_NM_000264
>ENSG00000143761
IMAGE:856800
Gene Description : ADP-ribosylation factor 1
NM_001024226		171	178	hsa-miR-153	213	220	0.932	42
TGTAAATAGTTTT-TGTTTCCAATGAGGCAGTTTCTGGTACTCCTATGCAA		hg18_NM_001024226
TGTAAATAGTTTT-TGTTTCCAATGAGGCAGTTTCTGGTACTCCTATGCAA		rheMac2_NM_001024226
TGTAAATAGTTTT-TGTTCCCAATGAGGCAGTTTCTGGTACTCCTATGCAA		bosTau3_NM_001024226
TGTAAATAGTTTTGTGTTCCCAACGAGGCAGTTTCTGGTACTCCTATGCAA		canFam2_NM_001024226
TGTAAATAGTTTC-TGTTTCCACTGAGGCAGTTTCTGGTACTCCTATGCAA		mm9_NM_001024226
>ENSG00000136158
IMAGE:813698
Gene Description : sprouty homolog 2 (Drosophila)
NM_005842		360	367	hsa-miR-381	358	365	0.875	2
TTTGTATATA		hg18_NM_005842
TTTGTATATA		rheMac2_NM_005842
TTTGTATATA		bosTau3_NM_005842
TTTGTATATA		canFam2_NM_005842
TTTGTATATA		mm9_NM_005842
>ENSG00000112701|ENSG00000144659
IMAGE:744565
Gene Description : SUMO1/sentrin specific peptidase 6
NM_015571		168	175	hsa-miR-655	151	158	0.768	17
TGTATTAAGTAA--AAGTCTGTAAATA		hg18_NM_015571
TGTATTAAGTAA--AAGTCTGTAAATA		rheMac2_NM_015571
TGTATTAAGTAA--AAGTCTGTAAATA		bosTau3_NM_015571
TGTATTAAGTAA--AAGTTTGTAAATA		canFam2_NM_015571
TGTATTAAGTAA--AAGCCTGTAAATA		mm9_NM_015571
>ENSG00000087095
IMAGE:1910040
Gene Description : nemo-like kinase
NM_016231		771	778	hsa-miR-944	775	782	0.624	4
TGTAAATAATT-C		hg18_NM_016231
TGTAAATAATT-C		rheMac2_NM_016231
TGTAAATAATT-C		bosTau3_NM_016231
TGTAAATAATT-C		canFam2_NM_016231
TGTAAATAATT-C		mm9_NM_016231
Gene Description : nemo-like kinase
NM_016231		1088	1095	hsa-let-7a	1116	1123	0.932	28
TGTACATATGAATACAAA-TCGAAGGCCTCTACCTCC		hg18_NM_016231
TGTACATATGAATACAAA-TCGAAGGCCTCTACCTCC		rheMac2_NM_016231
TGTATATATGAATACAAA-TTGAAGGCCTCTACCTCC		bosTau3_NM_016231
TGTATATATGAATACAAAATTGAAGGCCTCTACCTCC		canFam2_NM_016231
TGTAAATATGAGCACCAA-TCGAAGGCCTCTACCTCC		mm9_NM_016231

## Sheet: Table S9B
B. PUM2 targets with conserved PUF and miRNA binding sites
	Pumilio			miR site			Probability	Distance (nt)
>ENSG00000131725
IMAGE:769012
Gene Description : WD repeat domain 44
NM_019045		840	847	hsa-miR-524-5p	837	844	0.794	3
CTTTGTAAATA		hg18_NM_019045
CTTTGTAAATA		rheMac2_NM_019045
CTTTGTAAATA		bosTau3_NM_019045
CTTTGTAAATA		canFam2_NM_019045
CTTTGTAAATA		mm9_NM_019045
>ENSG00000111276
IMAGE:627509
Gene Description : cyclin-dependent kinase inhibitor 1B (p27, Kip1)
NM_004064		253	260	hsa-miR-196a	245	252	0.722	8
ACTACCTGTGTATATA		hg18_NM_004064
ACTACCTGTGTATATA		rheMac2_NM_004064
ACTACCTGTGTATATA		bosTau3_NM_004064
ACTACCTGTGTATATA		canFam2_NM_004064
ACTACCTGTGTATATA		mm9_NM_004064
>ENSG00000074657
IMAGE:248849
Gene Description : zinc finger protein 532
NM_018181		196	203	hsa-miR-300	194	201	0.875	2
TTTGTATA-TA		hg18_NM_018181
TTTGTATA-TA		rheMac2_NM_018181
TTTGTATA-TA		bosTau3_NM_018181
TTTGTATA-TA		canFam2_NM_018181
TTTGTATA-TA		mm9_NM_018181
>ENSG00000132670
IMAGE:1750489
Gene Description : protein tyrosine phosphatase, receptor type, A
NM_002836		81	88	hsa-miR-656	47	54	0.639	34
GTAATATTCTG-TTTTGTTAATATA------CCCCAAATTGTGTATATA		hg18_NM_002836
GTAATATTCTG-TTTTGTTAATATA------CCCCAAATTGTGTATATA		rheMac2_NM_002836
GTAATATTCTG-TTTTGTTAATATA------CCCTAAATTGTGTATATA		bosTau3_NM_002836
GTAATATTCTG-TTTTGTTAATATA------CCCAAAATTGTGTATATA		canFam2_NM_002836
GTAATATTCTGTTTTTGTTAATATA------CCCAAAAT--TGTATATA		mm9_NM_002836
>ENSG00000011566
IMAGE:487553
Gene Description : mitogen-activated protein kinase kinase kinase kinase 3
NM_003618		221	228	hsa-miR-524-5p	218	225	0.794	3
CTTTGTACATA		hg18_NM_003618
CTTTGTACATA		rheMac2_NM_003618
CTTTGTACATA		bosTau3_NM_003618
CTTTGTACATA		canFam2_NM_003618
CTTTGTACATA		mm9_NM_003618
>ENSG00000080345
IMAGE:23760
Gene Description : RAP1 interacting factor homolog (yeast)
NM_018151		809	816	hsa-miR-381	807	814	0.875	2
TTTGTATATA		hg18_NM_018151
TTTGTATATA		rheMac2_NM_018151
TTTGTATATA		bosTau3_NM_018151
TTTGTATATA		canFam2_NM_018151
TTTGTATATA		mm9_NM_018151
>ENSG00000120690
IMAGE:201976
Gene Description : transcribed locus
NM_172373		1168	1175	hsa-miR-548a-5p	1155	1162	0.562	13
TTAC-TTTTTCAACTGTAAATA		hg18_NM_172373
TTAC--TTTTCAACTGTAAATA		rheMac2_NM_172373
ttac-tttttCATCTGTAAATA		bosTau3_NM_172373
TTAC-TTTTTCAACTGTAAATA		canFam2_NM_172373
TTAC-TTTTTCAA-TGTAAATA		mm9_NM_172373
>ENSG00000180530
IMAGE:809627
Gene Description : nuclear receptor interacting protein 1
NM_003489		2764	2771	hsa-miR-338-5p	2802	2809	0.763	38
TGTAAATAGTGATTTCCTTAATG--AAAAATACATATTTTGTATTGTT		hg18_NM_003489
TGTAAATAGTGATTTCCTTAATG--AAAAATACATATTTTGTATTGTT		rheMac2_NM_003489
TGTAAATAGTGATTTCCTTAATGA-AAAAATACATATTTTGTATTGTT		bosTau3_NM_003489
TGTAAATAGTGATTTCCTTAATG--AAAAATACATATTTTGTATTGTT		canFam2_NM_003489
TGTAAATAATGATTTCCTTAATGA-AAAAATACATATTTTGTATTGTT		mm9_NM_003489
>ENSG00000112531
IMAGE:489525
Gene Description : quaking homolog, KH domain RNA binding (mouse)
NM_006775		882	889	hsa-miR-502-3p	896	903	0.595	14
TGTAGATAAAGTG-TAGTGCATT		hg18_NM_006775
TGTAGATAAAGTG-TAGTGCATT		rheMac2_NM_006775
TGTAGATAAAGTG-TAGTGCATT		bosTau3_NM_006775
TGTAGATAAAGTGTTAGTGCATT		canFam2_NM_006775
TGTAGATAAAGTG-TAGTGCATT		mm9_NM_006775
>ENSG00000134531
IMAGE:1589468
Gene Description : transcribed locus
NM_001423		2019	2026	hsa-miR-543	2036	2043	0.72	17
TGTAAATATTTTGATACAAATGTTT		hg18_NM_001423
TGTAAATATTTTGATACAAATGTTT		rheMac2_NM_001423
TGTAAATATTTTGATACAAATGTTT		bosTau3_NM_001423
TGTAAATATTTTGATACAAATGTTT		canFam2_NM_001423
TGTAAATATTTTGATACAAATGTTT		mm9_NM_001423
>ENSG00000188994
IMAGE:76690
Gene Description : zinc finger protein 292
NM_015021		355	362	hsa-miR-300	353	360	0.875	2
TTTGTATATA		hg18_NM_015021
TTTGTATATA		rheMac2_NM_015021
TTTGTATATA		bosTau3_NM_015021
TTTGTATATA		canFam2_NM_015021
TTTGTATATA		mm9_NM_015021
Gene Description : zinc finger protein 292
NM_015021		869	876	hsa-miR-23a	838	845	0.841	31
AATGTGATAGAAAA-CTAGTAGTGTGGAGCAGTG----TAAATA		hg18_NM_015021
AATGTGATAGAAAA-CTAGTAGTGTGGAGCAGTG----TAAATA		rheMac2_NM_015021
AATGTGATAG-AAA-CTAGTAGTGTGGAGCAGTG----TAAATA		bosTau3_NM_015021
AATGTGATAG-AAA-CTAGTAGTGTGGAGCAGTG----TAAATA		canFam2_NM_015021
AATGTGATAGAAAG--TAGTA--GTGGCGCAGTG----TAAATA		mm9_NM_015021
>ENSG00000150347
IMAGE:501540
Gene Description : AT rich interactive domain 5B (MRF1-like)
NM_032199		3651	3658	hsa-miR-300	3649	3656	0.875	2
TTTGTATATA		hg18_NM_032199
TTTGTATATA		rheMac2_NM_032199
TTTGTATATA		bosTau3_NM_032199
TTTGTATATA		canFam2_NM_032199
TTTGTATATA		mm9_NM_032199
Gene Description : AT rich interactive domain 5B (MRF1-like)
NM_032199		3586	3593	hsa-miR-338-5p	3591	3598	0.763	5
TGTAAATATTGTA		hg18_NM_032199
TGTAAATATTGTA		rheMac2_NM_032199
TGTAAATATTGTA		bosTau3_NM_032199
TGTAAATATTGTA		canFam2_NM_032199
TGTAAATATTGTA		mm9_NM_032199
>ENSG00000129204
IMAGE:290235
Gene Description : ubiquitin specific peptidase 6 (Tre-2 oncogene)
NM_004505		1887	1894	hsa-miR-582-5p	1921	1928	0.695	34
TGTAAATAAAATAGTGTTGAT-GTACTGAAATATGAACTGTAT		hg18_NM_004505
TGTAAATAAAATAGTGTTGAT-GTACTGAAATATGAACTGTAT		rheMac2_NM_004505
TGTAAATAAAATAGTGTTGAT-GTACTGAAATATGAACTGTAT		bosTau3_NM_004505
TGTAAATAAAATAGTGTTGAT-GTACTGAAATATGAACTGTAT		canFam2_NM_004505
TGTAAATAAGATAGTGTTGAT-GTACTGAAATATGAACTGTAT		mm9_NM_004505
>ENSG00000100281
IMAGE:1474951
Gene Description : high-mobility group protein 2-like 1
NM_001003681		1063	1070	hsa-miR-944	1069	1076	0.632	6
TGTATATATAATTT		hg18_NM_001003681
TGTATATATAATTT		rheMac2_NM_001003681
TGTATATATAATTT		bosTau3_NM_001003681
TGTATATATAATTT		canFam2_NM_001003681
TGTATATATAATTT		mm9_NM_001003681
>ENSG00000134851
IMAGE:453233
Gene Description : transmembrane protein 165
NM_018475		52	59	hsa-miR-524-5p	98	105	0.794	46
TGTACAT-AGTGTAC---ATTACAACTAAA-----AGTGATGGAAAAATACTG-----TA--TTTTGTAG		hg18_NM_018475
TGTACAT-AGTGTAC---ATTACAACTAAA-----AGTGATGGAAAAATACTG-----TA--TTTTGTAG		rheMac2_NM_018475
TGTACAT-AGTGTAT---ATTACAACTAAA-----AGTGATGG-AAAATACTG-----TA--TTTTGTAG		bosTau3_NM_018475
TGTACAT-AGTGTAC---ATTATAACTAAA-----AGTGACAGAAAAG-ACTG-----TA--TTTTGTAG		canFam2_NM_018475
TGTACAT-AGTGTAC---ATTACAACTAAA-----AGTAATGG-GAAACACTG-----TA--TTTTGTAG		mm9_NM_018475
>ENSG00000102554
IMAGE:132711
Gene Description : Kruppel-like factor 5 (intestinal)
NM_001730		1400	1407	hsa-miR-495	1372	1379	0.599	28
GTTTGTTA------GAAAAGTTGCTCTTAAAAG--ATGTAAATA		hg18_NM_001730
GTTTGTTA------GAAAAGTTGCTCTTAAAAC--ATGTAAATA		rheMac2_NM_001730
GTTTGTTA------GAAAAGTTTCTCTTAAAAAC-GTGTACATA		bosTau3_NM_001730
GTTTGTTA------GAAAAGTTGCTCTTAAAAC--ATGTAAATA		canFam2_NM_001730
GTTTGTTA------GAAAAGTTGCTTCTCAACG---TGTAAATA		mm9_NM_001730
Gene Description : Kruppel-like factor 5 (intestinal)
NM_001730		550	557	hsa-miR-153	555	562	0.858	5
TGTAAATATGCAA		hg18_NM_001730
TGTAAATATGCAA		rheMac2_NM_001730
TGTAAATATGCAA		bosTau3_NM_001730
TGTAAATATGCAA		canFam2_NM_001730
TGTAAATATGCAA		mm9_NM_001730
>ENSG00000151292
IMAGE:230090
Gene Description : casein kinase 1, gamma 3
NM_001031812		1921	1928	hsa-miR-133a	1894	1901	0.875	27
TGACCAAACTTGTGTGTCTATGATATTTGTAAATA		hg18_NM_001031812
TGACCAAATTTGTGTGTCTATGATATTTGTAAATA		rheMac2_NM_001031812
TGACCAAATTTGTGTGTCTATGATATTTGTAAATA		bosTau3_NM_001031812
TGACCAAATTTGTGTGTCTATGATATTTGTAAATA		canFam2_NM_001031812
TGACCAAATTTGTGTGTCTATGATATTTGTAAATA		mm9_NM_001031812
>ENSG00000158987
IMAGE:244267
Gene Description : folliculin interacting protein 1
NM_001008738		1167	1174	hsa-miR-323-3p	1163	1170	0.602	4
GTAATGTAAATA		hg18_NM_001008738
GTAATGTAAATA		rheMac2_NM_001008738
GTAATGTAAATA		bosTau3_NM_001008738
GTAATGTAAATA		canFam2_NM_001008738
GTAATGTAAATA		mm9_NM_001008738
>ENSG00000164091
IMAGE:395410
Gene Description : WD repeat domain 82
NM_025222		2984	2991	hsa-miR-30a	2964	2971	0.85	20
TGTTTACATAGTCGTTATT---CT---GTATATA		hg18_NM_025222
tgtttacatagtcattattctact---gtatata		rheMac2_NM_025222
tgtttacatagttgttattctact---gtatata		bosTau3_NM_025222
tgtttacatagttgttatt---ctactgtatata		canFam2_NM_025222
tgtttacatagttgttattctact---gtacata		mm9_NM_025222
>ENSG00000111540
IMAGE:126455
Gene Description : RAB5B, member RAS oncogene family
NM_002868		1364	1371	hsa-miR-641	1346	1353	0.54	18
ATGTCTTTTCTACTTCCTTGTAAATA		hg18_NM_002868
ATGTCTTTTCTACTTCCTTGTAAATA		rheMac2_NM_002868
ATGTCTTTTCTACTTCCCTGTAAATA		bosTau3_NM_002868
ATGTCTTTTCTACTTCCCTGTAAATA		canFam2_NM_002868
ATGTCTTTTCTACTTCCCTGTAAATA		mm9_NM_002868
>ENSG00000153094
IMAGE:450653
Gene Description : BCL2-like 11 (apoptosis facilitator)
NM_006538		4146	4153	hsa-miR-32	4134	4141	0.941	12
GTGCAATACTGCTGTAAATA		hg18_NM_006538
GTGCAATACTGCTGTAAATA		rheMac2_NM_006538
GTGCAATACTGCTGTAAATA		bosTau3_NM_006538
GTGCAATACTGCTGTAAATA		canFam2_NM_006538
GTGCAATACTGCTGTAAATA		mm9_NM_006538
>ENSG00000197323
IMAGE:757286
Gene Description : tripartite motif-containing 33
NM_015906		975	982	hsa-miR-520g	961	968	0.678	14
CACTTTGTCTTATTTGTAAATA		hg18_NM_015906
CACTTTGTCTTATTTGTAAATA		rheMac2_NM_015906
CACTTTGTCTTATTTGTAAATA		bosTau3_NM_015906
CACTTTGTCTTATTTGTAAATA		canFam2_NM_015906
CACTTTGTCTTATTTGTAAATA		mm9_NM_015906
>ENSG00000171132
IMAGE:665697
Gene Description : protein kinase C, epsilon
NM_005400		1504	1511	hsa-miR-300	1502	1509	0.824	2
TTTGTATATA		hg18_NM_005400
TTTGTATATA		rheMac2_NM_005400
TTTGTATATA		bosTau3_NM_005400
TTTGTATATA		canFam2_NM_005400
TTTGTATATA		mm9_NM_005400
>ENSG00000138018
IMAGE:1627973
Gene Description : selenoprotein I
NM_033505		29	36	hsa-miR-582-5p	26	33	0.694	3
TACTGTAAATA		hg18_NM_033505
TACTGTAAATA		rheMac2_NM_033505
TACTGTAAATA		bosTau3_NM_033505
TACTGTAAATA		canFam2_NM_033505
TACTGTAAATA		mm9_NM_033505
Gene Description : selenoprotein I
NM_033505		43	50	hsa-miR-582-5p	26	33	0.694	17
TACTGTAAATAA-ATGCTTGTAAATA		hg18_NM_033505
TACTGTAAATAA-ATGCTTGTAAATA		rheMac2_NM_033505
TACTGTAAATAAGATGCTTGTAAATA		bosTau3_NM_033505
TACTGTAAATAAGATGCTTGTAAATA		canFam2_NM_033505
TACTGTAAATAG-ATGCGTGTAAATA		mm9_NM_033505
>ENSG00000126858
IMAGE:2321318
Gene Description : ras homolog gene family, member T1
NM_001033566		242	249	hsa-miR-211	229	236	0.547	13
AAAGGGAATATTTTGTAAAT-A		hg18_NM_001033566
AAAGGGAATATTTTGTAAAT-A		rheMac2_NM_001033566
AAAGGGAATATTTTGTAAAT-A		bosTau3_NM_001033566
AAAGGGAATATTTTGTAAAT-A		canFam2_NM_001033566
AAAGGGAATATTTTGTAAAT-A		mm9_NM_001033566
Gene Description : ras homolog gene family, member T1
NM_001033566		252	259	hsa-miR-211	229	236	0.547	23
AAAGGGAATATTTTGTAAAT-ATATGTACATA		hg18_NM_001033566
AAAGGGAATATTTTGTAAAT-ATATGTACATA		rheMac2_NM_001033566
AAAGGGAATATTTTGTAAAT-A-ATGTACATA		bosTau3_NM_001033566
AAAGGGAATATTTTGTAAAT-A-ATGTACATA		canFam2_NM_001033566
AAAGGGAATATTTTGTAAAT-A-ATGTACATA		mm9_NM_001033566
>ENSG00000157107
IMAGE:1555201
Gene Description : FCH domain only 2
NM_138782		2351	2358	hsa-miR-548c-3p	2357	2364	0.672	6
TGTAAATATTTTTG		hg18_NM_138782
TGTAAATATTTTTG		rheMac2_NM_138782
TGTAAATATTTTTG		bosTau3_NM_138782
TGTAAATATTTTTG		canFam2_NM_138782
TGTAAATATTTTTG		mm9_NM_138782
>ENSG00000109184
IMAGE:753420
Gene Description : DCN1, defective in cullin neddylation 1, domain containing 4 (S. cerevisiae)
NM_001040402		1648	1655	hsa-miR-9	1627	1634	0.929	21
ACCAAAGAAAG-AAAT---------------------------------------------------TTTGTATGTATATA		hg18_NM_001040402
ACCAAAGAAAG-AAAT---------------------------------------------------TTTGTATGTATATA		rheMac2_NM_001040402
ACCAAAGACAG-GAAT---------------------------------------------------TTTGTGTGTATATA		bosTau3_NM_001040402
ACCAAAGACAGAAAAT---------------------------------------------------TTTGTATGTATATA		canFam2_NM_001040402
ACCAAAGACAG-AAAT---------------------------------------------------GTTATATGTATATA		mm9_NM_001040402
>ENSG00000139154
IMAGE:1643090
Transcribed locus
NM_153207		1167	1174	hsa-miR-656	1186	1193	0.671	19
TGTATATATTAT-GGTAGAAATAATATT		hg18_NM_153207
TGTATATATTAT-GGTAGAAATAATATT		rheMac2_NM_153207
TGTATATATTATGGGTAGAAATAATATT		bosTau3_NM_153207
TGTATATATTATGGGTAGAAATAATATT		canFam2_NM_153207
TGTATATATTAT-GGTAGAAATAATATT		mm9_NM_153207
>ENSG00000138435|ENSG00000106780
IMAGE:343343
Gene Description : multiple EGF-like-domains 9
NM_001080497		4249	4256	hsa-miR-944	4253	4260	0.624	4
TGTATATAATTT		hg18_NM_001080497
tgtatataattt		rheMac2_NM_001080497
tgtatataattt		bosTau3_NM_001080497
tgtatataattt		canFam2_NM_001080497
tgtatataattt		mm9_NM_001080497
>ENSG00000155545
IMAGE:141209
Gene Description : mesoderm induction early response 1, family member 3
NM_152622		3431	3438	hsa-miR-656	3423	3430	0.639	8
TTAATATTTGTACATA		hg18_NM_152622
TTAATATTTGTACATA		rheMac2_NM_152622
TTAATATTTGTACATA		bosTau3_NM_152622
TTAATATTTGTACATA		canFam2_NM_152622
TTAATATTTGTACATA		mm9_NM_152622
>ENSG00000067208
IMAGE:241070
Gene Description : ecotropic viral integration site 5
NM_005665		1040	1047	hsa-miR-340	1047	1054	0.872	7
TGTACATATTTATAA		hg18_NM_005665
TGTACATATTTATAA		rheMac2_NM_005665
TGTACATATTTATAA		bosTau3_NM_005665
TGTACATATTTATAA		canFam2_NM_005665
TGTACATATTTATAA		mm9_NM_005665
>ENSG00000143933|ENSG00000160014|ENSG00000198668
IMAGE:144801
Gene Description : calmodulin 1 (phosphorylase kinase, delta)
NM_006888		3483	3490	hsa-miR-587	3474	3481	0.545	9
TATGGAA--ATTGTAAATA		hg18_NM_006888
TATGGAA--ATTGTAAATA		rheMac2_NM_006888
TATGGAA--ATTGTAAATA		bosTau3_NM_006888
TATGGAA--ATTGTAAATA		canFam2_NM_006888
TATGGAA--ATTGTAAATA		mm9_NM_006888
>ENSG00000198961
IMAGE:504657
Gene Description : praja 2, RING-H2 motif containing
NM_014819		1493	1500	hsa-miR-300	1507	1514	0.583	14
TGTATATAGTCACTGTTGTATA		hg18_NM_014819
TGTATATAGTCATTGTTGTATA		rheMac2_NM_014819
TGTATATAGTCACTGTTGTATA		bosTau3_NM_014819
TGTATATAGTCACTGTTGTATA		canFam2_NM_014819
TGTATATAGTCAGCGTTGTATA		mm9_NM_014819
>ENSG00000112941
IMAGE:235102
Gene Description : polymerase (DNA directed) sigma
NM_006999		472	479	hsa-miR-32	497	504	0.941	25
TGTAAATATTGAAAACTTATGATTTGTGCAATA		hg18_NM_006999
TGTAAATATTGAAAACCTATGATTTGTGCAATA		rheMac2_NM_006999
TGTAAATATTGAAAACTTATGATTTGTGCAATA		bosTau3_NM_006999
TGTAAATATTGAAAACTTATGGTTTGTGCAATA		canFam2_NM_006999
TGTAAATATTGAAAACTTATGATTTGTGCAATA		mm9_NM_006999
>ENSG00000151150
IMAGE:364209
Gene Description : ankyrin 3, node of Ranvier (ankyrin G)
NM_001149		487	494	hsa-miR-545	482	489	0.644	5
TTTGCTGTAAATA		hg18_NM_001149
TTTGCTGTAAATA		rheMac2_NM_001149
TTTGCTGTAAATA		bosTau3_NM_001149
TTTGCTGTAAATA		canFam2_NM_001149
TTTGCTGTAAATA		mm9_NM_001149
>ENSG00000122482
IMAGE:592928
Gene Description : zinc finger protein 644
NM_016620		631	638	hsa-miR-495	599	606	0.599	32
ATTTGTTTAAACAAGTATTTCTAAAAGAAATA-TGTACATA		hg18_NM_016620
ATTTGTTTAAACAAGTATTTCTAAAAGAAATA-TGTACATA		rheMac2_NM_016620
ATTTGTTTAAACAAGTATTTCTAAAAGAAATA-TGTACATA		bosTau3_NM_016620
ATTTGTTTAAACAAGTATTTCTAAAAGAAATA-TGTACATA		canFam2_NM_016620
ATTTGTTTAAACAAGTATTTCTAAAAGAAATATTGTACATA		mm9_NM_016620
Gene Description : zinc finger protein 644
NM_016620		1357	1364	hsa-miR-448	1332	1339	0.694	25
ATATGCATTGATTCTTTGCTTCGTATGTAAATA		hg18_NM_016620
ATATGCATTGATTCTTTGCTTCGTATGTAAATA		rheMac2_NM_016620
ATATGCATTGATACTTTTCTTCGTATGTAAATA		bosTau3_NM_016620
ATATGCATTGATAATTTTCTTCGTATGTAAATA		canFam2_NM_016620
ATATGCATTGATACTTTTCATAATTTGTAAATA		mm9_NM_016620
>ENSG00000144579
IMAGE:1601605
Gene Description : CTD (carboxy-terminal domain, RNA polymerase II, polypeptide A) small phosphatase 1
NM_021198		764	771	hsa-miR-183	742	749	0.64	22
GTGCCATATAAATATGTACATGTGTATATA		hg18_NM_021198
GTGCCATATAAATATGTACATGTGTATATA		rheMac2_NM_021198
GTGCCATATAAATATGTATATGTGTATATA		bosTau3_NM_021198
GTGCCATATAAATATGTATATGTGTATATA		canFam2_NM_021198
GTGCCATATAAATATGTATATGTGTATATA		mm9_NM_021198
>ENSG00000137942
IMAGE:838240
Gene Description : formin binding protein 1-like
NM_001024948		2588	2595	hsa-miR-20a	2547	2554	0.881	41
GCACTTTTACTTGTAAAA---TGG-AA-TTTCTGTATGTTTATACTTGTAAATA		hg18_NM_001024948
GCACTTTTACTTGTAAAA---TGG-AA-TTTCTGTATGTTTATACTTGTAAATA		rheMac2_NM_001024948
GCACTTTTACTTGTAAAA---TGG-GAGTTTCTGTATGTTTATACTTGTATATA		bosTau3_NM_001024948
GCACTTTTAATTGTAAAA---TGGAAA-TTTCTGTATGTTTATACTTGTAAATA		canFam2_NM_001024948
GCACTTTTACTTGTAAAA---TGGGAA-TTTCTGTATGTTTATACTTGTAAATA		mm9_NM_001024948
>ENSG00000205595|ENSG00000109321
IMAGE:1410444
Gene Description : amphiregulin (schwannoma-derived growth factor)
NM_001657		154	161	hsa-miR-944	200	207	0.649	46
TGTATATAA--AG--GTGCACGAAGGTAAAA-AGTATT--TTTTCAAGTTGTAAATAATTT		hg18_NM_001657
TGTATATAA--AG--GTGCACGAAGGTAAAA-AGTATT--TTTTCAAGTTGtaaataattt		rheMac2_NM_001657
TGTACATAA--AG--ATGCATGGAGATAAAA-ACTATT--TTTTCAAGTTGtaaataattt		bosTau3_NM_001657
TGTACATAA--AG--ATGCATGGAGATAAAA-AGTATT--TTTTCAAGTTGtaaataattt		canFam2_NM_001657
TGTACATAAAGAG--ATGTGTGAAGataaaatattttt--ttttcatgttgtaaataattt		mm9_NM_001657
>ENSG00000205595|ENSG00000109321
Gene Description : amphiregulin (schwannoma-derived growth factor)
NM_001657		196	203	hsa-miR-944	200	207	0.649	4
TGTAAATAATTT		hg18_NM_001657
TGtaaataattt		rheMac2_NM_001657
TGtaaataattt		bosTau3_NM_001657
TGtaaataattt		canFam2_NM_001657
tgtaaataattt		mm9_NM_001657
>ENSG00000156875
IMAGE:383881
Gene Description : hippocampus abundant transcript 1
NM_033055		817	824	hsa-miR-20a	860	867	0.821	43
TGTAGATAAATATATATAGTGGCCTTTCAGGACTGTCACAGTAACACTTT--A		hg18_NM_033055
TGTAGATAAATATATATAGTGGCCTTTCAGGACTGTCACAGTAACACTTT--A		rheMac2_NM_033055
TGTAGATAAATATATATAGTGGCCTTTCAGGACTGTCACAGTAACACTTT--A		bosTau3_NM_033055
TGTAGATAAATATATATAGTGGCCTTTCAGGACTGTCACAGTAACACTTT--A		canFam2_NM_033055
TGTAGATAAATATATATAGTGGCCTTTCAGGACTGTCACAGTAACACTTT--A		mm9_NM_033055
Gene Description : hippocampus abundant transcript 1
NM_033055		1004	1011	hsa-miR-524-5p	992	999	0.794	12
CTTTGTA-AAAATTGTATATA		hg18_NM_033055
CTTTGTA-AAAATTGTATATA		rheMac2_NM_033055
CTTTGTA-AAAATTGTACATA		bosTau3_NM_033055
CTTTGTA-AAAATTGTACATA		canFam2_NM_033055
CTTTGTA-AAAA-TGTACATA		mm9_NM_033055
>ENSG00000078140|ENSG00000127334
IMAGE:2018680
Gene Description: Huntingtin interacting protein 2
NM_005339		160	167	hsa-miR-513-3p	188	195	0.532	28
TGTAAATAAAGCTAATTAAACGTCTGTGTAAATTTA		hg18_NM_005339
TGTAAATAAAGCTAATTAAACGTCTGTGTAAATTTA		rheMac2_NM_005339
TGTAAATAAAGCTAATTAAACGTCTGTGTAAATTTA		bosTau3_NM_005339
TGTAAATAAAGCTAATTAAACGTCTGTGTAAATTTA		canFam2_NM_005339
TGTAAATAAAGCTAATTAAACGTCTGTGTAAATTTA		mm9_NM_005339
>ENSG00000164093
IMAGE:66731
Gene Description : paired-like homeodomain 2
NM_000325		333	340	hsa-miR-501-5p	327	334	0.517	6
AAAGGATGTATATA		hg18_NM_000325
AAAGGATGTATATA		rheMac2_NM_000325
AAAGGATGTATATA		bosTau3_NM_000325
AAAGGATGTATATA		canFam2_NM_000325
AAAGGATGTATATA		mm9_NM_000325
>ENSG00000115840|ENSG00000198682
IMAGE:50018
Gene Description : solute carrier family 25 (mitochondrial carrier, Aralar), member 12
NM_003705		286	293	hsa-miR-338-5p	291	298	0.728	5
TGTACATAT--TGTA		hg18_NM_003705
TGTACATAT--TGTA		rheMac2_NM_003705
TGTACATAT--TGTA		bosTau3_NM_003705
TGTACATAT--TGTA		canFam2_NM_003705
TGTACATAT--TGTA		mm9_NM_003705
>ENSG00000095787
IMAGE:136534
Gene Description : Transcribed locus
NM_016628		220	227	hsa-miR-524-5p	230	237	0.679	10
TGTAAATATGTTTTGTAG		hg18_NM_016628
TGTAAATATGTTTTGTAG		rheMac2_NM_016628
TGTAAATATGTTTTGTAG		bosTau3_NM_016628
TGTAAATATGTTTTGTAG		canFam2_NM_016628
TGTAAATATGTTTTGTAG		mm9_NM_016628
>ENSG00000065809
IMAGE:781505
Gene Description : family with sequence similarity 107, member B
NM_031453		2462	2469	hsa-miR-656	2467	2474	0.639	5
TGTATATAATATA		hg18_NM_031453
TGTATATAATATA		rheMac2_NM_031453
TGTATATAATATA		bosTau3_NM_031453
TGTATATAATATA		canFam2_NM_031453
TGTACATAATATA		mm9_NM_031453
>ENSG00000177606
IMAGE:358531
Gene Description : jun oncogene
NM_002228		630	637	hsa-miR-495	600	607	0.548	30
GTTTGTTTGGGTATCCTGCCCAGTGTTGTTTGTAAATA		hg18_NM_002228
GTTTGTTTGGGTGTCCTGCCCAGTGTTGTTTGTAAATA		rheMac2_NM_002228
GTTTGTTTGGGTGTCCTGCCCAGCCTTGTTTGTAAATA		bosTau3_NM_002228
GTTTGTTTGGGTGTCCCGCCCAGTGTTGTTTGTAAATA		canFam2_NM_002228
GTTTGTTTGGGTGTCCTGCCCAG---TGTTTGTAAATA		mm9_NM_002228
>ENSG00000119707
IMAGE:783645
Gene Description : RNA binding motif protein 25
NM_021239		297	304	hsa-miR-889	301	308	0.566	4
TGTAAATATTAA		hg18_NM_021239
TGTAAATATTAA		rheMac2_NM_021239
TGTAAATATTAA		bosTau3_NM_021239
TGTAAATATTAA		canFam2_NM_021239
TGTAAATATTAA		mm9_NM_021239
>ENSG00000116679
IMAGE:2514707
Gene Description : influenza virus NS1A binding protein
NM_006469		146	153	hsa-miR-548d-5p	151	158	0.538	5
TGTACATA--CTTTT		hg18_NM_006469
TGTACATA--CTTTT		rheMac2_NM_006469
TGTACATA--CTTTT		bosTau3_NM_006469
TGTACATA--CTTTT		canFam2_NM_006469
TGTACATA--CTTTT		mm9_NM_006469
>ENSG00000128908
IMAGE:1687218
Gene Description : INO80 complex homolog 1 (S. cerevisiae)
NM_017553		1254	1261	hsa-miR-340	1239	1246	0.872	15
TTTTATAACTGAACTTGTACATA		hg18_NM_017553
TTTTATAACTGAACTTGTACATA		rheMac2_NM_017553
TTTTATAACTGAACCTGTACATA		bosTau3_NM_017553
TTTTATAACTGAACTTGTACATA		canFam2_NM_017553
TTTTATAACTGAACTTGTACATA		mm9_NM_017553
>ENSG00000139117
IMAGE:782521
Gene Description : copine VIII
NM_153634		167	174	hsa-miR-582-5p	164	171	0.728	3
AACTGTAAATA		hg18_NM_153634
AACTGTAAATA		rheMac2_NM_153634
AACTGTAAATA		bosTau3_NM_153634
AACTGTAAATA		canFam2_NM_153634
AACTGTAAATA		mm9_NM_153634
>ENSG00000171988
IMAGE:46286
Gene Description : jumonji domain containing 1C
NM_032776		676	683	hsa-miR-568	683	690	0.606	7
TGTAAATATATACAT		hg18_NM_032776
TGTAAATATATACAT		rheMac2_NM_032776
TGTAAATATATACAT		bosTau3_NM_032776
TGTAAATATATACAT		canFam2_NM_032776
TGTAAATATATACAT		mm9_NM_032776
>ENSG00000029993|ENSG00000104823
IMAGE:878640
Gene Description : high-mobility group box 3
NM_005342		216	223	hsa-miR-582-5p	202	209	0.695	14
AACTGTATCAAAGTTGTACATA		hg18_NM_005342
AACTGTATCAAAGTTGTACATA		rheMac2_NM_005342
AACTGTATCAAAGTTGTACATA		bosTau3_NM_005342
AACTGTATCAAAGTTGTACATA		canFam2_NM_005342
AACTGTATCAAAGTTGTACATA		mm9_NM_005342
>ENSG00000170832
IMAGE:770337
Gene Description : ubiquitin specific peptidase 32
NM_032582		1899	1906	hsa-miR-148b	1859	1866	0.841	40
TGCACTGACTTTAGAAAGATGTTAATGTACATAAATAGAGTGTAAATA		hg18_NM_032582
TGCACTGACATTAGAAAGATGTTAATGTACATAAATAGAGTGTAAATA		rheMac2_NM_032582
TGCACTGACTTTAGAAAGATGTTAATGTACATAAATAGAGTGTAAATA		bosTau3_NM_032582
TGCACTGACTTTAGAAAGATGTTAATGTACATAAATAGAGTGTAAATA		canFam2_NM_032582
TGCACTGACTTTAGGAAGACATTAATGTAC----ATAGAGTGTAAATA		mm9_NM_032582
>ENSG00000119138
IMAGE:81357
Gene Description : Kruppel-like factor 9
NM_001206		3126	3133	hsa-miR-374a	3093	3100	0.527	33
AATTATAAA-------------AGAGGATTCTGACAGTAGGTATTTTGTACATA		hg18_NM_001206
AATTATAAA-------------AGAGGATTCTGACAGTAGGTATTTTGTACATA		rheMac2_NM_001206
AATTAT--A-------------AGAGGATTCTGACAGTAGGTATTTTGTACATA		bosTau3_NM_001206
AATTATAAA-------------AGAGGATTCTGACAGTAGGTATTTTGTACATA		canFam2_NM_001206
AATTATAAA-------------AGAGGATTCTGACCGTAGGTATTTTGTACATA		mm9_NM_001206
Gene Description : Kruppel-like factor 9
NM_001206		3134	3141	hsa-miR-374a	3093	3100	0.527	41
AATTATAAA-------------AGAGGATTCTGACAGTAGGTATTTTGTACATATGTATATA		hg18_NM_001206
AATTATAAA-------------AGAGGATTCTGACAGTAGGTATTTTGTACATATGTATATA		rheMac2_NM_001206
AATTAT--A-------------AGAGGATTCTGACAGTAGGTATTTTGTACATATGTATATA		bosTau3_NM_001206
AATTATAAA-------------AGAGGATTCTGACAGTAGGTATTTTGTACATATGTATATA		canFam2_NM_001206
AATTATAAA-------------AGAGGATTCTGACCGTAGGTATTTTGTACATATGTATATA		mm9_NM_001206
>ENSG00000175305
IMAGE:826273
Gene Description : cyclin E2
NM_057749		1308	1315	hsa-miR-144	1341	1348	0.766	33
TGTACATATGTATTATATAAACTTAACCTTTTAATACTGTT		hg18_NM_057749
TGTACATATGTATTATATAAACTTAACCTTTTAATACTGTT		rheMac2_NM_057749
TGTACATATGTATTATATAAACTTAATCTTTTAATACTGTT		bosTau3_NM_057749
TGTACATATGTATTATATAA---------TCTAATACTGTT		canFam2_NM_057749
TGTACATATGTATTATATAAACTTAATCTTTTAATACTGTT		mm9_NM_057749
>ENSG00000126458|ENSG00000174028|ENSG00000196937
IMAGE:252953
Gene Description : family with sequence similarity 3, member C
NM_001040020		171	178	hsa-miR-500	136	143	0.514	35
CAGGATTATTTATTGCTAA-CGTAAATAGATAGC--ATTGTAAATA		hg18_NM_001040020
CAGGATTATTTATTGCTAA-CGTAAATAGATAGC--ATTGTAAATA		rheMac2_NM_001040020
CAGGATTATTTATTGCTAA-CGTAAATAGCTGTC--TTTGTAAATA		bosTau3_NM_001040020
CAGGATTATTTATTGCTGA-CGTAAATAGATGCC--TTTGTAAATA		canFam2_NM_001040020
CAGGATTATTTATTGCTAA-CAGAAATGGCTACCTTTTTGTAAATA		mm9_NM_001040020
>ENSG00000151693
IMAGE:298128
Gene Description : development and differentiation enhancing factor 2
NM_003887		2214	2221	hsa-miR-582-5p	2211	2218	0.695	3
AACTGTATATA		hg18_NM_003887
AACTGTATATA		rheMac2_NM_003887
AACTGTATATA		bosTau3_NM_003887
AACTGTATATA		canFam2_NM_003887
AACTGTATATA		mm9_NM_003887
Gene Description : development and differentiation enhancing factor 2
NM_003887		1979	1986	hsa-miR-410	1991	1998	0.738	12
TGTAGAT-ATCTATTTATATT		hg18_NM_003887
TGTAGAT-ATCTATTTATATT		rheMac2_NM_003887
TGTAGATAATCTATTTATATT		bosTau3_NM_003887
TGTAGAT-ATCTATTTATATT		canFam2_NM_003887
TGTAGAT-ATCTATTTATATT		mm9_NM_003887
>ENSG00000005073
IMAGE:898249
Gene Description : homeobox A11
NM_005523		1258	1265	hsa-miR-181d	1219	1226	0.874	39
TGAATGTATGCTTCATACAGGGATGGTG-TTC-AAAAAACTTGTAAATA		hg18_NM_005523
TGAATGTATGCTTCATACAGGGATGGTG-TTC-AAAAAACTTGTAAATA		rheMac2_NM_005523
TGAATGTACGCTTCATACAGGGATGGTG-TTC-AAAAGACTTGTAAATA		bosTau3_NM_005523
TGAATGTACGCTTCATACAGGGATGGTG-TTC-AAAAGACTTGTAAATA		canFam2_NM_005523
TGAATGTATGCTTCATACAGGGATGGTG-TTC-AAAAGACT-GTAAATA		mm9_NM_005523
>ENSG00000116406
IMAGE:201282
Gene Description : ER degradation enhancer, mannosidase alpha-like 3
NM_025191		3481	3488	hsa-miR-27b	3455	3462	0.885	26
ACTGTGATGTAAAAGTCTGGGC-A-AAATGTATATA		hg18_NM_025191
ACTGTGATGTAAAAGTCTGGGC-A-AAATGTATATA		rheMac2_NM_025191
ACTGTGATGTAAAAGTCTGGGC-A-AAATGTATATA		bosTau3_NM_025191
ACTGTGATGTAAAAGTCTGGGC-A-AAATGTATATA		canFam2_NM_025191
ACTGTGATGTAAAAGTCTGGGC-A-AAATGTATATA		mm9_NM_025191
>ENSG00000135111
IMAGE:397488
Gene Description : T-box 3 (ulnar mammary syndrome)
NM_005996		990	997	hsa-miR-561	970	977	0.609	20
AAACTTTAATTTATTGACATTGTACATA		hg18_NM_005996
AAACTTTAATTTATTGACATTGTACATA		rheMac2_NM_005996
AAACTTTAATTTATTGACATTGTATATA		bosTau3_NM_005996
AAACTTTAATTTATTGACGTTGTACATA		canFam2_NM_005996
AAACTTTAATTTATTGA-ATTGTACATA		mm9_NM_005996
Gene Description : T-box 3 (ulnar mammary syndrome)
NM_005996		1004	1011	hsa-miR-561	970	977	0.609	34
AAACTTTAATTTATTGACATTGTACATAGCTCTGTGTAAATA		hg18_NM_005996
AAACTTTAATTTATTGACATTGTACATAGCTCTGTGTAAATA		rheMac2_NM_005996
AAACTTTAATTTATTGACATTGTATATAGCTCTATGTAAATA		bosTau3_NM_005996
AAACTTTAATTTATTGACGTTGTACATAGCTCTATGTAAATA		canFam2_NM_005996
AAACTTTAATTTATTGA-ATTGTACATAGCTGGATGTAAATA		mm9_NM_005996
>ENSG00000047315
IMAGE:295551
Gene Description : polymerase (RNA) II (DNA directed) polypeptide B, 140kDa
NM_000938		160	167	hsa-miR-524-5p	157	164	0.794	3
TTTTGTAGATA		hg18_NM_000938
TTTTGTAGATA		rheMac2_NM_000938
TTTTGTAGATA		bosTau3_NM_000938
TTTTGTAGATA		canFam2_NM_000938
TTTTGTAGATA		mm9_NM_000938
>ENSG00000177463
IMAGE:279974
Gene Description : nuclear receptor subfamily 2, group C, member 2
NM_003298		4081	4088	hsa-miR-181b	4043	4050	0.718	38
TGAATGTACATGTGTTTATATCCTCTCCATAT----GTACAGTGTATATA		hg18_NM_003298
TGAatgtacatgtgtttatatcctctctctat----gtacagtgtatata		rheMac2_NM_003298
TGAATGTACATGTGTTTATACCCTCTCTGTAT----GTACAGTGTATATA		bosTau3_NM_003298
tgaatgtacatgtgtttatatcctat--atat----gtacagtgtatata		canFam2_NM_003298
TGAATGTACATGTGTTCATATTATCTTC-TTT----GTACAGTGTATATA		mm9_NM_003298
>ENSG00000114251
IMAGE:357278
Gene Description : wingless-type MMTV integration site family, member 5A
NM_003392		2397	2404	hsa-miR-548d-5p	2387	2394	0.538	10
GTACTTTTAATGTACATA		hg18_NM_003392
GTACTTTTAATGTACATA		rheMac2_NM_003392
GTACTTTTAATGTACATA		bosTau3_NM_003392
GTACTTTTAATGTACATA		canFam2_NM_003392
GTACTTTTAATGTACATA		mm9_NM_003392
>ENSG00000151247
IMAGE:665774
Gene Description : eukaryotic translation initiation factor 4E
NM_001968		934	941	hsa-miR-582-5p	931	938	0.728	3
AACTGTAAATA		hg18_NM_001968
AACTGTAAATA		rheMac2_NM_001968
AACTGTAAATA		bosTau3_NM_001968
AACTGTAAATA		canFam2_NM_001968
AACTGTAAATA		mm9_NM_001968
>ENSG00000111371
IMAGE:788541
Gene Description : solute carrier family 38, member 1
NM_001077484		435	442	hsa-miR-300	433	440	0.687	2
ATTGTATATA		hg18_NM_001077484
ATTGTATATA		rheMac2_NM_001077484
ATTGTATATA		bosTau3_NM_001077484
ATTGTATATA		canFam2_NM_001077484
ATTGTATATA		mm9_NM_001077484
Gene Description : solute carrier family 38, member 1
NM_001077484		4958	4965	hsa-miR-548c-3p	4992	4999	0.672	34
TGTAAATAT---TATTGTAAATAAATAGGAGGCTGTATATTTTTG		hg18_NM_001077484
TGTAAATAT---TATTGTAAATAAATAGGAGGCTGTATATTTTTG		rheMac2_NM_001077484
TGTAAATA----CATTGTAAATAAATAGGAGGCTGTATATTTTTG		bosTau3_NM_001077484
TGTAAATA----TGTTGTAAATAAATAGGAGGCTGTATATTTTTG		canFam2_NM_001077484
TGTAAATA----TGTTGTAAATACATAGGAGGCTGTATATTTTTG		mm9_NM_001077484
Gene Description : solute carrier family 38, member 1
NM_001077484		4970	4977	hsa-miR-548c-3p	4992	4999	0.672	22
TGTAAATAAATAGGAGGCTGTATATTTTTG		hg18_NM_001077484
TGTAAATAAATAGGAGGCTGTATATTTTTG		rheMac2_NM_001077484
TGTAAATAAATAGGAGGCTGTATATTTTTG		bosTau3_NM_001077484
TGTAAATAAATAGGAGGCTGTATATTTTTG		canFam2_NM_001077484
TGTAAATACATAGGAGGCTGTATATTTTTG		mm9_NM_001077484
>ENSG00000122257
IMAGE:143962
Gene Description : retinoblastoma binding protein 6
NM_006910		80	87	hsa-miR-519b-3p	109	116	0.857	29
TGTAAATAATGACATGG-AAGACCCTGTGCTGCACTTA		hg18_NM_006910
TGTAAATAATGACATGGAAAGACCCTGTGCTGCACTTA		rheMac2_NM_006910
TGTAAATAATGATACGG-AAGACCCTGTGCTGCACTTA		bosTau3_NM_006910
TGTAAATAATGATATGG-AAGACCCTGTGCTGCACTTA		canFam2_NM_006910
TGTAAATAATGA-ATGG-AAGACCCTGTGCTGCACTTA		mm9_NM_006910
>ENSG00000101745
IMAGE:768940
Gene Description : ankyrin repeat domain 12
NM_001083625		1030	1037	hsa-miR-561	1076	1083	0.609	46
TGTAAAT---ACGTTTAATAAATTTTATTGGTCATGTTAAATCATTGTAAAACTTTT		hg18_NM_001083625
TGTAAAT---ATGTTTAATAAATTTTATTGGTCATGTTAAATCATTGTAAAACTTTT		rheMac2_NM_001083625
TGTAAAT---ATGTTTAATAAATTTTATTGGTCATGTTAAATCATTGTAAAACTTTT		bosTau3_NM_001083625
TGTAAAT---ATGTTTAATAAATTTTATTGGTCATGTTAAATCATTGTAAAACTTTT		canFam2_NM_001083625
TGTAAAT---ATGTTTAATAAATTTTTTTGGTCATGTTAAATCATTGT-AAACTTTT		mm9_NM_001083625
>ENSG00000119844
IMAGE:1882051
Gene Description : transcribed locus
NM_001002243		200	207	hsa-miR-576-5p	190	197	0.63	10
ATTAG---A--AA--AA-TGTAAATA		hg18_NM_001002243
ATTAG---A--AA--AA-TGTAAATA		rheMac2_NM_001002243
ATTAG---A--AACAAA-TGTAAATA		bosTau3_NM_001002243
ATTAGAAAA--AA--AA-TGTAAATA		canFam2_NM_001002243
ATTAG---A--AA--AAATGTAAATA		mm9_NM_001002243
>ENSG00000130222|ENSG00000197063
IMAGE:487861
Gene Description : v-maf musculoaponeurotic fibrosarcoma oncogene homolog G (avian)
NM_002359		4263	4270	hsa-miR-300	4304	4311	0.814	41
TGTACATAGTGTATGTTTGTGATATATAAGGTTTTCTTTATTTTGTATA		hg18_NM_002359
TGTACATAGTGTATGTTTGTGATATATAAGGTTTTCTTTATTTTGTATA		rheMac2_NM_002359
TGTACATAGTGTATGTTTGTGATATATAAGGTTTTCTTTATTTTGTATA		bosTau3_NM_002359
TGTACATAGTGTATGTTTGTGATATATAAGGTTTTCTTTATTTTGTATA		canFam2_NM_002359
TGTACATAGTGTATGTTTGTGATATATAAGGTTTTCTTTATTTTGTATA		mm9_NM_002359
>ENSG00000109099
IMAGE:162310
Gene Description : peripheral myelin protein 22
NM_000304		158	165	hsa-miR-656	163	170	0.639	5
TGTATATAATATC		hg18_NM_000304
TGTATATAATATC		rheMac2_NM_000304
TGTATATAATATC		bosTau3_NM_000304
TGTATATAATATC		canFam2_NM_000304
TGTATATAATATC		mm9_NM_000304
Gene Description : peripheral myelin protein 22
NM_000304		211	218	hsa-miR-106a	195	202	0.739	16
ACACTTTTTACATATATGTACATA		hg18_NM_000304
ACACTTTTTACATATATGTACATA		rheMac2_NM_000304
ACACTTTTTACATATATGTACATA		bosTau3_NM_000304
ACACTTTTTACATATATGTACATA		canFam2_NM_000304
ACACTTTTTACATATATGTACATA		mm9_NM_000304
>ENSG00000170881
IMAGE:812050
Gene Description : ring finger protein 139
NM_007218		154	161	hsa-miR-582-5p	151	158	0.694	3
TACTGTAAATA		hg18_NM_007218
TACTGTAAATA		rheMac2_NM_007218
TACTGTAAATA		bosTau3_NM_007218
TACTGTAAATA		canFam2_NM_007218
TACTGTAAATA		mm9_NM_007218
>ENSG00000185920
IMAGE:1559366
Gene Description : patched homolog 1 (Drosophila)
NM_000264		2646	2653	hsa-miR-524-5p	2638	2645	0.794	8
TTTTGTAGTGTACATA		hg18_NM_000264
TTTTGTAGTGTACATA		rheMac2_NM_000264
ttttGTAGTGTACATA		bosTau3_NM_000264
ttttGTAGTGTATATA		canFam2_NM_000264
ttttGTAGTGTACATA		mm9_NM_000264
>ENSG00000175155
IMAGE:1517749
Gene Description : yippee-like 2 (Drosophila)
NM_001005404		3141	3148	hsa-miR-656	3146	3153	0.671	5
TGTAAATAATATT		hg18_NM_001005404
tgtaaataatatt		rheMac2_NM_001005404
TGtaaataatatt		bosTau3_NM_001005404
TGtaaataatatt		canFam2_NM_001005404
TGtaaataatatt		mm9_NM_001005404
Gene Description : yippee-like 2 (Drosophila)
NM_001005404		4439	4446	hsa-miR-200b	4453	4460	0.908	14
TGTAC---AT-------AGTGATTCAGTATTA		hg18_NM_001005404
TGTAC---AT-------AGTGATTCAGTATTA		rheMac2_NM_001005404
TGTAC---AT-------AGTGATTCAGTATTA		bosTau3_NM_001005404
TGTAC---AT-------AGTGATTCAGTATTA		canFam2_NM_001005404
TGTAC---AT-------AATGATTCAGTATTA		mm9_NM_001005404
>ENSG00000055917
IMAGE:755752
Gene Description : pumilio homolog 2 (Drosophila)
NM_015317		685	692	hsa-miR-300	683	690	0.687	2
ATTGTATATA		hg18_NM_015317
ATTGTATATA		rheMac2_NM_015317
ATTGTATATA		bosTau3_NM_015317
ATTGTATATA		canFam2_NM_015317
ATTGTATATA		mm9_NM_015317
>ENSG00000128989
IMAGE:487444
Gene Description : cyclic AMP phosphoprotein, 19 kD
NM_006628		718	725	hsa-miR-548c-3p	712	719	0.672	6
CATTTTTGTAAATA		hg18_NM_006628
CATTTTTGTAAATA		rheMac2_NM_006628
CATTTTTGTAAATA		bosTau3_NM_006628
CATTTTTGTAAATA		canFam2_NM_006628
CATTTTTGTAAATA		mm9_NM_006628
>ENSG00000196177|ENSG00000135503
IMAGE:730768
Gene Description : activin A receptor, type IB
NM_004302		2874	2881	hsa-miR-153	2865	2872	0.92	9
GTATGCAAATGTAAATA		hg18_NM_004302
GTATGCAAATGTAAATA		rheMac2_NM_004302
GTATGCAAATGTAAATA		bosTau3_NM_004302
GTATGCAAATGTAAATA		canFam2_NM_004302
GTATGCAAATGTAAATA		mm9_NM_004302
>ENSG00000163848
IMAGE:32541
Gene Description : zinc finger protein 148
NM_021964		3507	3514	hsa-miR-32	3493	3500	0.931	14
ATGCAATACCATGCTGTAAATA		hg18_NM_021964
ATGCAATACCATGCTGTAAATA		rheMac2_NM_021964
ATGCAATACCATGCTGTAAATA		bosTau3_NM_021964
ATGCAATACCATGCTGTAAATA		canFam2_NM_021964
ATGCAATACCATGCTGTAAATA		mm9_NM_021964
Gene Description : zinc finger protein 148
NM_021964		15	22	hsa-miR-520b	28	35	0.894	13
TGTAAATAATACTGGCACTTT		hg18_NM_021964
TGTAAATAATACTGGCACTTT		rheMac2_NM_021964
TGTAAATAATACTGGCACTTT		bosTau3_NM_021964
TGTAAATAATACTGGCACTTT		canFam2_NM_021964
TGTAAATAATACTGGCACTTT		mm9_NM_021964
Gene Description : zinc finger protein 148
NM_021964		3734	3741	hsa-miR-543	3704	3711	0.72	30
TAATGTTTTTACAGCTTGTTTTTA-----------AGAATCTGTAAATA		hg18_NM_021964
TAATGTTTTTACAGCTTGTTTTTA-----------AGAATCTGTAAATA		rheMac2_NM_021964
TAATGTTTTTACAGCTTGTTTTTA-----------AGAATCTGTAAATA		bosTau3_NM_021964
TAATGTTTTTACAGCTTGTTTTTA-----------AGAATCTGTAAATA		canFam2_NM_021964
TAATGTTTTTACAGCTTGTTTTTA-----------AGACTCTGTAAATA		mm9_NM_021964
