# Supplementary material for: Comparative Analysis of mRNA Targets for Human PUF-Family Proteins Suggests Extensive Interaction with the miRNA Regulatory System
Source: PLoS One. 2008 Sep 8;3(9):e3164. doi: 10.1371/journal.pone.0003164 (PMC2522278; doi:10.1371/journal.pone.0003164)
Supplement: Table S10 — Significantly shared PANTHER and GO annotations among predicted human PUM targets. (A) Significantly shared PANTHER annotations among predicted human PUM targets. (B) Significantly shared GO annotations among predicted human PUM targets. (0.05 MB XLS) [file pone.0003164.s012.xls]

## Sheet: TABLE S10A
Table S10. Significantly shared PANTHER and GO annotations among predicted human PUM targets
A. Significantly shared PANTHER annotations among predicted PUM targets1
PANTHER ontology	PANTHER term	# Annotations (%)	# Genome annotations (%)	p-value
Pathway	Angiogenesis	62 (3.1)	229 (0.9)	4x10-14
	Integrin signalling pathway	55 (2.8)	227 (0.9)	2x10-10
	PDGF signaling pathway	47 (0.2)	189 (0.7)	3x10-9
	Wnt signaling pathway	66 (3.3)	348 (1.4)	3x10-8
	Ubiquitin proteasome pathway	28 (1.4)	89 (0.0)	3x10-7
	Metabotropic glutamate receptor group II pathway	21 (1.1)	54 (0.2)	8x10-7
	Parkinson disease	28 (1.4)	106 (0.4)	1x10-5
	Apoptosis signaling pathway	31 (1.6)	131 (0.5)	2x10-5
	Alzheimer disease-amyloid secretase pathway	22 (0.1)	77 (0.3)	7x10-5
	FGF signaling pathway	30 (1.5)	148 (0.6)	7x10-4
	Interferon-gamma signaling pathway	13 (0.7)	35 (0.1)	1x10-3
	B cell activation	20 (1.0)	86 (0.3)	4x10-3
	EGF receptor signaling pathway	28 (1.4)	150 (0.6)	6x10-3
	Oxidative stress response	17 (0.9)	69 (0.3)	8x10-3
	T cell activation	22 (1.1)	111 (80.4)	2x10-2
	Notch signaling pathway	13 (0.7)	51 (0.2)	4x10-2
	VEGF signaling pathway	17 (0.9)	80 (0.1)	5x10-2
Biological Process	Developmental processes	394 (19.7)	2152 (8.5)	3x10-54
	mRNA transcription	329 (16.5)	1914 (7.5)	3x10-38
	Neurogenesis	155 (7.8)	587 (2.3)	2x10-35
	Nucleoside, nucleotide and nucleic acid metabolism	454 (22.8)	3343 (13.1)	3x10-30
	Signal transduction	460 (23.1)	3406 (13.4)	3x10-30
	Intracellular signaling cascade	176 (8.8)	871 (3.4)	9x10-27
	Receptor protein tyrosine kinase signaling pathway	69 (3.5)	211 (0.8)	6x10-20
	Oncogenesis	103 (5.2)	472 (1.9)	5x10-18
	Cell proliferation and differentiation	161 (8.1)	1028 (4.0)	1x10-14
	Cell cycle	139 (7.0)	1009 (4.0)	9x10-9
	MAPKKK cascade	44 (2.2)	181 (0.7)	3x10-8
	Protein metabolism and modification	328 (16.4)	3040 (12.0)	7x10-8
	Cell communication	157 (7.9)	1213 (4.8)	2x10-7
	Nerve-nerve synaptic transmission	26 (1.3)	81 (0.3)	8x10-7
	General vesicle transport	49 (2.5)	251 (1.0)	2x10-6
	Intracellular protein traffic	127 (6.4)	1008 (4.0)	7x10-6
	Angiogenesis	18 (0.99	54 (0.2)	1x10-4
	Cell adhesion	83 (4.2)	622 (2.4)	1x10-4
	Apoptosis	73 (3.7)	531 (2.1)	2x10-4
	Endocytosis	47 (2.4)	277 (1.1)	2x10-4
	Stress response	34 (1.7)	200 (0.0)	6x10-3
	JNK cascade	16 (0.8)	61 (0.0)	8x10-3
Molecular Function	Transcription factor	348 (17.4)	2052 (8.1)	3x10-40
	Nucleic acid binding	373 (18.7)	2850 (11.2)	2x10-21
	Protein kinase	105 (5.3)	529 (2.1)	6x10-15
	Guanyl-nucleotide exchange factor	42 (2.1)	138 (0.5)	8x10-11
	Non-receptor serine/threonine protein kinase	65 (3.3)	303 (1.2)	3x10-10
	G-protein modulator	72 (3.6)	405 (1.6)	7x10-8
	Nuclear hormone receptor	19 (1.0)	47 (0.2)	2x10-6
	Phosphatase	45 (2.3)	263 (1.0)	6x10-5
	Extracellular matrix structural protein	23 (1.2)	87 (0.3)	1x10-4
	Ion channel	52 (2.6)	357 (1.4)	8x10-4
	Neurotrophic factor	6 (0.3)	7 (0.0)	5x10-3
	Protein kinase receptor	22 (1.1)	104 (0.4)	7x10-3
	Myelin protein	7 (0.4)	12 (0.0)	9x10-3
	Small GTPase	36 (1.8)	221 (0.9)	1x10-2
1Xie et al.,2005
PANTHER: total 25,431 NCBI annotated genes

## Sheet: TABLE S10B
B. Significantly shared GO annotations among predicted PUM targets1
GO category	GO term	# Annotations (%)	# Genome annotations (%)	p-value
		# Annotations (%)	# Genome annotations (%)	p-value
Process	developmental process	304 (15.8)	3341 (9.4)	8x10-41
	anatomical structure development	201 (10.4)	1883 (0.5)	1x10-34
	regulation of gene expression	300 (15.6)	4065 (11.4)	1x10-23
	organ development	131 (6.8)	1166 (3.3)	1x10-23
	transcription	294 (15.3)	4022 (11.3)	2x10-22
	cell differentiation	172 (8.9)	1874 (5.3)	1x10-21
	cell proliferation	98 (5.1)	759 (2.1)	2x10-21
	nervous system development	90 (4.7)	712 (2.0)	6x10-19
	biopolymer metabolic process	477 (24.8)	8096 (22.8)	3x10-18
	nucleobase, nucleoside, nucleotide and nucleic acid metabolic process	352 (18.3)	5915 (16.6)	1x10-12
	cell communication	334 (17.3)	5727 (16.1)	2x10-10
	intracellular signaling cascade	148 (7.7)	2059 (5.8)	4x10-9
	brain development	27 (1.4)	138 (0.4)	9x10-9
	cell-cell signaling	65 (3.4)	646 (1.8)	2x10-8
	protein kinase cascade	43 (2.2)	385 (81.1)	2x10-6
	generation of neurons	33 (1.7)	248 (0.7)	2x10-6
	cell cycle	74 (3.8)	890 (2.5)	4x10-6
	ubiquitin cycle	51 (2.6)	579 (1.6)	2x10-4
	anterior/posterior pattern formation	13 (0.7)	56 (0.0)	3x10-4
Function	protein binding	597 (31.0)	9329 (26.2)	7x10-37
	transcription regulator activity	201 (0.6)	2235 (6.3)	5x10-25
	transcription factor activity	150 (7.8)	1572 (4.4)	2x10-20
	DNA binding	245 (12.7)	3711 (10.5)	7x10-13
	transcription repressor activity	38 (2.0)	219 (0.6)	1x10-11
	transcription factor binding	50 (2.6)	440 (1.2)	2x10-8
	transcription activator activity	39 (2.0)	321 (0.0)	4x10-7
	transcription cofactor activity	34 (1.8)	306 (0.9)	4x10-5
	transmembrane receptor protein kinase activity	19 (1.0)	140 (0.4)	2x10-3
Component	nucleus	445 (23.1)	6470 (18.2)	7x10-32
	membrane-bound organelle	575 (29.9)	9359 (26.3)	6x10-30
	nucleoplasm	55 (2.9)	546 (1.5)	1x10-7
	nuclear lumen	63 (3.3)	727 (2.0)	3x10-6
	organelle lumen	73 (3.8)	1017 (2.9)	3x10-4
	synapse	29 (1.5)	270 (0.8)	4x10-4
	Golgi apparatus	56 (2.9)	745 (2.1)	2x10-3
	cytoplasm	389 (20.2)	8018 (22.6)	2x10-3
	microtubule organizing center	19 (1.0)	154 (0.4)	4x10-3
	plasma membrane	208 (10.8)	3941 (11.1)	5x10-3
	kinetochore	8 (0.4)	31 (0.1)	6x10-30
	centrosome	17 (0.9)	135 (0.4)	8x10-3
1Xie et al., 2005
GO: total 35,541 EBI annotated genes
